# Supplementary material for: Citrobacter freundii fitness during bloodstream infection
Source: Sci Rep. 2018 Aug 7;8:11792. doi: 10.1038/s41598-018-30196-0 (PMC6081441; doi:10.1038/s41598-018-30196-0)
Supplement: Supplementary file 2 — Dataset 1 [file 41598_2018_30196_MOESM2_ESM.xlsx]

## Sheet: Significant Fitness Defect
locus_tag (RAST)	locus_tag (PGAP)	Start	Stop	Length	Unique.NumInser	NumInser	MeanInput	MeanOutput	FC	log2FC(Output/Input)	Fitness defect FC	Low.CI	Upp.CI	P value	Adj. P value	Product (RAST)
CfUMH14_0014	CUC46_00075	14949	16082	1134	4	8	579.399	8.42958	0.152936	-2.709	6.53868	-3.89823	-1.67712	1.34124e-07	2.67168e-05	Chaperone protein DnaJ
CfUMH14_0015	CUC46_00080	16289	17455	1167	7	18	2805.69	4.41679	0.0833373	-3.58489	11.9994	-4.8238	-2.44018	2.10942e-14	1.40762e-11	Na+/H+ antiporter NhaA type
CfUMH14_0048	CUC46_00255	54371	53550	822	9	23	4743	444.555	0.373426	-1.42111	2.67791	-2.13753	-0.727599	3.54269e-05	0.00326074	SSU rRNA (adenine(1518)-N(6)/adenine(1519)-N(6))- dimethyltransferase (EC 2.1.1.182)
CfUMH14_0050	CUC46_00265	56642	55356	1287	7	20	4050.59	45.4067	0.317312	-1.65603	3.15147	-2.45188	-0.928235	5.60144e-06	0.000661564	Survival protein SurA precursor (Peptidyl-prolyl cis-trans isomerase SurA) (EC 5.2.1.8)
CfUMH14_0114	CUC46_00605	132107	134770	2664	28	63	2773.46	407.925	0.36917	-1.43764	2.70878	-1.88893	-0.993061	1.25635e-10	5.08098e-08	Pyruvate dehydrogenase E1 component (EC 1.2.4.1)
CfUMH14_0116	CUC46_00615	136844	138268	1425	4	4	70.2347	3.03145	0.0434744	-4.52369	23.002	-6.08005	-3.03929	2.11562e-06	0.000300373	Dihydrolipoamide dehydrogenase of pyruvate dehydrogenase complex (EC 1.8.1.4) @ Dihydrolipoamide dehydrogenase (EC 1.8.1.4)
CfUMH14_0150	CUC46_00800	174523	174068	456	5	13	3776.03	362.095	0.0939683	-3.41168	10.6419	-4.8181	-2.08485	1.44027e-07	2.82674e-05	C4-type zinc finger protein, DksA/TraR family
CfUMH14_0175	CUC46_00935	207031	204359	2673	13	30	809.661	427.344	0.321015	-1.63929	3.11512	-2.26874	-1.0159	1.18242e-07	2.42778e-05	[Protein-PII] uridylyltransferase (EC 2.7.7.59)
CfUMH14_0208	CUC46_01100	239963	240529	567	8	19	1280.22	64.6614	0.158209	-2.6601	6.32076	-3.62156	-1.73039	1.85016e-09	5.03923e-07	D-glycero-D-manno-heptose 1,7-bisphosphate phosphatase (EC 3.1.1.-)
CfUMH14_0222	CUC46_01175	254489	254022	468	6	19	4725.16	509.816	0.120397	-3.05413	8.30584	-4.0331	-2.14833	4.17444e-14	2.65296e-11	Ribonuclease HI (EC 3.1.26.4)
CfUMH14_0360	CUC46_01850	408528	408848	321	3	8	3315.8	4776.96	0.127721	-2.96893	7.82955	-4.56658	-1.42516	0.000119891	0.00837728	Phosphate starvation-inducible protein PsiF
CfUMH14_0402	CUC46_02060	451022	450048	975	6	15	7352.02	8184.06	0.420666	-1.24925	2.37718	-1.97579	-0.527071	0.000884636	0.0332573	FIG00553873: hypothetical protein
CfUMH14_0416	CUC46_02125	464557	462566	1992	17	48	25335.2	17656.8	0.460242	-1.11954	2.17277	-1.59093	-0.657562	2.37725e-06	0.00032708	Cytochrome O ubiquinol oxidase subunit I (EC 1.10.3.-)
CfUMH14_0425	CUC46_02165	472803	475157	2355	15	34	5751.74	8.30922	0.203962	-2.29363	4.90287	-3.03068	-1.5951	3.13283e-12	1.49324e-09	ATP-dependent protease La (EC 3.4.21.53) Type I
CfUMH14_0536		590367	590164	204	1	2	249.561	0	0.00649382	-7.26672	153.993	-9.35111	-4.73166	1.45066e-05	0.00151254	hypothetical protein
CfUMH14_0631	CUC46_03225	704043	703078	966	6	10	262.401	22.2879	0.229734	-2.12196	4.35286	-3.33238	-0.949962	0.000307291	0.0158344	Lipoate synthase
CfUMH14_0634	CUC46_03240	706551	705376	1176	14	49	24115.2	8846.09	0.386671	-1.37082	2.58618	-1.83235	-0.912766	3.06185e-09	8.1727e-07	D-alanyl-D-alanine carboxypeptidase (EC 3.4.16.4)
CfUMH14_0654	CUC46_03335	726512	725634	879	3	9	2914.59	817.005	0.326196	-1.61619	3.06564	-2.76032	-0.597664	0.00152051	0.0473212	Magnesium and cobalt efflux protein CorC
CfUMH14_0657	CUC46_03355	729865	728393	1473	13	32	15014.7	13086.3	0.499052	-1.00274	2.0038	-1.62492	-0.41434	0.000758108	0.0300229	tRNA-i(6)A37 methylthiotransferase
CfUMH14_0670	CUC46_03425	738036	736888	1149	6	22	10611.8	2875.61	0.386346	-1.37204	2.58836	-2.03577	-0.735599	1.81032e-05	0.00185851	N-acetylglucosamine-6-phosphate deacetylase (EC 3.5.1.25)
CfUMH14_0681	CUC46_03480	750796	750350	447	2	5	931.866	171.095	0.0848305	-3.55927	11.7882	-5.05556	-1.80246	0.0001982	0.0116534	Ferric uptake regulation protein FUR
CfUMH14_0686	CUC46_03505	753156	753698	543	7	18	5039.33	1146.63	0.138736	-2.84958	7.20792	-4.18433	-1.62642	1.05842e-06	0.000164252	SeqA protein, negative modulator of initiation of replication
CfUMH14_0716	CUC46_03670	783980	784696	717	7	19	10615.2	4450.25	0.420725	-1.24905	2.37685	-1.9911	-0.522635	0.000765846	0.0300617	Succinate dehydrogenase iron-sulfur protein (EC 1.3.99.1)
CfUMH14_0867	CUC46_04440	939636	939890	255	1	1	666.284	0	0.000813808	-10.263	1228.79	-13.6317	-6.89433	0.00077966	0.030425	Phage tail fiber assembly protein
CfUMH14_0894	CUC46_04600	964995	964027	969	7	12	2003.61	193.986	0.147824	-2.75804	6.76478	-4.0223	-1.57051	1.03991e-06	0.000163278	Thioredoxin reductase (EC 1.8.1.9)
CfUMH14_0897	CUC46_04615	966172	970233	4062	12	25	935.337	1.45487	0.24424	-2.03363	4.09433	-2.77757	-1.34884	1.72004e-10	6.37657e-08	Cell division protein FtsK
CfUMH14_0948	CUC46_04890	1014877	1015965	1089	15	45	6301.21	19.3912	0.482048	-1.05275	2.07448	-1.55549	-0.591656	3.51458e-06	0.000455394	Phosphoserine aminotransferase (EC 2.6.1.52)
CfUMH14_0951	CUC46_04905	1018390	1019073	684	2	3	151.293	0	0.0421526	-4.56824	23.7234	-6.75008	-2.13395	9.91733e-05	0.00743577	Cytidylate kinase (EC 2.7.4.25)
CfUMH14_1036		1112235	1112095	141	2	6	5521.69	3280.83	0.111484	-3.16509	8.96992	-4.72116	-1.54816	0.000178195	0.0109091	hypothetical protein
CfUMH14_1064	CUC46_05495	1136313	1138811	2499	20	53	14847.3	8425.67	0.483137	-1.04949	2.0698	-1.47712	-0.64171	2.28801e-07	4.12647e-05	Glucans biosynthesis glucosyltransferase H (EC 2.4.1.-)
CfUMH14_1069	CUC46_05520	1143878	1142958	921	6	10	185.543	0.637351	0.197917	-2.33703	5.05263	-3.48773	-1.19247	3.73023e-05	0.00336376	Lipid A biosynthesis lauroyl acyltransferase (EC 2.3.1.-)
CfUMH14_1105	CUC46_05705	1175866	1176387	522	5	13	1554.16	94.3536	0.280637	-1.83322	3.56332	-2.96437	-0.789106	0.000457712	0.0215092	COG1399 protein, clustered with ribosomal protein L32p
CfUMH14_1106	CUC46_05710	1176404	1176577	174	1	2	527.219	1.41944	0.0548568	-4.18819	18.2293	-7.63047	-1.27622	0.00099063	0.0360244	LSU ribosomal protein L32p
CfUMH14_1107	CUC46_05715	1176730	1177779	1050	9	21	6587.33	101.057	0.176923	-2.4988	5.65216	-3.45884	-1.57479	2.76357e-08	6.58617e-06	Phosphate:acyl-ACP acyltransferase PlsX
CfUMH14_1112	CUC46_05740	1180980	1182221	1242	14	38	12844.4	4391.96	0.4938	-1.018	2.02511	-1.57662	-0.492205	0.000126792	0.00867775	3-oxoacyl-[acyl-carrier-protein] synthase, KASII (EC 2.3.1.179)
CfUMH14_1113	CUC46_05745	1182357	1183166	810	2	6	3099.63	1569.42	0.0976019	-3.35695	10.2457	-5.49577	-1.29208	0.00152466	0.0473212	Aminodeoxychorismate lyase (EC 4.1.3.38)
CfUMH14_1181	CUC46_06090	1253561	1252887	675	5	13	5204.92	6711.71	0.284055	-1.81576	3.52044	-2.88566	-0.77936	0.000689347	0.0283078	Transcriptional regulatory protein PhoP
CfUMH14_1191	CUC46_06135	1261803	1260433	1371	4	5	43.066	0	0.116134	-3.10614	8.61074	-4.44953	-1.81204	2.03272e-05	0.00203975	Adenylosuccinate lyase (EC 4.3.2.2)
CfUMH14_1197	CUC46_06165	1265901	1267151	1251	14	29	1557.19	713.858	0.3352	-1.57691	2.98329	-2.33053	-0.877545	2.43427e-06	0.000331508	Isocitrate dehydrogenase [NADP] (EC 1.1.1.42)
CfUMH14_1278	CUC46_06590	1344386	1344961	576	4	7	2190.68	2178.24	0.15225	-2.71549	6.56815	-4.27632	-1.15193	0.000547873	0.024373	FIG00510385: hypothetical protein
CfUMH14_1299	CUC46_06705	1365490	1365254	237	1	5	2513.28	2418.59	0.163707	-2.61081	6.10847	-4.6241	-0.964695	0.00135065	0.0438585	hypothetical protein
CfUMH14_1463	CUC46_07550	1522860	1521835	1026	8	18	3226.29	1417.26	0.318271	-1.65167	3.14198	-2.61672	-0.736842	0.000289439	0.0151484	Purine nucleotide synthesis repressor
CfUMH14_1483	CUC46_07655	1537935	1538591	657	4	7	327.179	4.0713	0.185128	-2.4334	5.40166	-3.97287	-0.959166	0.00104092	0.036947	Pyridoxamine 5'-phosphate oxidase (EC 1.4.3.5)
CfUMH14_1505	CUC46_07765	1560649	1559474	1176	6	20	7087.39	2606.49	0.391502	-1.35291	2.55426	-2.01409	-0.715958	3.41603e-05	0.00318813	Mannose-6-phosphate isomerase (EC 5.3.1.8)
CfUMH14_1520	CUC46_07845	1577415	1578944	1530	13	31	7447.23	6994.52	0.478351	-1.06386	2.09051	-1.69227	-0.472189	0.00034783	0.0172002	NAD(P) transhydrogenase alpha subunit (EC 1.6.1.2)
CfUMH14_1546	CUC46_07980	1603198	1602857	342	5	13	1683.15	4472.14	0.38333	-1.38334	2.60872	-2.25266	-0.543342	0.00137283	0.0442984	putative secreted protein
CfUMH14_1550	CUC46_08000	1606149	1607465	1317	7	14	2864.79	3637.28	0.35462	-1.49566	2.81992	-2.37004	-0.725884	0.000122604	0.00850151	Putative transport protein
CfUMH14_1619	CUC46_08350	1683030	1682599	432	3	8	1460.04	0.565862	0.152771	-2.71056	6.54574	-4.26219	-1.3633	2.62025e-05	0.00249872	Osmotically inducible protein C
CfUMH14_1753	CUC46_09060	1830802	1831134	333	3	5	487.627	52.9087	0.115636	-3.11233	8.64781	-5.06649	-1.39857	0.000173985	0.0108	Transcriptional regulator, MarR family
CfUMH14_1781	CUC46_09200	1857954	1859597	1644	17	32	2694.58	1086.71	0.447333	-1.16058	2.23547	-1.85214	-0.52227	0.000238553	0.0133211	Peptide transport periplasmic protein sapA (TC 3.A.1.5.5)
CfUMH14_1784	CUC46_09215	1861436	1862428	993	7	12	1349.4	517.826	0.30574	-1.70962	3.27076	-2.969	-0.625417	0.00117966	0.0401495	Peptide transport system ATP-binding protein SapD (TC 3.A.1.5.5)
CfUMH14_1805	CUC46_09320	1884497	1881900	2598	6	15	2006.54	329.341	0.0414008	-4.5942	24.1542	-5.69364	-3.47162	6.66134e-16	5.22954e-13	DNA topoisomerase I (EC 5.99.1.2)
CfUMH14_1841	CUC46_09510	1921745	1920837	909	7	11	179.122	0.718314	0.187968	-2.41144	5.32006	-3.52829	-1.33607	5.18237e-06	0.000628763	UTP--glucose-1-phosphate uridylyltransferase (EC 2.7.7.9)
CfUMH14_1853	CUC46_09570	1934773	1933382	1392	6	15	2946.84	15428.6	0.432151	-1.21039	2.31401	-1.92176	-0.522228	0.000608378	0.0261074	Nitrate/nitrite transporter
CfUMH14_1863	CUC46_09625	1944429	1944052	378	3	6	300.554	2.50234	0.158826	-2.65448	6.2962	-4.53984	-1.01403	0.0009257	0.0343178	FIG002082: Protein sirB2
CfUMH14_1864	CUC46_09630	1945274	1944441	834	6	11	1834.01	619.047	0.11817	-3.08107	8.46239	-4.81422	-1.52803	3.90064e-06	0.000491113	Protein-N(5)-glutamine methyltransferase PrmC, methylates polypeptide chain release factors RF1 and RF2
CfUMH14_1873	CUC46_09675	1955952	1957313	1362	9	20	5658.83	1433.88	0.451901	-1.14592	2.21288	-1.94456	-0.428143	0.0016429	0.0498047	Aspartokinase (EC 2.7.2.4)
CfUMH14_1876	CUC46_09690	1958684	1959778	1095	5	16	3033.65	232.395	0.331051	-1.59488	3.02069	-2.50163	-0.739764	0.000197833	0.0116534	GTP-binding and nucleic acid-binding protein YchF
CfUMH14_1960	CUC46_10120	2042698	2041979	720	13	30	6876.36	145.041	0.255888	-1.96642	3.90796	-2.77786	-1.2569	8.01899e-10	2.32655e-07	Transcriptional regulator for fatty acid degradation FadR, GntR family
CfUMH14_1962	CUC46_10130	2044621	2045151	531	6	16	5069.78	381.488	0.132583	-2.91503	7.54245	-4.27253	-1.70941	1.49013e-08	3.75232e-06	Periplasmic thiol:disulfide oxidoreductase DsbB, required for DsbA reoxidation
CfUMH14_1968	CUC46_10160	2048052	2048864	813	8	21	3448.34	363.783	0.344326	-1.53815	2.90422	-2.33323	-0.849149	5.56106e-06	0.000661564	Septum site-determining protein MinD
CfUMH14_2000	CUC46_10335	2080317	2078335	1983	20	45	5614	224.153	0.110748	-3.17465	9.02952	-3.85261	-2.54555	0	0	Tail-specific protease precursor (EC 3.4.21.102)
CfUMH14_2001	CUC46_10340	2081089	2080403	687	7	13	1498.66	2.89254	0.0511438	-4.2893	19.5527	-5.59252	-2.9621	9.94094e-13	4.91377e-10	ProQ: influences osmotic activation of compatible solute ProP
CfUMH14_2028	CUC46_10480	2107832	2108587	756	11	34	13543.9	9913.43	0.493338	-1.01935	2.02701	-1.65793	-0.409185	0.000938521	0.0346967	Zinc ABC transporter, ATP-binding protein ZnuC
CfUMH14_2031	CUC46_10495	2111078	2110467	612	5	7	815.878	0.84188	0.0255659	-5.28964	39.1147	-6.81682	-3.34767	5.18231e-07	8.43506e-05	Holliday junction DNA helicase RuvA
CfUMH14_2032	CUC46_10500	2111680	2111159	522	1	3	257.753	0	0.0319149	-4.96962	31.3333	-7.21457	-2.27949	9.88681e-05	0.00743577	Crossover junction endodeoxyribonuclease RuvC (EC 3.1.22.4)
CfUMH14_2033	CUC46_10505	2112458	2111715	744	4	8	557.206	12.8888	0.0753338	-3.73056	13.2743	-5.43234	-2.07345	1.09914e-06	0.000168611	FIG000859: hypothetical protein YebC
CfUMH14_2124	CUC46_10975	2194611	2194880	270	3	7	3978.83	4671.57	0.0987579	-3.33996	10.1258	-5.24985	-1.52044	0.000334304	0.0166606	Flagellar biosynthesis protein FliQ
CfUMH14_2216	CUC46_11435	2277981	2276836	1146	2	2	1283.63	66.6207	0.00407153	-7.94021	245.608	-10.4598	-5.44282	1.30289e-06	0.000193204	Putative glycosyltransferase
CfUMH14_2246	CUC46_11580	2311159	2310578	582	5	11	1364.84	340.782	0.1443	-2.79286	6.93	-3.99138	-1.66526	2.15211e-07	3.93452e-05	Deoxycytidine triphosphate deaminase (EC 3.5.4.13)
CfUMH14_2327	CUC46_12000	2404501	2405142	642	8	22	10123.4	3153.58	0.418504	-1.25669	2.38946	-2.0209	-0.558909	0.00032409	0.0165721	SanA protein
CfUMH14_2366	CUC46_12195	2449567	2450010	444	7	18	8117.93	4619.58	0.430545	-1.21577	2.32264	-1.88124	-0.59155	0.000102641	0.00761029	Lipoprotein spr precursor
CfUMH14_2393	CUC46_12340	2475623	2474928	696	4	10	3587.22	1156.26	0.362555	-1.46373	2.7582	-2.48243	-0.559728	0.00125866	0.0417367	Ferredoxin-type protein NapG (periplasmic nitrate reductase)
CfUMH14_2405	CUC46_12405	2490333	2489233	1101	10	25	9185.58	3893.06	0.350502	-1.5125	2.85305	-2.28069	-0.809879	9.26625e-06	0.00102204	Outer membrane protein C precursor
CfUMH14_2410	CUC46_12430	2500283	2501011	729	2	2	25.7947	0	0.0441923	-4.50006	22.6284	-6.6447	-2.39335	0.00028532	0.0149982	3-demethylubiquinone-9 3-methyltransferase (EC 2.1.1.64)
CfUMH14_2441	CUC46_12585	2534930	2533473	1458	10	18	3605.66	4310.02	0.361268	-1.46886	2.76803	-2.29838	-0.705887	0.000111203	0.00797909	NADH-ubiquinone oxidoreductase chain N (EC 1.6.5.3)
CfUMH14_2462	CUC46_12685	2556986	2558188	1203	7	15	1600.33	117.927	0.076136	-3.71528	13.1344	-4.94125	-2.48588	4.78812e-10	1.45105e-07	Acetate kinase (EC 2.7.2.1)
CfUMH14_2463	CUC46_12690	2558265	2560409	2145	8	16	965.966	295.107	0.28674	-1.80218	3.48748	-2.94644	-0.826816	7.23592e-05	0.00568063	Phosphate acetyltransferase (EC 2.3.1.8)
CfUMH14_2482	CUC46_12775	2575251	2574763	489	5	16	6991.86	4628.27	0.438851	-1.1882	2.27868	-1.94088	-0.502446	0.000601804	0.0259086	Colicin V production protein
CfUMH14_2484	CUC46_12780	2576071	2575472	600	6	18	5949.34	2265.94	0.400634	-1.31964	2.49604	-2.01012	-0.686317	5.13638e-05	0.00431133	DedD protein
CfUMH14_2488	CUC46_12805	2580145	2579333	813	7	21	3160.31	543.149	0.45282	-1.14299	2.20838	-1.88497	-0.470831	0.00058996	0.0254809	tRNA pseudouridine synthase A (EC 4.2.1.70)
CfUMH14_2489	CUC46_12810	2581158	2580145	1014	7	12	2615.89	4730.26	0.151909	-2.71872	6.58289	-3.79918	-1.67968	3.16953e-08	7.29319e-06	Aspartate-semialdehyde dehydrogenase (EC 1.2.1.11)
CfUMH14_2505	CUC46_12890	2598309	2598025	285	3	6	3711.08	3294.16	0.125515	-2.99407	7.96718	-4.65311	-1.58326	5.66796e-05	0.00466942	FIG00637865: hypothetical protein
CfUMH14_2592	CUC46_13340	2681900	2681109	792	5	13	5516.02	8547.4	0.287798	-1.79687	3.47465	-2.74397	-0.987471	2.52174e-05	0.00243877	3-oxoacyl-[acyl-carrier protein] reductase (EC 1.1.1.100)
CfUMH14_2645	CUC46_13605	2737250	2736525	726	5	13	871.579	10.0814	0.154904	-2.69055	6.4556	-3.8812	-1.59752	9.03791e-08	1.9146e-05	Chromosomal replication initiator protein DnaA
CfUMH14_2658	CUC46_13665	2752509	2750890	1620	9	18	515.338	1.0191	0.0936061	-3.41725	10.6831	-4.30555	-2.49805	1.66533e-14	1.16977e-11	GMP synthase [glutamine-hydrolyzing] (EC 6.3.5.2)
CfUMH14_2671	CUC46_13715	2771019	2769841	1179	4	12	1661.97	2.90658	0.144672	-2.78914	6.91218	-4.12172	-1.60353	2.78176e-07	4.88492e-05	Outer membrane protein YfgL, lipoprotein component of the protein assembly complex (forms a complex with YaeT, YfiO, and NlpB)
CfUMH14_2681	CUC46_13765	2786627	2785851	777	5	13	4013.56	7652.1	0.370947	-1.43071	2.6958	-2.42625	-0.538994	0.00123462	0.0411932	Protein SseB
CfUMH14_2685	CUC46_13785	2790481	2788631	1851	11	24	1351.81	40.0581	0.237723	-2.07265	4.20658	-2.84985	-1.35776	4.54678e-10	1.41119e-07	Chaperone protein HscA
CfUMH14_2686	CUC46_13790	2791012	2790497	516	6	9	674.815	31.9789	0.099177	-3.33385	10.083	-4.70432	-2.00394	3.95412e-07	6.67996e-05	Chaperone protein HscB
CfUMH14_2687	CUC46_13800	2791444	2791121	324	2	4	81.4442	0.691743	0.106056	-3.2371	9.42897	-4.54671	-1.71946	0.000113984	0.00810169	Iron binding protein IscA for iron-sulfur cluster assembly
CfUMH14_2739	CUC46_14060	2846288	2845638	651	10	26	3109.47	1645.57	0.407217	-1.29613	2.4557	-1.98404	-0.665746	2.62117e-05	0.00249872	Sigma factor RpoE negative regulatory protein RseA
CfUMH14_2787	CUC46_14300	2891750	2892271	522	4	10	1120	209.105	0.189781	-2.3976	5.26924	-4.0763	-0.919525	0.000653262	0.0273305	tmRNA-binding protein SmpB
CfUMH14_2858	CUC46_14700	2989263	2989898	636	2	3	58.5731	0	0.0932071	-3.42342	10.7288	-5.22867	-1.67256	0.0001753	0.0108312	Carbonic anhydrase (EC 4.2.1.1)
CfUMH14_3002	CUC46_15445	3132571	3130934	1638	5	12	57.5448	1.14852	0.423042	-1.24113	2.36383	-2.08491	-0.461233	0.00144698	0.0457811	CTP synthase (EC 6.3.4.2)
CfUMH14_3046	CUC46_15655	3180772	3178943	1830	9	22	5469.02	1553.36	0.18099	-2.46602	5.52516	-3.37965	-1.62422	4.22776e-10	1.34342e-07	Exodeoxyribonuclease V alpha chain (EC 3.1.11.5)
CfUMH14_3047	CUC46_15660	3184314	3180769	3546	31	69	3581.32	18.0386	0.147075	-2.76538	6.79927	-3.28271	-2.25924	0	0	Exodeoxyribonuclease V beta chain (EC 3.1.11.5)
CfUMH14_3049	CUC46_15670	3190743	3187375	3369	31	74	3526.75	38.342	0.128985	-2.95472	7.75283	-3.41281	-2.50757	0	0	Exodeoxyribonuclease V gamma chain (EC 3.1.11.5)
CfUMH14_3057	CUC46_15710	3197330	3196800	531	7	18	1597.92	1105.28	0.315647	-1.66362	3.1681	-2.65509	-0.759904	0.000172477	0.0108	Adenosine (5')-pentaphospho-(5'')-adenosine pyrophosphohydrolase (EC 3.6.1.-)
CfUMH14_3064	CUC46_15750	3205152	3206063	912	8	28	7984.03	9417.61	0.495922	-1.01182	2.01645	-1.5541	-0.472375	0.000249607	0.0137221	Galactose operon repressor, GalR-LacI family of transcriptional regulators
CfUMH14_3101	CUC46_15935	3246043	3245147	897	10	26	5879.01	858.658	0.26341	-1.92462	3.79637	-2.76663	-1.14931	1.92805e-07	3.67597e-05	Tyrosine recombinase XerD
CfUMH14_3121	CUC46_16050	3268952	3267750	1203	11	27	2984.51	418.848	0.473111	-1.07975	2.11367	-1.71981	-0.501269	0.000145088	0.00957491	2-octaprenyl-3-methyl-6-methoxy-1,4-benzoquinol hydroxylase (EC 1.14.13.-)
CfUMH14_3122	CUC46_16055	3270270	3269092	1179	6	19	347.517	11.6278	0.266737	-1.90651	3.74902	-2.76365	-1.0487	9.8549e-06	0.00107806	2-octaprenyl-6-methoxyphenol hydroxylase (EC 1.14.13.-)
CfUMH14_3123	CUC46_16060	3271592	3270267	1326	6	12	270.777	5.05669	0.223588	-2.16108	4.47251	-3.37086	-1.04682	3.92949e-05	0.0034962	Xaa-Pro aminopeptidase (EC 3.4.11.9)
CfUMH14_3124	CUC46_16065	3272177	3271617	561	3	6	167.607	2.52097	0.17784	-2.49135	5.62304	-3.98387	-1.135	0.000135594	0.00909367	FIG001590: Putative conserved exported protein precursor
CfUMH14_3146	CUC46_16195	3295028	3293037	1992	3	5	124.199	0.21236	0.120185	-3.05667	8.32049	-4.69052	-1.38527	0.000215264	0.0123758	Transketolase (EC 2.2.1.1)
CfUMH14_3164	CUC46_16300	3310603	3311739	1137	11	32	11338.9	13848.4	0.499617	-1.0011	2.00153	-1.60313	-0.431663	0.000483218	0.0221616	Radical SAM family enzyme, similar to coproporphyrinogen III oxidase, oxygen-independent, clustered with nucleoside-triphosphatase RdgB
CfUMH14_3219	CUC46_16565	3364548	3363136	1413	12	34	10842.6	700.444	0.307593	-1.7009	3.25105	-2.30921	-1.14424	3.72059e-10	1.2111e-07	Putative cell division protein precursor
CfUMH14_3340	CUC46_17180	3494848	3493859	990	4	11	3203.74	1301.02	0.361464	-1.46807	2.76652	-2.4814	-0.588941	0.000717226	0.0290945	Threonine dehydratase, catabolic (EC 4.3.1.19)
CfUMH14_3380	CUC46_17375	3532349	3531465	885	7	13	1707.63	41.0458	0.118288	-3.07962	8.45393	-4.27259	-1.89749	1.31835e-07	2.66586e-05	Lipoprotein nlpI precursor
CfUMH14_3381	CUC46_17380	3534591	3532459	2133	12	23	3070.48	125.663	0.168891	-2.56583	5.92097	-3.5065	-1.69032	4.89266e-10	1.45105e-07	Polyribonucleotide nucleotidyltransferase (EC 2.7.7.8)
CfUMH14_3398	CUC46_17465	3552956	3552327	630	9	29	2015.06	5.23607	0.192703	-2.37555	5.18934	-3.12039	-1.71927	1.04361e-13	5.80334e-11	Heat shock protein FtsJ/RrmJ @ Ribosomal RNA large subunit methyltransferase E (EC 2.1.1.-)
CfUMH14_3421	CUC46_17590	3569953	3571386	1434	2	7	48.623	0.448634	0.177141	-2.49703	5.64523	-3.54037	-1.39983	2.19298e-05	0.00218415	RNA polymerase sigma-54 factor RpoN
CfUMH14_3428	CUC46_17625	3577506	3575170	2337	17	36	3116.62	49.1939	0.0966626	-3.3709	10.3453	-4.08621	-2.65657	0	0	Aerobic respiration control sensor protein arcB (EC 2.7.3.-)
CfUMH14_3444	CUC46_17695	3597139	3596501	639	4	13	13817.2	4306.87	0.0737339	-3.76153	13.5623	-4.97814	-2.56644	1.37105e-10	5.38176e-08	Stringent starvation protein A
CfUMH14_3478	CUC46_17875	3631913	3632785	873	6	12	1004.33	0.570648	0.101522	-3.30014	9.85012	-4.51932	-2.14646	3.59443e-10	1.19928e-07	tRNA dihydrouridine synthase B (EC 1.-.-.-)
CfUMH14_3479	CUC46_17880	3632811	3633107	297	1	1	53.0448	0	0.00949159	-6.71913	105.356	-9.73917	-3.6991	0.000271785	0.014626	DNA-binding protein Fis
CfUMH14_3509	CUC46_18035	3658125	3659501	1377	20	57	4513.14	295.936	0.488418	-1.03381	2.04743	-1.4501	-0.642622	7.56902e-08	1.62929e-05	Trk system potassium uptake protein TrkA
CfUMH14_3553	CUC46_18255	3682955	3682233	723	2	4	129.096	0	0.0866867	-3.52805	11.5358	-4.72696	-2.44226	6.1734e-09	1.58443e-06	YheO-like PAS domain
CfUMH14_3594	CUC46_18455	3720892	3720056	837	3	4	178.56	0	0.066675	-3.90671	14.9981	-5.07985	-2.6589	3.4108e-07	5.83597e-05	Methyl-directed repair DNA adenine methylase (EC 2.1.1.72)
CfUMH14_3595	CUC46_18460	3722308	3721010	1299	5	17	1284.1	1.27294	0.172397	-2.5362	5.80058	-3.46211	-1.69774	9.84746e-12	4.38081e-09	DamX, an inner membrane protein involved in bile resistance
CfUMH14_3596	CUC46_18465	3723493	3722405	1089	9	22	1575.14	62.8776	0.120499	-3.05291	8.29885	-3.94323	-2.1741	3.67106e-12	1.68945e-09	3-dehydroquinate synthase (EC 4.2.3.4)
CfUMH14_3597	CUC46_18470	3724036	3723551	486	2	4	271.558	1.17926	0.0561591	-4.15434	17.8066	-6.41141	-1.60949	0.00116628	0.0399107	Shikimate kinase I (EC 2.7.1.71)
CfUMH14_3793	CUC46_19485	3943023	3944171	1149	11	36	7425.81	337.556	0.208855	-2.25942	4.788	-2.9285	-1.64789	0	0	Mannitol-1-phosphate 5-dehydrogenase (EC 1.1.1.17)
CfUMH14_3802	CUC46_19530	3952476	3951655	822	3	10	1881.76	537.588	0.0969436	-3.36671	10.3153	-5.07905	-1.75989	5.58267e-06	0.000661564	Serine acetyltransferase (EC 2.3.1.30)
CfUMH14_3806	CUC46_19550	3954823	3954392	432	2	5	924.108	1.01375	0.194028	-2.36566	5.15388	-4.26935	-0.860218	0.00101014	0.0366271	FIG136845: Rhodanese-related sulfurtransferase
CfUMH14_3808	CUC46_19560	3956627	3957910	1284	8	24	3421.73	100.253	0.486871	-1.03839	2.05393	-1.64223	-0.488761	0.000162548	0.0102947	Periplasmic septal ring factor with murein hydrolase activity EnvC/YibP
CfUMH14_3815	CUC46_19585	3962527	3963459	933	2	4	27.5185	0.570648	0.235107	-2.08861	4.25338	-3.45542	-0.99621	0.000282289	0.0149982	ADP-L-glycero-D-manno-heptose-6-epimerase (EC 5.1.3.20)
CfUMH14_3818	CUC46_19600	3965612	3966790	1179	17	51	13676.9	655.175	0.392779	-1.34821	2.54596	-1.82496	-0.903709	2.7974e-10	9.82476e-08	O-antigen ligase
CfUMH14_3819	CUC46_19605	3966783	3967796	1014	3	8	470.533	3.52628	0.211862	-2.2388	4.72005	-3.53392	-0.972044	0.000447685	0.0212627	probable glycosyl transferase
CfUMH14_3823	CUC46_19625	3971905	3970886	1020	4	7	785.471	0	0.102833	-3.28163	9.72453	-4.89201	-1.83899	1.70927e-06	0.000245289	UDP-glucose:(glucosyl)lipopolysaccharide alpha-1,2-glucosyltransferase (EC 2.4.1.58)
CfUMH14_3824	CUC46_19630	3972733	3971936	798	8	18	3175.6	3.19778	0.0508447	-4.29776	19.6677	-5.34234	-3.24685	0	0	Lipopolysaccharide core biosynthesis protein WaaP (EC 2.7.-.-), heptosyl-I-kinase
CfUMH14_3825	CUC46_19635	3973850	3972726	1125	11	22	1480.39	2.72364	0.104044	-3.26473	9.61131	-4.11564	-2.44997	0	0	UDP-glucose:(heptosyl) LPS alpha1,3-glucosyltransferase WaaG (EC 2.4.1.-)
CfUMH14_3830	CUC46_19660	3977155	3976988	168	2	2	137.495	0	0.0100951	-6.63021	99.0584	-9.94124	-3.3197	0.000576882	0.0252772	LSU ribosomal protein L33p @ LSU ribosomal protein L33p, zinc-independent
CfUMH14_3843	CUC46_19735	3987119	3989233	2115	7	21	9790.18	4979.71	0.368994	-1.43833	2.71007	-2.16264	-0.740213	4.8375e-05	0.00411218	GTP pyrophosphokinase (EC 2.7.6.5), (p)ppGpp synthetase II / Guanosine-3',5'-bis(diphosphate) 3'-pyrophosphohydrolase (EC 3.1.7.2)
CfUMH14_3936	CUC46_20210	4088389	4089753	1365	5	13	1721.95	1.11493	0.0391244	-4.67579	25.5595	-5.86149	-3.43017	2.22045e-15	1.64634e-12	GTPase and tRNA-U34 5-formylation enzyme TrmE
CfUMH14_3943	CUC46_20245	4096590	4095865	726	5	13	787.745	1.23354	0.0464661	-4.42768	21.5211	-5.39593	-3.37206	1.38778e-13	7.40852e-11	Phosphate transport system regulatory protein PhoU
CfUMH14_3945	CUC46_20255	4098315	4097425	891	6	14	3240.86	1107.54	0.0736226	-3.76371	13.5828	-5.08999	-2.50847	8.59364e-11	3.58408e-08	Phosphate transport system permease protein PstA (TC 3.A.1.7.1)
CfUMH14_3946	CUC46_20260	4099274	4098315	960	7	24	4935.56	276.372	0.450607	-1.15006	2.21923	-1.83353	-0.53119	0.000153996	0.0100255	Phosphate transport system permease protein PstC (TC 3.A.1.7.1)
CfUMH14_3947	CUC46_20265	4100459	4099419	1041	6	15	3393.6	1242.83	0.268852	-1.89512	3.71952	-2.93881	-0.997638	1.05793e-05	0.00113865	Phosphate ABC transporter, periplasmic phosphate-binding protein PstS (TC 3.A.1.7.1)
CfUMH14_3956	CUC46_20305	4112011	4110629	1383	13	32	1255.92	128.535	0.316059	-1.66173	3.16397	-2.27377	-1.06037	1.98683e-08	4.91042e-06	ATP synthase beta chain (EC 3.6.3.14)
CfUMH14_3957	CUC46_20310	4112901	4112038	864	5	12	618.367	446.21	0.273558	-1.87008	3.65553	-2.76351	-1.04684	7.18206e-06	0.000819246	ATP synthase gamma chain (EC 3.6.3.14)
CfUMH14_3958	CUC46_20315	4114493	4112952	1542	7	15	431.149	537.555	0.367505	-1.44416	2.72105	-2.38277	-0.598683	0.000509452	0.0232053	ATP synthase alpha chain (EC 3.6.3.14)
CfUMH14_3959	CUC46_20320	4115039	4114506	534	2	3	140.399	0	0.070335	-3.82961	14.2177	-6.24347	-1.69043	0.000157766	0.0101437	ATP synthase delta chain (EC 3.6.3.14)
CfUMH14_3962	CUC46_20335	4116685	4115870	816	7	20	763.951	930.813	0.246707	-2.01913	4.05339	-2.88957	-1.23004	5.45554e-08	1.21349e-05	ATP synthase F0 sector subunit a
CfUMH14_3965	CUC46_20345	4118311	4117688	624	5	18	8083.11	5276.7	0.305982	-1.70848	3.26816	-2.4364	-1.04431	5.18264e-07	8.43506e-05	rRNA small subunit 7-methylguanosine (m7G) methyltransferase GidB
CfUMH14_3966	CUC46_20350	4120302	4118413	1890	10	21	1627.37	1.44779	0.0516518	-4.27504	19.3604	-5.17307	-3.31845	0	0	tRNA uridine 5-carboxymethylaminomethyl modification enzyme GidA
CfUMH14_3999	CUC46_20520	4156205	4158226	2022	11	22	991.656	6.63689	0.220693	-2.17989	4.53119	-2.87689	-1.50359	1.46573e-10	5.58904e-08	ATP-dependent DNA helicase Rep
CfUMH14_4004	CUC46_20555	4163469	4164572	1104	14	45	20696.2	3205.39	0.425183	-1.23384	2.35193	-1.69239	-0.778588	7.31768e-08	1.60101e-05	Undecaprenyl-phosphate N-acetylglucosaminyl 1-phosphate transferase (EC 2.7.8.-)
CfUMH14_4008	CUC46_20575	4168076	4169143	1068	16	47	6692.95	910.248	0.26483	-1.91686	3.776	-2.40855	-1.45531	0	0	dTDP-glucose 4,6-dehydratase (EC 4.2.1.46)
CfUMH14_4012	CUC46_20595	4171850	4173100	1251	8	25	5949.65	41.1307	0.279664	-1.83824	3.57572	-2.5712	-1.13818	1.1549e-07	2.40832e-05	WzxE protein
CfUMH14_4014	CUC46_20605	4174173	4175528	1356	12	39	11055.9	748.539	0.162089	-2.62514	6.16943	-3.2389	-2.03298	0	0	Putative ECA polymerase
CfUMH14_4029	CUC46_20680	4187600	4188271	672	5	14	1200.85	4.9061	0.177588	-2.49339	5.631	-3.52439	-1.55997	2.64946e-08	6.42903e-06	Protein of unknown function DUF484
CfUMH14_4030	CUC46_20685	4188268	4189170	903	8	22	3131.04	25.5815	0.0488163	-4.35649	20.485	-5.35105	-3.3356	0	0	Tyrosine recombinase XerC
CfUMH14_4052	CUC46_20805	4214563	4215354	792	11	34	12615.6	200.671	0.180948	-2.46635	5.52644	-3.13562	-1.84432	0	0	Twin-arginine translocation protein TatC
CfUMH14_4075	CUC46_20915	4237156	4237779	624	8	23	7422.72	5681.32	0.473048	-1.07994	2.11395	-1.71127	-0.469117	0.000511491	0.0232189	Periplasmic thiol:disulfide interchange protein DsbA
CfUMH14_4077	CUC46_20925	4239092	4241878	2787	22	66	17937.2	29.0185	0.254205	-1.97593	3.93383	-2.42046	-1.56529	0	0	DNA polymerase I (EC 2.7.7.7)
CfUMH14_4085	CUC46_20960	4249951	4248542	1410	16	35	1653.71	394.735	0.36797	-1.44234	2.71761	-2.07117	-0.858877	3.15542e-07	5.46911e-05	Glutamine synthetase type I (EC 6.3.1.2)
CfUMH14_4087	CUC46_20970	4250332	4252155	1824	13	43	18818.4	426.71	0.294198	-1.76514	3.39907	-2.30277	-1.24699	1.15608e-11	4.97709e-09	GTP-binding protein TypA/BipA
CfUMH14_4131	CUC46_21195	4293653	4294615	963	13	30	9326.55	9149.81	0.495557	-1.01288	2.01793	-1.65321	-0.410689	0.000838831	0.0321696	6-phosphofructokinase (EC 2.7.1.11)
CfUMH14_4285	CUC46_22005	4468235	4468843	609	2	3	435.105	0.524843	0.0646162	-3.95196	15.476	-6.40169	-1.61047	0.000908827	0.0339754	SOS-response repressor and protease LexA (EC 3.4.21.88)
CfUMH14_4394	CUC46_22565	4589201	4588173	1029	6	14	2674.76	170.258	0.323249	-1.62928	3.09359	-2.82451	-0.616186	0.00102294	0.0366271	Lysyl-lysine 2,3-aminomutase
CfUMH14_4407	CUC46_22630	4597892	4598869	978	10	22	2801.68	359.752	0.360461	-1.47208	2.77422	-2.35316	-0.670595	0.000184618	0.0110489	Translation elongation factor P Lys34:lysine transferase
CfUMH14_4416	CUC46_22675	4608833	4607694	1140	14	37	15627.1	17498.4	0.48619	-1.04041	2.05681	-1.55436	-0.537822	4.60031e-05	0.00395263	Epoxyqueuosine (oQ) reductase QueG
CfUMH14_4422	CUC46_22705	4615069	4615377	309	6	10	1167.32	80.0602	0.0932116	-3.42335	10.7283	-5.2431	-1.49394	0.000283804	0.0149982	RNA-binding protein Hfq
CfUMH14_4427	CUC46_22730	4619565	4620863	1299	9	22	812.845	1407.19	0.410358	-1.28505	2.4369	-2.13517	-0.504052	0.000979289	0.0357393	Adenylosuccinate synthetase (EC 6.3.4.4)
CfUMH14_4435	CUC46_22775	4629199	4628444	756	11	35	9518.22	3448.87	0.482473	-1.05148	2.07266	-1.61054	-0.526144	6.41174e-05	0.00515489	Ascorbate utilization transcriptional regulator UlaR, HTH-type
CfUMH14_4485	CUC46_23040	4681237	4680686	552	3	8	1512.46	6.54207	0.153928	-2.69967	6.49654	-4.1195	-1.4031	8.3505e-06	0.000936519	FIG138315: Putative alpha helix protein
CfUMH14_4531	CUC46_23285	4729478	4729035	444	2	7	472.253	1.04495	0.0825077	-3.59933	12.1201	-5.18959	-2.19128	5.26587e-09	1.37801e-06	DNA polymerase III chi subunit (EC 2.7.7.7)
CfUMH14_4532	CUC46_23290	4731108	4729597	1512	10	27	14060.9	11057.1	0.489949	-1.0293	2.04103	-1.5616	-0.507635	0.000109938	0.007931	Cytosol aminopeptidase PepA (EC 3.4.11.1)
CfUMH14_4556	CUC46_23410	4753309	4752248	1062	7	12	1470.77	1530.21	0.30422	-1.71681	3.2871	-2.99122	-0.651432	0.000856913	0.0324897	Cysteine desulfurase (EC 2.8.1.7)
CfUMH14_4561	CUC46_23440	4761071	4762027	957	13	25	2066.21	1066.68	0.163908	-2.60904	6.10097	-3.51075	-1.73231	1.41277e-09	4.01167e-07	hypothetical protein
CfUMH14_4562	CUC46_23445	4762030	4765377	3348	26	52	5847.42	2530.46	0.135749	-2.88098	7.36653	-3.49791	-2.29066	0	0	FIG01060185: hypothetical protein
CfUMH14_4563	CUC46_23450	4765395	4766294	900	7	14	1861.24	210.698	0.069892	-3.83873	14.3078	-5.13531	-2.54026	3.20511e-10	1.09681e-07	Phosphoadenylyl-sulfate reductase [thioredoxin] (EC 1.8.4.8)
CfUMH14_4629	CUC46_23760	4828863	4830452	1590	15	54	12885.5	800.568	0.357558	-1.48375	2.79675	-1.87309	-1.10182	4.84057e-14	2.93647e-11	Peptide chain release factor 3
CfUMH14P2_72		5056781	5055810	972	20	58	6844.52	1792.7	0.230297	-2.11843	4.34222	-2.63463	-1.63454	0	0	Chromosome (plasmid) partitioning protein ParB
CfUMH14P2_73		5057983	5056778	1206	29	75	9894.38	2544.91	0.118206	-3.08063	8.45984	-3.61992	-2.55368	0	0	Chromosome (plasmid) partitioning protein ParA

## Sheet: Significant Fitness Advantage
locus_tag (RAST)	Locus_tag (PGAP)	Start	Stop	Length	Unique.NumInser	NumInser	MeanInput	MeanOutput	FC	log2FC(Output/Input)	Low.CI	Upp.CI	P value	Adj. P value	Product (RAST)
CfUMH14_0939	CUC46_04840	1003350	1003631	282	2	8	2973.34	6312.24	2.49561	1.31939	0.603366	2.01622	0.00063586	0.0268983	Tail protein
CfUMH14_1267	CUC46_06540	1334959	1334348	612	1	4	759.545	4573.75	3.43115	1.77869	0.711566	2.80876	0.00163595	0.0497344	Alkaline phosphatase like protein
CfUMH14_1272	CUC46_06560	1337174	1338394	1221	4	13	3675.13	45869.9	2.45744	1.29715	0.517302	2.08282	0.00116025	0.0399107	Succinylornithine transaminase (EC 2.6.1.81)
CfUMH14_1337	CUC46_06920	1393205	1391244	1962	7	20	8082.91	40017.8	2.52691	1.33738	0.849787	1.82916	1.60905e-07	3.11222e-05	Acyltransferase family protein
CfUMH14_1510	CUC46_07795	1567545	1567730	186	1	4	2176.39	2439.09	2.72199	1.44466	0.598239	2.31813	0.00155368	0.0478876	Putative inner membrane protein
CfUMH14_1547	CUC46_07985	1603352	1603678	327	4	16	9384.31	22938.4	2.04704	1.03354	0.413091	1.65571	0.0012314	0.0411887	Protein of unknown function UPF0060
CfUMH14_3111	CUC46_15990	3254706	3254179	528	3	9	5090.15	10967.2	2.54349	1.34681	0.528179	2.19056	0.00147805	0.0465238	FIG00639368: hypothetical protein
CfUMH14_3157	CUC46_16265	3306459	3307022	564	1	5	0.904565	9.60922	3.57229	1.83685	0.968813	2.71443	0.000116443	0.00822248	UPF0301 protein YqgE
CfUMH14_3853	CUC46_19785	4000731	4000411	321	1	3	1437.46	5003.61	4.54206	2.18335	0.922087	3.44473	0.0013069	0.0427498	PTS system, fructose-specific IIB component (EC 2.7.1.69)

## Sheet: All genes
locus_tag (RAST)	Start	Stop	Length	Unique.NumInser	NumInser	MeanInput	MeanOutput	FC	log2FC(Output/Input)	Low.CI	Upp.CI	P value	Adj. P value
CfUMH14_0001	251	33	219	1	2	109.357	2003.29	0.138445	-2.85261	-6.19386	0.498091	0.0929626	0.4092
CfUMH14_0002	250	2712	2463	12	39	15575.8	22159.6	0.921048	-0.118651	-0.529148	0.289183	0.568343	0.847165
CfUMH14_0003	2714	3643	930	6	18	5527.67	4307	0.785638	-0.348063	-0.997028	0.280773	0.278696	0.645993
CfUMH14_0004	3647	4933	1287	7	22	5458.84	9868.49	0.943463	-0.0839627	-0.732403	0.555326	0.79707	0.938088
CfUMH14_0005	5791	5018	774	7	22	10176.8	14187.7	1.21013	0.275163	-0.274245	0.816382	0.322934	0.686723
CfUMH14_0006	7299	5869	1431	13	40	24074.9	58469.6	1.10294	0.141353	-0.294048	0.571972	0.52222	0.821923
CfUMH14_0007	7574	8527	954	9	34	8847.16	23552.2	1.36548	0.449407	-0.0159549	0.913417	0.058323	0.326501
CfUMH14_0008	8638	9225	588	5	17	5433.23	7658.22	1.11643	0.158898	-0.554962	0.861597	0.658168	0.883654
CfUMH14_0009	9350	10657	1308	15	48	11794.4	32259.4	1.0804	0.111561	-0.26235	0.479039	0.555023	0.840406
CfUMH14_0010	11257	10691	567	4	15	7446.78	13641.5	1.13706	0.185313	-0.449105	0.824055	0.564533	0.844648
CfUMH14_0011	12119	11406	714	3	11	4001.1	6263.41	1.48821	0.573576	-0.146238	1.30779	0.117932	0.457643
CfUMH14_0012	12557	12153	405	4	12	3974.03	8762.36	1.86448	0.898776	0.113105	1.63368	0.025975	0.221394
CfUMH14_0013	12941	14863	1923	NA	NA	NA	NA	NA	NA	NA	NA	NA	NA
CfUMH14_0014	14949	16082	1134	4	8	579.399	8.42958	0.152936	-2.709	-3.89823	-1.67712	1.34124e-07	2.67168e-05
CfUMH14_0015	16289	17455	1167	7	18	2805.69	4.41679	0.0833373	-3.58489	-4.8238	-2.44018	2.10942e-14	1.40762e-11
CfUMH14_0016	17494	18393	900	7	24	8180.4	13799.5	1.11118	0.152097	-0.375981	0.670696	0.567434	0.846427
CfUMH14_0017	20482	18443	2040	11	37	17918.8	16322	1.32018	0.400732	-0.0123564	0.811585	0.057201	0.322475
CfUMH14_0018	21710	20523	1188	6	24	11602.2	12052.1	1.20826	0.272932	-0.282549	0.813021	0.329591	0.691673
CfUMH14_0019	22338	22192	147	NA	NA	NA	NA	NA	NA	NA	NA	NA	NA
CfUMH14_0020	22545	22360	186	NA	NA	NA	NA	NA	NA	NA	NA	NA	NA
CfUMH14_0021	23003	23890	888	NA	NA	NA	NA	NA	NA	NA	NA	NA	NA
CfUMH14_0022	23928	26744	2817	NA	NA	NA	NA	NA	NA	NA	NA	NA	NA
CfUMH14_0023	26744	27241	498	NA	NA	NA	NA	NA	NA	NA	NA	NA	NA
CfUMH14_0024	27359	27808	450	NA	NA	NA	NA	NA	NA	NA	NA	NA	NA
CfUMH14_0025	27810	28760	951	NA	NA	NA	NA	NA	NA	NA	NA	NA	NA
CfUMH14_0026	28826	29740	915	6	17	3625.7	7265.1	0.845092	-0.24282	-0.883442	0.362819	0.43488	0.771778
CfUMH14_0027	29914	30735	822	NA	NA	NA	NA	NA	NA	NA	NA	NA	NA
CfUMH14_0028	31191	32339	1149	11	42	14669.9	18242.5	0.869373	-0.201953	-0.620304	0.211836	0.339187	0.699011
CfUMH14_0029	32357	35584	3228	25	79	28557.4	49715.6	0.995796	-0.00607806	-0.311448	0.294189	0.96858	0.992472
CfUMH14_0030	35858	36253	396	4	7	621.179	593.703	0.303387	-1.72077	-3.69408	0.0173151	0.0525152	0.311286
CfUMH14_0031	36925	36329	597	3	11	4543.65	19825.3	1.48004	0.565632	-0.268127	1.35911	0.177957	0.540435
CfUMH14_0032	37717	36932	786	4	8	2826.16	2617.06	1.01828	0.0261342	-1.22115	1.13603	0.965039	0.991563
CfUMH14_0033	39325	37772	1554	28	112	45419.9	114852	1.09328	0.128668	-0.121053	0.378835	0.312554	0.67656
CfUMH14_0034	40607	39387	1221	12	42	11805.9	25182.4	0.833138	-0.263372	-0.664574	0.116825	0.176747	0.538429
CfUMH14_0035	41852	40710	1143	11	39	16117	52056.2	0.91338	-0.130713	-0.587745	0.324117	0.572989	0.84883
CfUMH14_0036	43404	41887	1518	18	76	28050.2	40251.9	1.16157	0.216071	-0.0771863	0.507619	0.148177	0.505261
CfUMH14_0037	43885	44655	771	3	10	5984.48	17256.3	1.15633	0.209558	-0.697476	1.10362	0.644386	0.878709
CfUMH14_0038	44671	45612	942	6	23	6776.11	16277.9	0.923987	-0.114055	-0.669496	0.426651	0.680189	0.892302
CfUMH14_0039	45661	46947	1287	9	32	15973.1	23130.4	1.05524	0.0775709	-0.367366	0.520888	0.731029	0.914055
CfUMH14_0040	46944	47231	288	1	4	825.238	739.744	0.417773	-1.25921	-3.17308	0.273289	0.107823	0.440191
CfUMH14_0041	47379	48722	1344	11	35	10350	33627.1	0.924606	-0.113089	-0.594732	0.354414	0.638375	0.876128
CfUMH14_0042	48814	49047	234	1	4	931.81	3411.31	1.92321	0.943515	-0.32308	2.14982	0.13981	0.492455
CfUMH14_0043	49151	49681	531	4	10	1467.7	2052.14	0.94083	-0.0879946	-0.876369	0.663047	0.818647	0.945599
CfUMH14_0044	49674	51536	1863	12	44	9781.24	25059.9	1.14962	0.201159	-0.183102	0.585363	0.303857	0.670681
CfUMH14_0045	51735	52214	480	NA	NA	NA	NA	NA	NA	NA	NA	NA	NA
CfUMH14_0046	53159	52311	849	8	22	12115.7	18747.8	0.44929	-1.15428	-2.01515	-0.357732	0.0039237	0.0795629
CfUMH14_0047	53547	53170	378	3	11	1336.45	654.217	0.715515	-0.482946	-1.29008	0.250248	0.200683	0.568089
CfUMH14_0048	54371	53550	822	9	23	4743	444.555	0.373426	-1.42111	-2.13753	-0.727599	3.54269e-05	0.00326074
CfUMH14_0049	55356	54364	993	9	36	7985.71	33754.3	1.17443	0.231962	-0.193626	0.655085	0.283762	0.651869
CfUMH14_0050	56642	55356	1287	7	20	4050.59	45.4067	0.317312	-1.65603	-2.45188	-0.928235	5.60144e-06	0.000661564
CfUMH14_0051	59053	56696	2358	NA	NA	NA	NA	NA	NA	NA	NA	NA	NA
CfUMH14_0052	59309	60124	816	7	26	10594.2	24428.3	1.45199	0.538033	0.0662731	1.01156	0.0255512	0.219182
CfUMH14_0053	60879	60220	660	5	16	3900.36	20491.6	0.572957	-0.803502	-1.60757	-0.0716905	0.0309692	0.242959
CfUMH14_0054	63797	60891	2907	23	77	27131.1	65292	0.848182	-0.237555	-0.565311	0.0845839	0.148989	0.505513
CfUMH14_0055	66280	63929	2352	25	91	43047.3	70523.5	0.871395	-0.198601	-0.474333	0.0774867	0.158334	0.516405
CfUMH14_0056	66877	67260	384	2	3	227.736	142.383	0.202634	-2.30305	-4.69205	-0.13628	0.0368501	0.262855
CfUMH14_0057	67996	67301	696	8	21	7524.57	6329.52	0.664694	-0.589237	-1.20551	-0.00114874	0.0495497	0.304982
CfUMH14_0058	69596	68094	1503	16	56	22076.1	46267.6	1.32864	0.409954	0.0867909	0.729962	0.0131489	0.155297
CfUMH14_0059	71316	69607	1710	13	54	26636.7	70718.4	1.11478	0.156761	-0.214776	0.525815	0.406318	0.754803
CfUMH14_0060	71656	72501	846	7	23	13797.9	20038.1	0.789728	-0.340572	-0.894816	0.205971	0.221547	0.590291
CfUMH14_0061	72669	73403	735	1	2	24.5727	0.32852	0.908642	-0.138216	-3.56682	1.48226	0.905477	0.975682
CfUMH14_0062	74110	74877	768	5	19	9991.16	11874.1	1.28034	0.356525	-0.215129	0.906718	0.217824	0.586106
CfUMH14_0063	75673	74975	699	1	4	2.58208	19.7717	1.53049	0.613995	-0.409005	1.61455	0.228715	0.598323
CfUMH14_0064	77267	75657	1611	12	48	19999.1	68436.8	1.3609	0.444564	0.0549543	0.830514	0.025519	0.219161
CfUMH14_0065	78226	77243	984	5	16	6744.19	12170.7	0.827768	-0.272701	-0.92985	0.390767	0.416527	0.760357
CfUMH14_0066	80069	78414	1656	11	31	9252.59	22784.8	1.02429	0.0346223	-0.418516	0.48936	0.880492	0.967461
CfUMH14_0067	80169	80297	129	NA	NA	NA	NA	NA	NA	NA	NA	NA	NA
CfUMH14_0068	80671	81849	1179	12	39	22015.2	109860	1.04401	0.0621314	-0.433085	0.549837	0.804139	0.941407
CfUMH14_0069	82128	82892	765	9	28	5701.35	12895.9	0.885125	-0.176046	-0.719778	0.342931	0.510696	0.816521
CfUMH14_0070	82951	84234	1284	12	42	19838.8	36816	1.11009	0.150671	-0.255457	0.554671	0.465181	0.788639
CfUMH14_0071	84317	85309	993	6	24	6067.86	15550.4	1.73294	0.793218	0.33786	1.23438	0.000816487	0.031403
CfUMH14_0072	85960	85355	606	1	4	299.909	322.707	0.872608	-0.196594	-1.40654	0.848227	0.711362	0.906105
CfUMH14_0073	87371	85971	1401	9	28	9477.45	10334.3	1.84675	0.884985	0.401559	1.36012	0.000411422	0.0197512
CfUMH14_0074	88465	87374	1092	11	35	12527.1	21673.4	1.0053	0.00762847	-0.417748	0.428519	0.971667	0.992609
CfUMH14_0075	90036	88465	1572	12	36	9877.69	16261	1.0582	0.0816062	-0.362846	0.512114	0.714363	0.907063
CfUMH14_0076	90867	91814	948	3	13	5092.34	8835.51	0.839704	-0.252047	-0.879983	0.427708	0.456451	0.783208
CfUMH14_0077	92267	92031	237	1	5	799.226	139.767	2.85328	1.51262	0.380979	2.58442	0.010482	0.135669
CfUMH14_0078	92268	93857	1590	20	77	34131	53807.7	1.14894	0.20031	-0.0961449	0.497352	0.18538	0.548635
CfUMH14_0079	93860	94351	492	5	17	8183.47	13871.2	1.02193	0.0312914	-0.619534	0.694296	0.924459	0.980034
CfUMH14_0080	94532	95536	1005	12	31	6700.62	11762.1	1.07303	0.101691	-0.445341	0.632095	0.710607	0.905544
CfUMH14_0081	96150	96608	459	NA	NA	NA	NA	NA	NA	NA	NA	NA	NA
CfUMH14_0082	96610	97551	942	NA	NA	NA	NA	NA	NA	NA	NA	NA	NA
CfUMH14_0083	97548	97913	366	NA	NA	NA	NA	NA	NA	NA	NA	NA	NA
CfUMH14_0084	97929	99695	1767	1	1	3.10247	7.10235	1.22306	0.29049	-2.8998	3.48078	0.852919	0.957242
CfUMH14_0085	99754	101169	1416	NA	NA	NA	NA	NA	NA	NA	NA	NA	NA
CfUMH14_0086	101166	102524	1359	NA	NA	NA	NA	NA	NA	NA	NA	NA	NA
CfUMH14_0087	102518	103600	1083	1	5	429.372	932.081	1.68681	0.754297	-0.857325	2.36216	0.347974	0.705831
CfUMH14_0088	103603	104919	1317	NA	NA	NA	NA	NA	NA	NA	NA	NA	NA
CfUMH14_0089	104919	106163	1245	NA	NA	NA	NA	NA	NA	NA	NA	NA	NA
CfUMH14_0090	106160	107227	1068	NA	NA	NA	NA	NA	NA	NA	NA	NA	NA
CfUMH14_0091	107279	108754	1476	NA	NA	NA	NA	NA	NA	NA	NA	NA	NA
CfUMH14_0092	108747	109667	921	NA	NA	NA	NA	NA	NA	NA	NA	NA	NA
CfUMH14_0093	109669	110502	834	NA	NA	NA	NA	NA	NA	NA	NA	NA	NA
CfUMH14_0094	110499	111761	1263	1	3	6.76896	2.55115	0.628638	-0.669698	-1.93322	0.444661	0.234128	0.604323
CfUMH14_0095	111824	112975	1152	NA	NA	NA	NA	NA	NA	NA	NA	NA	NA
CfUMH14_0096	113076	113993	918	NA	NA	NA	NA	NA	NA	NA	NA	NA	NA
CfUMH14_0097	114344	114781	438	NA	NA	NA	NA	NA	NA	NA	NA	NA	NA
CfUMH14_0098	114842	117547	2706	1	5	2047.7	4116.36	1.3984	0.483774	-1.02496	1.93351	0.511083	0.816778
CfUMH14_0099	117604	117993	390	3	11	4229.7	3218.81	0.992223	-0.011263	-0.871363	0.772754	0.978044	0.995372
CfUMH14_0100	118276	118082	195	NA	NA	NA	NA	NA	NA	NA	NA	NA	NA
CfUMH14_0101	119029	118286	744	3	11	8108.13	4813.55	0.838784	-0.253628	-1.0118	0.560112	0.534637	0.828429
CfUMH14_0102	119649	119029	621	1	5	4.57623	2.52488	0.840585	-0.250535	-1.13502	0.632241	0.568512	0.847165
CfUMH14_0103	119875	120918	1044	14	46	22882.6	39631.2	0.721016	-0.471897	-0.867298	-0.0797788	0.0183734	0.184778
CfUMH14_0104	122177	120975	1203	11	34	10750.7	31988.9	1.77064	0.824271	0.333452	1.29367	0.00122078	0.0410392
CfUMH14_0105	123549	122167	1383	13	46	16677.6	32813	1.2413	0.311848	-0.0765237	0.695945	0.115007	0.452765
CfUMH14_0106	123996	123559	438	2	5	484.531	445.309	0.584572	-0.774547	-2.10219	0.423953	0.203983	0.572022
CfUMH14_0107	125175	124240	936	10	38	12877.1	20060	1.13568	0.183559	-0.273618	0.634768	0.428541	0.767486
CfUMH14_0108	125221	125778	558	4	14	3424.36	2789.43	0.840473	-0.250726	-0.912135	0.391721	0.4445	0.777081
CfUMH14_0109	125780	126634	855	8	29	11427.7	36112.2	1.91563	0.937815	0.492558	1.37284	5.39662e-05	0.00450146
CfUMH14_0110	127677	126727	951	9	27	9502	25795.8	0.802809	-0.316872	-0.787933	0.150327	0.183751	0.547189
CfUMH14_0111	129083	127677	1407	16	53	21615.7	62672.3	1.12493	0.169831	-0.197071	0.533735	0.362221	0.719708
CfUMH14_0112	130611	129241	1371	17	62	20776.4	36933.5	0.954578	-0.0670654	-0.382998	0.247041	0.675698	0.890477
CfUMH14_0113	131179	131943	765	6	14	1426.42	353.915	0.530179	-0.915449	-1.86145	-0.00517711	0.0486923	0.302287
CfUMH14_0114	132107	134770	2664	28	63	2773.46	407.925	0.36917	-1.43764	-1.88893	-0.993061	1.25635e-10	5.08098e-08
CfUMH14_0115	134785	136668	1884	5	7	294.304	59.1737	0.385932	-1.37358	-2.84983	0.0432498	0.0575825	0.323339
CfUMH14_0116	136844	138268	1425	4	4	70.2347	3.03145	0.0434744	-4.52369	-6.08005	-3.03929	2.11562e-06	0.000300373
CfUMH14_0117	138463	139194	732	4	8	2002.04	2437.01	0.773873	-0.369832	-1.29177	0.487093	0.406415	0.754803
CfUMH14_0118	140052	139258	795	7	21	7738.25	9597.24	0.745045	-0.4246	-1.05361	0.181371	0.170802	0.530491
CfUMH14_0119	141463	140063	1401	11	44	10762.1	32228.6	1.29073	0.368187	-0.00203038	0.734717	0.0512599	0.308008
CfUMH14_0120	142104	144701	2598	15	45	9714.56	10181.4	0.796346	-0.328533	-0.769679	0.0937013	0.12874	0.473324
CfUMH14_0121	144876	145238	363	2	8	3675.34	2967.64	0.638069	-0.648215	-1.40101	0.121493	0.0969404	0.418063
CfUMH14_0122	145658	145272	387	1	1	26.7862	94.3563	0.147355	-2.76263	-37.3583	31.833	0.840652	0.95213
CfUMH14_0123	145773	147392	1620	9	30	16742.3	31927.7	1.02238	0.0319259	-0.47955	0.543794	0.902134	0.974038
CfUMH14_0124	147577	149232	1656	16	56	15565.2	26737.4	1.02462	0.0350948	-0.309787	0.375442	0.840622	0.95213
CfUMH14_0125	149484	150020	537	3	12	2607.01	6277.31	1.44201	0.52808	-0.132032	1.17083	0.114403	0.451458
CfUMH14_0126	150728	150114	615	5	21	13958.1	18797.5	0.705086	-0.50413	-1.13659	0.131445	0.119313	0.459156
CfUMH14_0127	150885	151811	927	5	15	5245.01	6533.69	1.07491	0.104218	-0.520614	0.720873	0.739868	0.917002
CfUMH14_0128	151808	152578	771	9	20	7705.72	11012.7	0.719613	-0.474707	-1.14265	0.147176	0.136747	0.48673
CfUMH14_0129	152682	153122	441	6	18	4537.77	8808.77	0.789351	-0.341262	-0.962159	0.265722	0.27041	0.637838
CfUMH14_0130	153184	154413	1230	12	33	16487.1	29633.6	0.900608	-0.151028	-0.650726	0.335604	0.545039	0.834453
CfUMH14_0131	155366	154776	591	5	18	5869.19	5372.53	1.33411	0.415882	-0.218256	1.04676	0.196018	0.561869
CfUMH14_0132	155943	155380	564	9	30	20210.7	26848.1	1.26322	0.337102	-0.0918206	0.769979	0.123282	0.465119
CfUMH14_0133	156419	155970	450	4	17	4625.91	9805.65	1.26815	0.342731	-0.2472	0.908893	0.249881	0.618262
CfUMH14_0134	159168	156571	2598	36	108	40032.5	65222.4	1.04091	0.0578484	-0.18465	0.298965	0.639013	0.876312
CfUMH14_0135	159988	159245	744	4	13	4038.6	35616.2	1.28606	0.362958	-0.397736	1.11424	0.341413	0.700735
CfUMH14_0136	160674	160069	606	7	29	7751.79	18464.6	1.72069	0.782985	0.267651	1.28542	0.00318351	0.0722657
CfUMH14_0137	161338	160958	381	1	3	561.543	2152.04	0.379486	-1.39788	-3.95761	0.413235	0.130704	0.476474
CfUMH14_0138	162288	161434	855	9	32	9827.86	13248.6	0.987285	-0.0184618	-0.431608	0.39281	0.929685	0.98107
CfUMH14_0139	163201	162410	792	5	12	6889.07	26242.6	1.5411	0.623957	-0.197985	1.3851	0.131854	0.478344
CfUMH14_0140	164079	163318	762	15	43	11756.8	11564.6	0.993928	-0.00878698	-0.419923	0.393508	0.966098	0.991863
CfUMH14_0141	165246	164671	576	5	18	6045.72	3896.22	1.27152	0.346553	-0.332435	1.01555	0.313522	0.677063
CfUMH14_0142	165843	165253	591	5	17	3748.19	5882.22	1.27422	0.349618	-0.244951	0.949345	0.249301	0.617974
CfUMH14_0143	166432	165860	573	7	23	6352.63	8233.18	1.27579	0.351393	-0.124736	0.830368	0.147194	0.504292
CfUMH14_0144	169052	166449	2604	27	93	37161.6	73516.4	0.743327	-0.427932	-0.726244	-0.134823	0.00411407	0.0817059
CfUMH14_0145	169825	169082	744	6	20	7317.75	25055.9	1.68256	0.75066	0.210403	1.27833	0.00689802	0.105676
CfUMH14_0146	170479	169901	579	5	18	7672.72	23710.7	0.91196	-0.132958	-0.746531	0.475329	0.667495	0.887272
CfUMH14_0147	171635	171156	480	NA	NA	NA	NA	NA	NA	NA	NA	NA	NA
CfUMH14_0148	172945	171632	1314	1	3	7.94918	0.282931	0.696476	-0.521855	-1.95891	0.842054	0.444751	0.777081
CfUMH14_0149	173997	173101	897	11	38	11780	13217.8	0.998049	-0.00281757	-0.441375	0.428833	0.989831	0.997511
CfUMH14_0150	174523	174068	456	5	13	3776.03	362.095	0.0939683	-3.41168	-4.8181	-2.08485	1.44027e-07	2.82674e-05
CfUMH14_0151	175405	174701	705	9	34	14516	43243.6	1.23135	0.300239	-0.14658	0.745093	0.186552	0.549351
CfUMH14_0152	175951	175421	531	4	16	4111.4	37494.5	2.00351	1.00253	0.303868	1.66695	0.00555244	0.0923977
CfUMH14_0153	176025	178454	2430	14	42	13298.6	28930	1.17406	0.2315	-0.150418	0.60731	0.232541	0.602152
CfUMH14_0154	178632	181169	2538	23	76	26055.3	22187	0.731661	-0.450752	-0.777319	-0.125365	0.00667354	0.103685
CfUMH14_0155	181277	181480	204	3	10	4063.62	6661.66	0.83734	-0.256115	-0.97317	0.468573	0.481826	0.799228
CfUMH14_0156	181735	182277	543	4	14	5864.45	18471.1	0.906746	-0.14123	-0.771289	0.465164	0.649306	0.880317
CfUMH14_0157	182400	183041	642	2	8	1986.54	1893.05	1.0894	0.123538	-0.949118	1.12202	0.814437	0.944161
CfUMH14_0158	183074	185557	2484	30	109	50901.1	77039.1	0.89476	-0.160427	-0.415755	0.0925128	0.21429	0.582466
CfUMH14_0159	185593	186594	1002	25	96	45285.2	69687.7	1.09992	0.137398	-0.133104	0.406564	0.318669	0.682438
CfUMH14_0160	186805	189054	2250	36	124	41326.6	112348	1.02761	0.039297	-0.189187	0.267002	0.73537	0.915422
CfUMH14_0161	189206	189898	693	5	14	5181.65	7299.01	0.737183	-0.439905	-1.11307	0.253846	0.211075	0.579154
CfUMH14_0162	189898	190788	891	10	41	18906.5	53013.9	0.976399	-0.0344575	-0.444407	0.377441	0.86947	0.963543
CfUMH14_0163	190785	192767	1983	14	55	12572.8	25010.9	1.03847	0.0544557	-0.279408	0.386226	0.748192	0.920381
CfUMH14_0164	194162	192882	1281	NA	NA	NA	NA	NA	NA	NA	NA	NA	NA
CfUMH14_0165	194331	195752	1422	14	42	13913.6	31738.3	1.08296	0.114977	-0.274807	0.495169	0.558142	0.841215
CfUMH14_0166	195834	196178	345	NA	NA	NA	NA	NA	NA	NA	NA	NA	NA
CfUMH14_0167	196921	196298	624	6	19	13317.2	110450	1.26846	0.343075	-0.249962	0.927411	0.253734	0.622717
CfUMH14_0168	197759	196959	801	8	25	8395.09	24022.5	0.907158	-0.140575	-0.722626	0.425808	0.629301	0.872785
CfUMH14_0169	198450	197752	699	4	7	139.861	5.88881	0.208727	-2.26031	-3.77302	-0.740583	0.00327107	0.0727338
CfUMH14_0170	198534	200051	1518	14	43	15768.4	23222.2	1.17764	0.235897	-0.168719	0.634599	0.250454	0.61878
CfUMH14_0171	200181	201614	1434	1	2	5.93487	2.8977	1.19256	0.254059	-2.06259	2.28647	0.825844	0.947517
CfUMH14_0172	201762	202919	1158	13	51	16643.3	42807.9	1.3927	0.477881	0.139288	0.818116	0.0057635	0.0943803
CfUMH14_0173	203393	203007	387	1	4	2223.54	8294.65	1.53771	0.620779	-0.684567	1.91398	0.346527	0.70498
CfUMH14_0174	204327	203503	825	NA	NA	NA	NA	NA	NA	NA	NA	NA	NA
CfUMH14_0175	207031	204359	2673	13	30	809.661	427.344	0.321015	-1.63929	-2.26874	-1.0159	1.18242e-07	2.42778e-05
CfUMH14_0176	207939	207145	795	NA	NA	NA	NA	NA	NA	NA	NA	NA	NA
CfUMH14_0177	208264	208989	726	NA	NA	NA	NA	NA	NA	NA	NA	NA	NA
CfUMH14_0178	209126	209977	852	NA	NA	NA	NA	NA	NA	NA	NA	NA	NA
CfUMH14_0179	210123	210848	726	1	5	3.61655	9.4886	2.05338	1.038	0.126451	1.97258	0.0271474	0.22651
CfUMH14_0180	210988	211545	558	NA	NA	NA	NA	NA	NA	NA	NA	NA	NA
CfUMH14_0181	211656	212852	1197	NA	NA	NA	NA	NA	NA	NA	NA	NA	NA
CfUMH14_0182	213040	213798	759	1	3	2.86534	7.44922	1.60672	0.684119	-0.749514	2.121	0.337322	0.697332
CfUMH14_0183	213811	214668	858	NA	NA	NA	NA	NA	NA	NA	NA	NA	NA
CfUMH14_0184	214680	216032	1353	NA	NA	NA	NA	NA	NA	NA	NA	NA	NA
CfUMH14_0185	216062	218485	2424	1	5	10.2225	16.3444	0.946302	-0.0796267	-1.31096	1.10905	0.895202	0.973006
CfUMH14_0186	218608	219093	486	NA	NA	NA	NA	NA	NA	NA	NA	NA	NA
CfUMH14_0187	219097	220122	1026	NA	NA	NA	NA	NA	NA	NA	NA	NA	NA
CfUMH14_0188	220226	220681	456	NA	NA	NA	NA	NA	NA	NA	NA	NA	NA
CfUMH14_0189	220685	221473	789	NA	NA	NA	NA	NA	NA	NA	NA	NA	NA
CfUMH14_0190	221473	222621	1149	NA	NA	NA	NA	NA	NA	NA	NA	NA	NA
CfUMH14_0191	222618	223214	597	1	4	927.997	5765.28	1.48124	0.566807	-0.841571	2.01205	0.427564	0.766971
CfUMH14_0192	223239	226721	3483	NA	NA	NA	NA	NA	NA	NA	NA	NA	NA
CfUMH14_0193	226734	227693	960	NA	NA	NA	NA	NA	NA	NA	NA	NA	NA
CfUMH14_0194	227793	229931	2139	25	82	37019.3	68201.3	0.929203	-0.105934	-0.422793	0.208481	0.509403	0.815852
CfUMH14_0195	229998	230387	390	6	22	9569.75	18039.7	1.09542	0.131481	-0.400297	0.67462	0.628716	0.872319
CfUMH14_0196	230449	231741	1293	NA	NA	NA	NA	NA	NA	NA	NA	NA	NA
CfUMH14_0197	232065	231805	261	2	8	9307.64	5658.35	0.994264	-0.00829856	-1.06772	1.01823	0.987352	0.996913
CfUMH14_0198	232252	232052	201	4	15	5644.57	10589.4	1.44235	0.528419	-0.176792	1.20978	0.138981	0.490698
CfUMH14_0199	232441	232986	546	2	9	1551.32	5548.14	1.07544	0.104932	-0.620258	0.825042	0.771553	0.929261
CfUMH14_0200	232983	233405	423	2	4	1187.74	1386.55	1.19655	0.258879	-1.02741	1.27044	0.660519	0.88451
CfUMH14_0201	233439	234134	696	9	27	15796.2	17705.5	0.848548	-0.236932	-0.794862	0.300472	0.389648	0.741198
CfUMH14_0202	235897	234179	1719	NA	NA	NA	NA	NA	NA	NA	NA	NA	NA
CfUMH14_0203	236718	236011	708	9	34	10728.9	7508.23	1.08367	0.115932	-0.325143	0.547442	0.602158	0.861628
CfUMH14_0204	237068	236715	354	2	8	2068.99	2754.95	1.40178	0.487256	-0.498922	1.38816	0.31741	0.681272
CfUMH14_0205	238051	237236	816	6	17	3918.07	2600.09	0.950859	-0.0726971	-0.686861	0.540004	0.81495	0.944161
CfUMH14_0206	238749	238096	654	11	47	30955.6	36314.7	0.866054	-0.207471	-0.632856	0.210568	0.331846	0.692543
CfUMH14_0207	239773	238742	1032	7	27	6549.86	6961.77	1.04933	0.0694679	-0.434436	0.562595	0.784368	0.933702
CfUMH14_0208	239963	240529	567	8	19	1280.22	64.6614	0.158209	-2.6601	-3.62156	-1.73039	1.85016e-09	5.03923e-07
CfUMH14_0209	240896	242437	1542	NA	NA	NA	NA	NA	NA	NA	NA	NA	NA
CfUMH14_0210	242523	242595	73	NA	NA	NA	NA	NA	NA	NA	NA	NA	NA
CfUMH14_0211	242821	245747	2927	NA	NA	NA	NA	NA	NA	NA	NA	NA	NA
CfUMH14_0212	245822	245941	120	NA	NA	NA	NA	NA	NA	NA	NA	NA	NA
CfUMH14_0213	245995	246068	74	NA	NA	NA	NA	NA	NA	NA	NA	NA	NA
CfUMH14_0214	246236	247039	804	6	22	3474.28	6007.64	0.931631	-0.10217	-0.635272	0.419937	0.701477	0.901517
CfUMH14_0215	247975	247061	915	10	38	11983.9	22369.4	1.45675	0.542753	0.141532	0.94208	0.00817173	0.117895
CfUMH14_0216	247978	249255	1278	14	37	8345.82	18462.4	0.946417	-0.0794516	-0.540913	0.37688	0.733917	0.914868
CfUMH14_0217	249387	250187	801	5	19	7551.12	6813.93	1.14979	0.201371	-0.400965	0.787396	0.50855	0.815485
CfUMH14_0218	250264	251034	771	4	17	7518.51	22830.8	0.721202	-0.471525	-1.18337	0.236583	0.190341	0.554709
CfUMH14_0219	252304	251084	1221	15	53	22872.3	44146.5	1.10265	0.140969	-0.22461	0.502229	0.446917	0.778762
CfUMH14_0220	253269	252514	756	5	18	8875.79	14724.9	1.08115	0.11257	-0.523048	0.740085	0.725074	0.911914
CfUMH14_0221	253303	254025	723	10	34	7166.48	14769.3	1.35041	0.433401	0.0187059	0.848131	0.040596	0.276429
CfUMH14_0222	254489	254022	468	6	19	4725.16	509.816	0.120397	-3.05413	-4.0331	-2.14833	4.17444e-14	2.65296e-11
CfUMH14_0223	254554	255282	729	NA	NA	NA	NA	NA	NA	NA	NA	NA	NA
CfUMH14_0224	255417	255490	74	1	1	331.319	218.075	0.410716	-1.28379	-4.46503	1.89746	0.37659	0.731654
CfUMH14_0225	256169	255651	519	10	35	7953.63	14975.4	0.927597	-0.108429	-0.568516	0.336168	0.635806	0.875536
CfUMH14_0226	256629	256171	459	5	15	5080.96	7899.34	1.00012	0.000170592	-0.744829	0.743549	0.999638	0.99976
CfUMH14_0227	256711	256824	114	NA	NA	NA	NA	NA	NA	NA	NA	NA	NA
CfUMH14_0228	257605	258153	549	5	13	4187.71	9140.33	1.24513	0.316295	-0.342425	0.976041	0.341138	0.700717
CfUMH14_0229	258223	258771	549	2	6	1656.69	3083.21	2.14539	1.10124	-0.0576236	2.17531	0.0619043	0.3343
CfUMH14_0230	258813	261284	2472	26	98	43899.7	65581.3	0.968448	-0.0462528	-0.310149	0.216372	0.730154	0.914055
CfUMH14_0231	261311	262087	777	2	5	1281.56	2080.01	0.671268	-0.575039	-1.79984	0.605497	0.330377	0.691849
CfUMH14_0232	262100	262705	606	2	5	4378.47	5021.5	0.626283	-0.675114	-1.9013	0.472544	0.245662	0.614999
CfUMH14_0233	262702	263766	1065	6	19	11640.1	7843.17	0.580365	-0.784968	-1.41864	-0.154937	0.0149493	0.166741
CfUMH14_0234	263806	264318	513	4	16	3466.71	10585.7	1.73378	0.793924	0.0417816	1.50527	0.0390197	0.271087
CfUMH14_0235	264323	265987	1665	13	41	14683.7	20633.9	0.706519	-0.5012	-0.865017	-0.135358	0.0074648	0.111688
CfUMH14_0236	265989	266708	720	2	6	2087.88	3179.79	1.21854	0.285158	-0.708366	1.23704	0.563012	0.843625
CfUMH14_0237	267134	266724	411	5	17	4732.41	15571	1.11134	0.152302	-0.523658	0.831732	0.657816	0.883654
CfUMH14_0238	268081	267314	768	11	43	19144.3	34569	1.48301	0.568524	0.19974	0.925486	0.00277919	0.0681821
CfUMH14_0239	270636	268192	2445	27	87	36949.2	35353.6	0.718935	-0.476066	-0.782571	-0.173661	0.00198549	0.0552048
CfUMH14_0240	270876	271457	582	2	4	24.0399	1.38156	0.466368	-1.10046	-2.74549	0.388775	0.155698	0.512819
CfUMH14_0241	271569	272336	768	8	22	6734.39	13835.4	0.993462	-0.00946322	-0.599238	0.563895	0.974354	0.993941
CfUMH14_0242	273047	272307	741	6	21	9543.98	11513.2	1.68352	0.751483	0.21009	1.27948	0.00689419	0.105676
CfUMH14_0243	273478	273314	165	1	2	595.314	437.064	1.43608	0.522141	-1.51388	1.99927	0.56155	0.843072
CfUMH14_0244	273525	274157	633	7	19	11567.8	22874.4	1.52649	0.61022	-0.0242859	1.24337	0.0593648	0.327525
CfUMH14_0245	275916	274195	1722	16	61	19493	43605.3	1.00313	0.00451007	-0.322607	0.330875	0.978367	0.995372
CfUMH14_0246	275936	276739	804	3	10	3358.1	3416.96	1.66426	0.734883	-0.327537	1.74955	0.17119	0.530833
CfUMH14_0247	276796	277437	642	4	11	6510.47	14068.4	1.17352	0.230844	-0.490847	0.948534	0.525768	0.82387
CfUMH14_0248	277504	278559	1056	10	29	9210.51	17795.5	0.979772	-0.0294828	-0.528189	0.457809	0.906289	0.975788
CfUMH14_0249	280117	278660	1458	11	39	12767.9	24078.2	1.01789	0.0255816	-0.418347	0.466492	0.909584	0.977187
CfUMH14_0250	280379	280837	459	5	16	4782.12	8548.02	0.924986	-0.112497	-0.723266	0.480652	0.709755	0.905292
CfUMH14_0251	280938	282182	1245	10	37	13352.9	33147.6	0.78852	-0.34278	-0.78384	0.102937	0.131192	0.477829
CfUMH14_0252	282240	282641	402	4	11	3309.45	9585.83	0.818337	-0.289233	-1.07228	0.399154	0.415676	0.759531
CfUMH14_0253	283753	282698	1056	7	19	5140.32	2962.13	0.908613	-0.138261	-0.828409	0.532905	0.688641	0.895625
CfUMH14_0254	283976	283824	153	NA	NA	NA	NA	NA	NA	NA	NA	NA	NA
CfUMH14_0255	284043	285146	1104	9	25	3569.79	8519.41	1.29983	0.378324	-0.190466	0.928109	0.188235	0.551524
CfUMH14_0256	285158	286411	1254	10	33	15237.2	18858.4	0.575092	-0.798136	-1.35555	-0.249018	0.00431036	0.0830101
CfUMH14_0257	286682	287401	720	7	19	7032.94	14115.2	0.86488	-0.209428	-0.848811	0.424848	0.515329	0.818485
CfUMH14_0258	287997	288584	588	6	26	10449.1	19028.6	0.91964	-0.12086	-0.581989	0.334157	0.6027	0.861887
CfUMH14_0259	288637	289314	678	3	8	1235.38	86.8192	0.50905	-0.974122	-2.13281	0.0620782	0.0659612	0.344009
CfUMH14_0260	289373	291865	2493	30	97	29641.6	50045	1.26693	0.341342	0.0833186	0.596681	0.00969436	0.130688
CfUMH14_0261	291870	293486	1617	18	55	22196.8	36852.3	0.918269	-0.123011	-0.48637	0.237038	0.503586	0.812581
CfUMH14_0262	293483	294178	696	11	30	9764.55	17052.8	1.13006	0.176395	-0.277221	0.629312	0.444542	0.777081
CfUMH14_0263	294206	295054	849	6	14	5601.74	2375.49	0.513564	-0.961383	-1.62288	-0.334219	0.00331444	0.0729943
CfUMH14_0264	295029	295502	474	NA	NA	NA	NA	NA	NA	NA	NA	NA	NA
CfUMH14_0265	295844	297292	1449	5	18	5917.44	5121.12	0.761034	-0.393967	-1.14032	0.300003	0.272138	0.63949
CfUMH14_0266	297554	297949	396	4	10	2247.62	2437.57	1.08593	0.118927	-0.785953	1.00861	0.787803	0.935411
CfUMH14_0267	298114	298186	73	1	1	717.227	350.765	0.081029	-3.62542	-8.84961	1.59877	0.146973	0.504025
CfUMH14_0268	298567	300045	1479	4	10	4154.39	4078.42	0.479729	-1.05971	-2.10044	-0.0808701	0.0340659	0.253566
CfUMH14_0269	301392	300211	1182	11	35	14645.8	23816.6	1.01721	0.024614	-0.416386	0.465911	0.912565	0.978017
CfUMH14_0270	302856	301405	1452	13	43	25988.3	23258.2	1.23657	0.306347	-0.0903845	0.703146	0.129696	0.47531
CfUMH14_0271	304014	303010	1005	13	46	15771.1	19784.7	1.19329	0.25495	-0.122094	0.629261	0.18387	0.547189
CfUMH14_0272	304631	304182	450	1	3	251.209	4.89493	1.02977	0.0423209	-1.58967	1.38257	0.94966	0.986353
CfUMH14_0273	304755	306224	1470	19	60	21253.6	25434.4	1.03265	0.0463553	-0.315845	0.405162	0.800889	0.939497
CfUMH14_0274	306375	306250	126	1	5	1202.76	1558.5	1.74304	0.801602	-0.150699	1.71164	0.0969511	0.418063
CfUMH14_0275	306411	307130	720	7	27	7595.55	18480.7	1.13265	0.179708	-0.29352	0.647042	0.452211	0.780748
CfUMH14_0276	308422	307286	1137	13	46	13563.7	28566.3	1.03187	0.0452649	-0.351787	0.437725	0.821881	0.946988
CfUMH14_0277	309978	308434	1545	8	25	8306.15	17431.1	1.06542	0.0914166	-0.463887	0.623516	0.741593	0.917904
CfUMH14_0278	310924	310067	858	2	4	12.9041	9.59973	0.778978	-0.360346	-1.79546	1.04306	0.611956	0.865349
CfUMH14_0279	311325	310921	405	4	15	2589.04	1365.05	1.44752	0.533587	-0.0957169	1.14129	0.0950667	0.414663
CfUMH14_0280	311912	311331	582	4	11	2891.05	3099.84	0.740676	-0.433086	-1.27363	0.354367	0.281414	0.649885
CfUMH14_0281	312643	311909	735	9	38	18331	37761	0.907198	-0.140511	-0.590242	0.300495	0.534597	0.828429
CfUMH14_0282	314455	312662	1794	10	37	18232.8	41452.3	1.25611	0.328965	-0.0964698	0.750053	0.128985	0.473962
CfUMH14_0283	315579	314452	1128	5	18	3973.5	5350.76	1.30294	0.381769	-0.167931	0.927605	0.171015	0.530833
CfUMH14_0284	317070	315790	1281	14	55	27353.4	52870.2	1.25464	0.327275	-0.0215427	0.6737	0.0657808	0.343471
CfUMH14_0285	318560	317073	1488	10	38	13609.8	34824.2	1.19996	0.26299	-0.152432	0.678669	0.214207	0.582361
CfUMH14_0286	319256	318699	558	5	18	8049.89	12662.5	1.31936	0.399839	-0.213913	1.01355	0.200554	0.568089
CfUMH14_0287	320046	319282	765	10	34	14982.7	20996.6	1.29714	0.375337	-0.0688534	0.814529	0.0971254	0.41841
CfUMH14_0288	320259	321677	1419	13	46	20165.9	52763.1	1.36827	0.452357	0.074301	0.82593	0.0192703	0.189802
CfUMH14_0289	322021	323409	1389	15	48	11873.7	53475.4	1.25635	0.32924	-0.0630556	0.715533	0.0992695	0.421734
CfUMH14_0290	327897	323569	4329	72	269	105063	212761	1.04203	0.0593938	-0.102066	0.220505	0.470431	0.792666
CfUMH14_0291	329457	327904	1554	13	51	15227.7	25985.3	1.25205	0.324287	-0.00139763	0.65205	0.0509888	0.307917
CfUMH14_0292	332219	329997	2223	8	25	10174.9	11782.9	0.953422	-0.0688134	-0.637632	0.479973	0.807062	0.942679
CfUMH14_0293	333836	332724	1113	14	51	15735.5	29737.2	1.30859	0.388018	0.0510111	0.725302	0.0241212	0.213576
CfUMH14_0294	334240	334803	564	4	9	3535.26	2651	0.848788	-0.236524	-1.33896	0.807268	0.661828	0.884864
CfUMH14_0295	335606	334860	747	5	19	8018.24	10370.9	0.9815	-0.02694	-0.593054	0.531345	0.924559	0.980034
CfUMH14_0296	335874	335617	258	4	10	4765.75	20139.3	0.93814	-0.0921254	-0.936304	0.769885	0.829648	0.948811
CfUMH14_0297	337191	338447	1257	13	45	12604.7	30922.7	1.15681	0.210148	-0.223795	0.643841	0.34168	0.700794
CfUMH14_0298	338444	339805	1362	13	41	15300.6	20044.2	0.960073	-0.058784	-0.451196	0.334635	0.7689	0.927986
CfUMH14_0299	340572	340757	186	NA	NA	NA	NA	NA	NA	NA	NA	NA	NA
CfUMH14_0300	341821	341192	630	4	13	2848.31	4123.62	0.737066	-0.440134	-1.13679	0.287288	0.22998	0.599154
CfUMH14_0301	341931	342836	906	3	10	2263.45	5557.32	1.01648	0.0235783	-0.908707	0.939229	0.959818	0.989889
CfUMH14_0302	342961	343944	984	9	25	4872.64	8363.9	0.734504	-0.445159	-0.988506	0.0811804	0.0974308	0.418915
CfUMH14_0303	344102	346174	2073	27	76	24313.3	52498.9	1.19866	0.261421	-0.0428715	0.562549	0.0918131	0.406831
CfUMH14_0304	346822	346274	549	5	14	6665.22	7617.57	1.42391	0.509859	-0.136048	1.15216	0.120752	0.461383
CfUMH14_0305	348064	346967	1098	7	26	11688.2	16263.3	1.01528	0.0218738	-0.55084	0.581989	0.939284	0.984059
CfUMH14_0306	348171	348293	123	2	6	1673.61	1790.43	0.643944	-0.634992	-1.64047	0.32133	0.192795	0.558621
CfUMH14_0307	349672	348284	1389	11	45	19184.6	82317.3	1.53459	0.617857	0.207749	1.02565	0.0032735	0.0727338
CfUMH14_0308	350384	349752	633	5	19	8263.73	17026.4	1.08284	0.114822	-0.438183	0.651904	0.678642	0.891918
CfUMH14_0309	350658	350933	276	4	16	4784.81	14579.3	1.55157	0.633727	0.0201573	1.2322	0.0430842	0.283671
CfUMH14_0310	352576	350966	1611	10	32	14370.7	41260.3	1.00219	0.0031502	-0.481596	0.489878	0.989841	0.997511
CfUMH14_0311	352829	353710	882	5	13	5222.45	6913.03	0.731527	-0.451017	-1.20575	0.274612	0.223301	0.591774
CfUMH14_0312	353791	354960	1170	10	33	13965.9	22754.4	0.928262	-0.107396	-0.521024	0.303414	0.608307	0.86397
CfUMH14_0313	355124	356575	1452	12	37	13923.5	25433.4	1.11568	0.157927	-0.272947	0.577607	0.467514	0.790404
CfUMH14_0314	356616	358502	1887	18	63	24669.2	39073.9	1.05946	0.0833332	-0.249936	0.417097	0.623913	0.870766
CfUMH14_0315	358786	358547	240	9	31	11932.8	19578.8	0.705101	-0.504099	-0.967308	-0.0493384	0.0297764	0.237743
CfUMH14_0316	360227	358974	1254	13	47	19085.6	45310.1	1.2993	0.37773	0.00989847	0.747663	0.0441454	0.286978
CfUMH14_0317	363362	360279	3084	18	60	25545.1	50351.1	1.13791	0.186384	-0.131777	0.505443	0.250511	0.61878
CfUMH14_0318	364566	363484	1083	10	34	9123.45	24952	1.1182	0.161181	-0.263878	0.583738	0.45505	0.781962
CfUMH14_0319	364677	365339	663	1	2	142.608	0	0.179422	-2.47857	-6.16901	0.060478	0.0569272	0.321392
CfUMH14_0320	366286	365336	951	9	26	9126.82	20981.5	1.23421	0.303589	-0.237853	0.833955	0.268899	0.636711
CfUMH14_0321	367081	366305	777	4	13	2917.58	4258.37	0.783928	-0.351206	-1.15811	0.455649	0.384484	0.736941
CfUMH14_0322	367459	367704	246	3	13	5531.89	14754.2	1.04676	0.0659296	-0.691426	0.805944	0.86269	0.961377
CfUMH14_0323	367791	368267	477	5	17	4171.96	6927.29	0.625352	-0.677259	-1.5396	0.118054	0.0966848	0.417714
CfUMH14_0324	369908	370981	1074	1	3	348.414	11650.6	0.995993	-0.00579232	-1.96146	1.99277	0.995288	0.998986
CfUMH14_0325	371998	371147	852	6	24	9239.45	13275.6	1.3109	0.390563	-0.15397	0.920923	0.15682	0.514356
CfUMH14_0326	372151	373815	1665	11	38	12704.7	15509.4	1.13049	0.176946	-0.247594	0.595933	0.411063	0.756925
CfUMH14_0327	373817	374761	945	6	21	8113.02	29844	1.02432	0.0346679	-0.542419	0.611199	0.906112	0.975788
CfUMH14_0328	374790	375656	867	6	23	9825.81	19294.5	1.10125	0.139148	-0.363988	0.643435	0.586627	0.85505
CfUMH14_0329	375666	376475	810	8	24	8288.61	18689.1	1.21521	0.2812	-0.280334	0.815876	0.31889	0.682481
CfUMH14_0330	376472	377422	951	7	27	7064.15	12948.2	1.01234	0.0176871	-0.431757	0.467298	0.938323	0.984059
CfUMH14_0331	377419	378432	1014	10	34	11504.3	19600.3	1.024	0.0342149	-0.423433	0.4922	0.883291	0.968
CfUMH14_0332	378501	379715	1215	6	26	17535.6	35152.2	0.615534	-0.70009	-1.30878	-0.112798	0.0193278	0.190088
CfUMH14_0333	379990	381393	1404	13	51	22302.7	39113.4	1.10576	0.145041	-0.189081	0.476037	0.392619	0.743141
CfUMH14_0334	381380	382312	933	5	16	3385.45	7590.07	1.14292	0.192729	-0.39046	0.766863	0.511407	0.817098
CfUMH14_0335	383467	382421	1047	9	31	7939.9	13946.3	1.20638	0.270681	-0.198649	0.730595	0.255362	0.623419
CfUMH14_0336	385530	383479	2052	21	62	22427.7	39977	0.941749	-0.0865858	-0.4459	0.267983	0.63332	0.875058
CfUMH14_0337	386658	385627	1032	6	21	8511.14	25721.4	1.1362	0.184217	-0.372113	0.756492	0.519809	0.82056
CfUMH14_0338	387701	386655	1047	9	30	9633.12	19947.9	1.28189	0.358267	-0.111744	0.821427	0.133652	0.48097
CfUMH14_0339	387958	387764	195	3	6	903.555	1995.3	0.712482	-0.489074	-1.72826	0.676391	0.407093	0.754895
CfUMH14_0340	388409	388044	366	2	8	2984.4	22931.8	1.52214	0.606106	-0.218304	1.43362	0.148905	0.505513
CfUMH14_0341	388861	388406	456	NA	NA	NA	NA	NA	NA	NA	NA	NA	NA
CfUMH14_0342	389516	388821	696	5	16	5426.15	10656.3	0.89719	-0.156515	-0.881997	0.539153	0.663102	0.885214
CfUMH14_0343	390360	389584	777	5	17	13716.2	17228	0.743821	-0.426973	-1.11891	0.282024	0.235164	0.605367
CfUMH14_0344	390549	391511	963	4	14	2662.08	3720.84	1.05117	0.0720003	-0.529009	0.664376	0.810103	0.943259
CfUMH14_0345	391526	392293	768	2	6	2518.23	1987.67	0.292243	-1.77476	-3.39031	-0.316994	0.0167598	0.17605
CfUMH14_0346	392290	393120	831	10	34	14971	27557.5	1.37792	0.462495	0.0153355	0.906073	0.0427063	0.282544
CfUMH14_0347	393117	393965	849	4	17	8267.7	8699.34	1.33544	0.417314	-0.226337	1.04885	0.201282	0.568841
CfUMH14_0348	394999	394025	975	NA	NA	NA	NA	NA	NA	NA	NA	NA	NA
CfUMH14_0349	395649	398417	2769	43	156	56888	77423.5	1.10156	0.139544	-0.0680973	0.346593	0.187416	0.549884
CfUMH14_0350	398507	399130	624	3	7	4190.26	4827.49	0.559011	-0.839051	-1.80257	0.169944	0.100757	0.425134
CfUMH14_0351	400289	399132	1158	14	58	38296.5	66838.7	1.04363	0.0616171	-0.295207	0.418738	0.734732	0.915331
CfUMH14_0352	400674	401894	1221	15	61	43917.5	56329.6	1.04096	0.0579087	-0.274595	0.388518	0.731865	0.914263
CfUMH14_0353	401910	403013	1104	10	27	9015.12	14982.9	0.842556	-0.247155	-0.745197	0.256203	0.333839	0.694707
CfUMH14_0354	403321	402998	324	2	9	3822.89	4104.62	0.980398	-0.0285609	-0.776131	0.724166	0.940082	0.984101
CfUMH14_0355	403585	403803	219	2	9	1621.41	2649.97	0.457201	-1.1291	-2.46788	-0.0224091	0.0451385	0.289903
CfUMH14_0356	404921	403827	1095	12	42	15901.1	45749.7	1.04736	0.0667578	-0.362412	0.493807	0.75956	0.924479
CfUMH14_0357	405223	406419	1197	11	35	20893.4	36169.9	0.920292	-0.119837	-0.583189	0.339165	0.608258	0.86397
CfUMH14_0358	406668	406910	243	3	10	4084.14	8262.25	0.43046	-1.21605	-2.23453	-0.325708	0.0063368	0.100441
CfUMH14_0359	407015	408430	1416	14	52	17394.9	32686.5	1.09499	0.130914	-0.232473	0.489751	0.477066	0.79665
CfUMH14_0360	408528	408848	321	3	8	3315.8	4776.96	0.127721	-2.96893	-4.56658	-1.42516	0.000119891	0.00837728
CfUMH14_0361	408955	410055	1101	17	59	18399.2	30531.2	1.27705	0.352813	0.0364563	0.669899	0.0289059	0.235203
CfUMH14_0362	410882	410073	810	8	22	5447.1	3233.7	0.506044	-0.982665	-1.63029	-0.407681	0.000569513	0.0250849
CfUMH14_0363	411015	411527	513	3	14	5402.23	6699.76	1.47979	0.565396	-0.0655046	1.17396	0.0779914	0.373073
CfUMH14_0364	411771	412259	489	4	14	4608.26	10525.8	0.918492	-0.122661	-0.78232	0.538316	0.714019	0.907034
CfUMH14_0365	412286	412477	192	NA	NA	NA	NA	NA	NA	NA	NA	NA	NA
CfUMH14_0366	412679	413401	723	11	39	13971.7	55713	1.91431	0.936826	0.504435	1.36121	3.04576e-05	0.00286258
CfUMH14_0367	413473	413757	285	2	8	2575.39	89318.1	0.681852	-0.55247	-1.50629	0.605582	0.335442	0.696345
CfUMH14_0368	414718	413807	912	3	7	2421.35	1413.06	0.992306	-0.0111427	-1.02494	0.97541	0.982419	0.996531
CfUMH14_0369	414810	415718	909	4	14	6538.59	8812.67	1.01569	0.0224664	-0.790474	0.783352	0.954613	0.987465
CfUMH14_0370	417000	415726	1275	12	50	16058	34249.4	1.46042	0.546387	0.166393	0.919218	0.00507849	0.0890655
CfUMH14_0371	420234	417091	3144	16	52	14996.4	19765.4	1.14788	0.198966	-0.141579	0.539352	0.251584	0.620178
CfUMH14_0372	421433	420231	1203	12	45	14086.9	12554.6	1.11614	0.158513	-0.253441	0.56988	0.450299	0.779672
CfUMH14_0373	421624	422313	690	4	17	13312.4	27995.7	1.14585	0.196413	-0.45617	0.853396	0.554048	0.839903
CfUMH14_0374	422391	423659	1269	9	30	8989.82	14195.2	1.23826	0.308318	-0.143045	0.753666	0.178813	0.541265
CfUMH14_0375	424073	423870	204	2	6	1959.92	2400.14	0.885685	-0.175134	-1.19927	0.884733	0.738867	0.916948
CfUMH14_0376	424065	425384	1320	16	50	20807	39418.4	1.01765	0.0252421	-0.344178	0.389706	0.89243	0.971957
CfUMH14_0377	425466	426839	1374	22	81	29938.1	59863.7	1.01071	0.0153666	-0.289815	0.318737	0.921066	0.979211
CfUMH14_0378	426978	428795	1818	20	63	22100.1	37115.2	0.941631	-0.0867669	-0.418666	0.242334	0.605635	0.86347
CfUMH14_0379	429691	428789	903	9	37	18449.6	31465.4	1.08017	0.111254	-0.330238	0.542156	0.61743	0.867575
CfUMH14_0380	429965	430606	642	6	26	7775.51	34879.8	0.905231	-0.143643	-0.668479	0.363111	0.581615	0.852524
CfUMH14_0381	430780	431325	546	3	13	6282.91	13714.2	1.13862	0.18729	-0.529224	0.876959	0.600488	0.860622
CfUMH14_0382	431347	433215	1869	14	49	21152.6	29562.8	1.15051	0.202278	-0.168273	0.562718	0.280821	0.648977
CfUMH14_0383	433746	434582	837	4	12	3521.7	6927.32	1.26458	0.338655	-0.312624	1.0004	0.306554	0.672982
CfUMH14_0384	434636	435610	975	6	15	6010.25	4719.42	0.751419	-0.41231	-1.08845	0.242854	0.216792	0.585161
CfUMH14_0385	436378	435776	603	4	14	5573.15	6230.08	0.818361	-0.289191	-0.923987	0.365907	0.377967	0.732338
CfUMH14_0386	437128	436547	582	7	26	24387.2	58315.9	1.03642	0.0516033	-0.585455	0.678545	0.872183	0.964867
CfUMH14_0387	437219	438289	1071	8	24	13579.7	16291	0.592165	-0.755929	-1.33642	-0.197769	0.00786299	0.11532
CfUMH14_0388	438345	439472	1128	13	35	6962.8	3257.72	0.691377	-0.532455	-1.06198	-0.0334712	0.0362535	0.261067
CfUMH14_0389	439495	439827	333	NA	NA	NA	NA	NA	NA	NA	NA	NA	NA
CfUMH14_0390	439888	441702	1815	1	5	2.80236	5.82379	1.63298	0.707507	-0.225713	1.66248	0.136117	0.485854
CfUMH14_0391	441713	442684	972	NA	NA	NA	NA	NA	NA	NA	NA	NA	NA
CfUMH14_0392	442854	443219	366	4	11	4626.22	5955.4	1.24906	0.320844	-0.49102	1.12048	0.434334	0.771648
CfUMH14_0393	443243	443935	693	2	5	1688.56	2252.06	0.964527	-0.0521072	-0.961132	0.871637	0.908999	0.977071
CfUMH14_0394	444844	443981	864	9	31	15114.3	13846.6	0.901	-0.150401	-0.593977	0.292006	0.504795	0.813352
CfUMH14_0395	445652	445143	510	3	9	3611.61	29639.6	1.5573	0.63905	-0.269528	1.51308	0.163838	0.522642
CfUMH14_0396	445836	446285	450	NA	NA	NA	NA	NA	NA	NA	NA	NA	NA
CfUMH14_0397	446289	447392	1104	NA	NA	NA	NA	NA	NA	NA	NA	NA	NA
CfUMH14_0398	447483	447953	471	NA	NA	NA	NA	NA	NA	NA	NA	NA	NA
CfUMH14_0399	447973	448392	420	NA	NA	NA	NA	NA	NA	NA	NA	NA	NA
CfUMH14_0400	448470	449447	978	NA	NA	NA	NA	NA	NA	NA	NA	NA	NA
CfUMH14_0401	449434	449943	510	4	13	2239.09	6502.94	1.27453	0.349969	-0.394596	1.06635	0.343986	0.702823
CfUMH14_0402	451022	450048	975	6	15	7352.02	8184.06	0.420666	-1.24925	-1.97579	-0.527071	0.000884636	0.0332573
CfUMH14_0403	452941	451079	1863	NA	NA	NA	NA	NA	NA	NA	NA	NA	NA
CfUMH14_0404	453865	452966	900	1	2	8.29486	0	0.185818	-2.42804	-3.75945	-0.905343	0.00290769	0.0697949
CfUMH14_0405	454108	453866	243	NA	NA	NA	NA	NA	NA	NA	NA	NA	NA
CfUMH14_0406	454305	455753	1449	9	24	3614.24	5951.55	0.583593	-0.776966	-1.49722	-0.133037	0.0172014	0.177548
CfUMH14_0407	456901	455819	1083	16	47	11143.6	9071.08	0.973014	-0.0394674	-0.450157	0.36353	0.848627	0.955046
CfUMH14_0408	457524	456934	591	8	24	5943.5	17149.9	0.709294	-0.495544	-1.04861	0.0431693	0.0712672	0.356898
CfUMH14_0409	458398	457487	912	5	18	7232.92	23254.9	0.931098	-0.102995	-0.732317	0.519754	0.745757	0.919147
CfUMH14_0410	458573	459064	492	NA	NA	NA	NA	NA	NA	NA	NA	NA	NA
CfUMH14_0411	460509	459145	1365	5	16	3219.07	4173.23	0.964971	-0.0514427	-0.70427	0.574142	0.872333	0.964953
CfUMH14_0412	460567	460680	114	1	3	247.495	78.4877	0.32686	-1.61326	-3.30912	-0.272167	0.0173935	0.178978
CfUMH14_0413	461621	460731	891	14	51	17162.7	19886.6	0.826751	-0.274475	-0.636162	0.0837324	0.133129	0.480535
CfUMH14_0414	461962	461633	330	3	9	3116.9	2645.98	1.20286	0.266465	-0.664566	1.18509	0.562421	0.843333
CfUMH14_0415	462576	461962	615	6	19	15531.2	10801.8	0.541747	-0.884309	-1.41815	-0.32796	0.00219891	0.0584788
CfUMH14_0416	464557	462566	1992	17	48	25335.2	17656.8	0.460242	-1.11954	-1.59093	-0.657562	2.37725e-06	0.00032708
CfUMH14_0417	465497	464577	921	13	44	20983	26917.8	0.924167	-0.113774	-0.5391	0.307969	0.597069	0.858488
CfUMH14_0418	467458	465983	1476	NA	NA	NA	NA	NA	NA	NA	NA	NA	NA
CfUMH14_0419	468081	467503	579	NA	NA	NA	NA	NA	NA	NA	NA	NA	NA
CfUMH14_0420	468390	468704	315	3	13	3051.04	5752.41	0.840134	-0.251309	-0.960857	0.431559	0.471253	0.792907
CfUMH14_0421	468664	468789	126	2	6	4356.49	3709.64	0.645396	-0.631744	-1.81733	0.457489	0.254842	0.623419
CfUMH14_0422	469048	470346	1299	4	13	3702.25	3153.28	0.746789	-0.421227	-1.11769	0.249347	0.219099	0.587641
CfUMH14_0423	470594	471217	624	11	38	8962.04	7100.23	0.502637	-0.992412	-1.4546	-0.552387	9.05782e-06	0.00100738
CfUMH14_0424	471344	472618	1275	12	34	10193.1	14891.2	0.882112	-0.180965	-0.634172	0.26046	0.423181	0.764453
CfUMH14_0425	472803	475157	2355	15	34	5751.74	8.30922	0.203962	-2.29363	-3.03068	-1.5951	3.13283e-12	1.49324e-09
CfUMH14_0426	475366	475638	273	1	2	469.954	1099.66	1.6089	0.686073	-1.63609	2.92296	0.496002	0.806303
CfUMH14_0427	475906	477780	1875	11	29	8609.47	10840	0.884302	-0.177388	-0.674432	0.293426	0.464556	0.788639
CfUMH14_0428	477927	478301	375	2	4	593.999	16252.3	0.664659	-0.589314	-2.74191	1.61432	0.579501	0.851436
CfUMH14_0429	478404	478802	399	5	19	7387.44	13868	0.868762	-0.202968	-0.771787	0.372298	0.485265	0.800391
CfUMH14_0430	479615	478920	696	4	12	4973.46	4595.51	0.672138	-0.573171	-1.2405	0.0886897	0.0891872	0.400907
CfUMH14_0431	481468	479681	1788	22	76	22152.9	49489.2	1.06148	0.0860773	-0.212512	0.384287	0.571358	0.848108
CfUMH14_0432	481608	482426	819	7	27	13037	15863.1	0.910994	-0.134486	-0.544397	0.279652	0.521036	0.821179
CfUMH14_0433	483532	482477	1056	7	27	7116.38	18805.2	0.780691	-0.357176	-0.911325	0.187005	0.199251	0.566791
CfUMH14_0434	483649	484107	459	2	5	1084.56	4674.7	1.25054	0.322547	-0.867776	1.57484	0.596756	0.85813
CfUMH14_0435	484152	485924	1773	13	51	17645.2	91890.7	1.0839	0.116226	-0.231899	0.463935	0.511717	0.81722
CfUMH14_0436	485917	487695	1779	13	43	13683.9	44054.5	1.22801	0.296325	-0.12165	0.71264	0.163476	0.522642
CfUMH14_0437	487952	488290	339	2	5	2575.18	1919.79	1.20498	0.269006	-1.37944	1.80353	0.736747	0.916013
CfUMH14_0438	488322	489608	1287	11	33	19142.3	45853.8	0.813963	-0.296965	-0.772271	0.180821	0.222165	0.590758
CfUMH14_0439	490519	489659	861	11	40	14848.2	41280.1	0.949532	-0.0747119	-0.518625	0.364734	0.739417	0.917002
CfUMH14_0440	490732	491172	441	2	6	3097.84	1349.64	0.693166	-0.528728	-1.72187	0.644877	0.369452	0.72727
CfUMH14_0441	491643	491332	312	2	7	3766.95	6227.61	0.288581	-1.79295	-3.12042	-0.563277	0.0043778	0.0834687
CfUMH14_0442	492102	492353	252	NA	NA	NA	NA	NA	NA	NA	NA	NA	NA
CfUMH14_0443	492350	492568	219	1	4	579.605	620.068	2.48883	1.31547	0.166334	2.39576	0.0283619	0.232362
CfUMH14_0444	494055	492628	1428	7	26	13028.1	37581.3	1.31866	0.399078	-0.133259	0.918262	0.139991	0.492622
CfUMH14_0445	494143	494772	630	4	11	2208.05	9098.88	0.937188	-0.0935896	-0.851409	0.62966	0.79882	0.938638
CfUMH14_0446	494837	495190	354	3	10	3459.84	7045.67	0.729063	-0.455884	-1.2265	0.387946	0.276827	0.644213
CfUMH14_0447	496795	495242	1554	14	44	16851.5	16255.5	0.984849	-0.0220253	-0.440638	0.383616	0.916038	0.978856
CfUMH14_0448	496984	497244	261	3	6	3688.06	8538.54	0.861679	-0.214778	-1.51347	1.01389	0.731103	0.914055
CfUMH14_0449	497246	497386	141	2	2	1143.89	1847.32	0.115662	-3.11201	-6.23857	-0.325639	0.0245092	0.214773
CfUMH14_0450	497934	497464	471	7	27	12846.5	21553.1	1.30315	0.382002	-0.117542	0.882654	0.133218	0.480535
CfUMH14_0451	498602	498051	552	10	34	13993.6	13188.3	0.682193	-0.551747	-1.08998	-0.0203777	0.04181	0.279201
CfUMH14_0452	499002	498784	219	3	9	2936.67	6439.65	1.1845	0.244281	-0.748796	1.24375	0.624972	0.870766
CfUMH14_0453	499404	499030	375	3	9	2590.72	2180.67	0.911632	-0.133477	-1.06308	0.744379	0.768116	0.927633
CfUMH14_0454	503042	499893	3150	29	91	29578.5	113452	0.852484	-0.230255	-0.524739	0.0596603	0.119932	0.460407
CfUMH14_0455	504258	503065	1194	12	41	18952.1	32679	0.660671	-0.597996	-1.04123	-0.166913	0.0064304	0.101254
CfUMH14_0456	504400	505050	651	13	45	13465	22069.8	1.01094	0.0156949	-0.369713	0.397587	0.935922	0.983232
CfUMH14_0457	505177	508542	3366	33	104	43093.5	108110	1.02969	0.042204	-0.228868	0.309861	0.758655	0.924479
CfUMH14_0458	508779	508618	162	1	5	828.959	1677.3	1.65698	0.728556	-0.440258	1.86126	0.215456	0.583923
CfUMH14_0459	509321	508794	528	NA	NA	NA	NA	NA	NA	NA	NA	NA	NA
CfUMH14_0460	509391	509768	378	4	11	4788.96	7995.75	0.871184	-0.198951	-0.978819	0.599114	0.619041	0.868557
CfUMH14_0461	509962	510513	552	1	4	655.84	31.3999	0.657083	-0.605853	-1.85061	0.415284	0.252233	0.620847
CfUMH14_0462	510632	512563	1932	NA	NA	NA	NA	NA	NA	NA	NA	NA	NA
CfUMH14_0463	512621	512950	330	1	2	342.835	318.395	0.583748	-0.776583	-3.72596	1.92801	0.559803	0.842312
CfUMH14_0464	512950	513555	606	3	11	3868.95	1694.48	1.396	0.4813	-0.32415	1.25281	0.236142	0.606659
CfUMH14_0465	513666	515540	1875	14	44	16728.5	45003.4	0.887938	-0.171469	-0.558362	0.206828	0.376137	0.731566
CfUMH14_0466	515554	515700	147	NA	NA	NA	NA	NA	NA	NA	NA	NA	NA
CfUMH14_0467	515773	516417	645	NA	NA	NA	NA	NA	NA	NA	NA	NA	NA
CfUMH14_0468	516581	517543	963	NA	NA	NA	NA	NA	NA	NA	NA	NA	NA
CfUMH14_0469	518499	517540	960	13	45	17000.9	33225.6	1.19458	0.256509	-0.120195	0.633498	0.181435	0.543776
CfUMH14_0470	518652	519956	1305	9	34	15214.3	35876.8	1.3431	0.425566	-0.00564681	0.854822	0.0530472	0.312569
CfUMH14_0471	521727	520048	1680	10	37	18240.8	39717	0.945542	-0.0807872	-0.505593	0.346975	0.709864	0.905292
CfUMH14_0472	523173	521953	1221	7	20	7359.7	15753	0.897592	-0.155868	-0.718077	0.402981	0.582675	0.853235
CfUMH14_0473	523348	525000	1653	18	62	28715.5	44109.6	1.10721	0.146927	-0.173828	0.465327	0.367808	0.725397
CfUMH14_0474	525661	525182	480	2	7	1052.8	2845.99	1.14731	0.198249	-0.799168	1.16582	0.680904	0.892841
CfUMH14_0475	526657	525863	795	13	52	24326.7	57202.8	0.95761	-0.0624896	-0.461485	0.334595	0.757856	0.924261
CfUMH14_0476	529259	526758	2502	13	36	12789.2	27801.5	1.11559	0.157805	-0.305953	0.615151	0.501098	0.810858
CfUMH14_0477	530177	529407	771	4	10	1270.07	5208.69	1.40136	0.48683	-0.44807	1.34422	0.294423	0.662729
CfUMH14_0478	531166	530174	993	11	38	9955.61	22748.4	0.9538	-0.068242	-0.497152	0.353133	0.751676	0.921708
CfUMH14_0479	531841	531218	624	1	3	779.561	4002.7	1.28136	0.357681	-1.11788	1.94111	0.638374	0.876128
CfUMH14_0480	532335	531841	495	3	8	3314.62	7319.01	0.687857	-0.539819	-1.78483	0.658086	0.374188	0.730646
CfUMH14_0481	533685	532348	1338	10	35	15073.8	31679.1	0.959882	-0.0590705	-0.5052	0.391817	0.796104	0.938015
CfUMH14_0482	534528	533704	825	4	14	6129.61	10383.5	1.36386	0.447698	-0.351691	1.24098	0.270653	0.638073
CfUMH14_0483	536621	534531	2091	29	89	39441.3	54164.2	0.958432	-0.0612523	-0.334889	0.211416	0.659834	0.88424
CfUMH14_0484	536887	537375	489	7	25	8836.15	12847.2	1.06811	0.0950598	-0.380883	0.569884	0.693922	0.897445
CfUMH14_0485	538088	537372	717	3	10	1670.03	7004.15	1.83738	0.877648	0.165319	1.60965	0.0163122	0.173884
CfUMH14_0486	540202	538058	2145	18	53	24621	38663.7	1.07446	0.103614	-0.250001	0.453648	0.563864	0.844158
CfUMH14_0487	540680	540222	459	NA	NA	NA	NA	NA	NA	NA	NA	NA	NA
CfUMH14_0488	541594	540677	918	5	19	7043.04	10807.2	1.17129	0.228097	-0.371346	0.822829	0.452714	0.780874
CfUMH14_0489	541729	542406	678	3	8	3828.56	9868.3	1.06738	0.0940714	-0.815622	1.04824	0.841162	0.95213
CfUMH14_0490	542393	543172	780	13	50	21750.5	22221.2	0.940798	-0.0880434	-0.462089	0.281348	0.641142	0.877339
CfUMH14_0491	544105	543251	855	1	3	1619.27	1196.07	1.08614	0.119209	-0.92374	1.2014	0.822181	0.946988
CfUMH14_0492	544934	544164	771	8	30	13537.9	21728.1	0.960784	-0.0577165	-0.564145	0.452573	0.823685	0.946988
CfUMH14_0493	545586	544963	624	3	13	2574.07	5746.81	1.07199	0.100289	-0.624987	0.814161	0.783292	0.933544
CfUMH14_0494	545557	546243	687	2	7	1703.28	4719.88	1.13567	0.183543	-0.880326	1.22098	0.729083	0.91339
CfUMH14_0495	546240	548654	2415	12	33	8522.47	24644.1	1.02157	0.0307946	-0.437793	0.489738	0.895831	0.973034
CfUMH14_0496	548720	548607	114	3	10	3136.67	7028.65	1.27461	0.350055	-0.495308	1.17893	0.410441	0.75647
CfUMH14_0497	548842	549975	1134	19	51	14920	20337.3	1.16914	0.225447	-0.150956	0.592384	0.236998	0.607327
CfUMH14_0498	550245	551075	831	9	31	15248.2	17961.1	0.871678	-0.198132	-0.679942	0.263829	0.404045	0.752917
CfUMH14_0499	551139	552155	1017	4	13	4365.27	14569	1.07326	0.101996	-0.64672	0.838935	0.784048	0.933702
CfUMH14_0500	552148	552807	660	6	16	7576.37	13351.7	1.29908	0.377492	-0.174686	0.94432	0.179517	0.542041
CfUMH14_0501	553902	552808	1095	6	23	13402.3	23388.8	0.775275	-0.367219	-0.964055	0.226973	0.224508	0.59322
CfUMH14_0502	554898	553972	927	15	60	17013.7	43979.4	1.36918	0.453311	0.134619	0.769375	0.00546121	0.0912207
CfUMH14_0503	555126	555608	483	4	18	4627.25	24993.9	1.69998	0.765517	0.141069	1.39718	0.0163877	0.174189
CfUMH14_0504	555684	556505	822	9	31	11929.6	28514.8	1.44103	0.527096	0.0680728	0.977402	0.0246756	0.215948
CfUMH14_0505	556590	558371	1782	15	46	15660.5	24349.2	0.977461	-0.0328891	-0.415927	0.344467	0.864843	0.961856
CfUMH14_0506	558384	559160	777	4	6	1464.51	3770.1	0.528553	-0.919879	-2.61848	0.538021	0.229695	0.598849
CfUMH14_0507	559261	560139	879	8	22	7674.48	6271.93	0.741637	-0.431215	-1.05886	0.168105	0.159953	0.518282
CfUMH14_0508	560208	561458	1251	11	33	10460.6	29716.3	1.2296	0.298189	-0.175533	0.758559	0.213068	0.581512
CfUMH14_0509	561556	563016	1461	NA	NA	NA	NA	NA	NA	NA	NA	NA	NA
CfUMH14_0510	563089	564450	1362	10	25	7866.18	10433	0.885949	-0.174704	-0.805735	0.422287	0.570871	0.848108
CfUMH14_0511	564509	565807	1299	2	8	2239.24	5660.18	0.787975	-0.343779	-1.25524	0.596916	0.463534	0.788545
CfUMH14_0512	565829	566977	1149	7	15	5966.03	7221.2	0.707268	-0.49967	-1.29718	0.306995	0.223585	0.592175
CfUMH14_0513	567843	567058	786	16	54	22464.1	36820.8	1.19704	0.259468	-0.0787877	0.596929	0.13231	0.479059
CfUMH14_0514	569089	567854	1236	6	19	8283.31	9709.17	1.01631	0.0233396	-0.526818	0.573469	0.933417	0.982514
CfUMH14_0515	570160	569111	1050	4	11	6278.22	14182.4	0.801771	-0.318738	-1.18743	0.443053	0.419139	0.761876
CfUMH14_0516	570477	572144	1668	5	16	5457.11	13020.7	1.20592	0.27013	-0.338009	0.865476	0.379717	0.733883
CfUMH14_0517	572154	573413	1260	8	25	9612.85	15758	0.857302	-0.222125	-0.723378	0.261196	0.370096	0.72727
CfUMH14_0518	573428	574234	807	1	3	1755.56	5763.14	2.39101	1.25762	-0.844408	3.03596	0.22262	0.590886
CfUMH14_0519	574238	575131	894	9	36	11471.1	18524.6	0.985319	-0.0213376	-0.438398	0.388507	0.918971	0.978856
CfUMH14_0520	576235	575168	1068	2	6	2573.93	1706.49	0.504272	-0.987725	-1.89444	-0.215835	0.0133431	0.155934
CfUMH14_0521	576741	576232	510	3	5	713.003	1656.59	1.04196	0.0592999	-1.53877	1.44921	0.931059	0.98151
CfUMH14_0522	577702	576980	723	NA	NA	NA	NA	NA	NA	NA	NA	NA	NA
CfUMH14_0523	578199	577705	495	NA	NA	NA	NA	NA	NA	NA	NA	NA	NA
CfUMH14_0524	578373	579758	1386	NA	NA	NA	NA	NA	NA	NA	NA	NA	NA
CfUMH14_0525	580374	579850	525	4	13	3148.09	5390.22	1.1151	0.157179	-0.509405	0.826211	0.641892	0.877502
CfUMH14_0526	580712	580500	213	2	5	2621.19	2273.79	0.974367	-0.0374629	-0.958601	0.90214	0.935812	0.983232
CfUMH14_0527	581580	580714	867	NA	NA	NA	NA	NA	NA	NA	NA	NA	NA
CfUMH14_0528	582152	582706	555	2	8	2666.38	1773.6	0.809258	-0.305328	-1.1348	0.467	0.440024	0.775562
CfUMH14_0529	582784	583317	534	5	17	5531.95	7795.73	1.02092	0.0298729	-0.629126	0.646715	0.926465	0.980461
CfUMH14_0530	583359	584051	693	7	19	10211.4	10407.7	0.666227	-0.585914	-1.14732	-0.01049	0.0460239	0.292632
CfUMH14_0531	584059	586680	2622	32	117	46750.6	111483	1.05953	0.0834204	-0.158754	0.324105	0.498337	0.808019
CfUMH14_0532	586685	587692	1008	11	36	17850.5	28745.8	1.48691	0.57232	0.108901	1.02845	0.0158394	0.171585
CfUMH14_0533	587727	588221	495	5	16	7363.89	7389.83	1.01564	0.0223868	-0.450456	0.495834	0.925369	0.980099
CfUMH14_0534	588903	588271	633	2	9	3967.56	35107.2	1.38759	0.472585	-0.302252	1.26421	0.231463	0.600683
CfUMH14_0535	590213	589491	723	4	8	2513.35	4133.75	0.587436	-0.767495	-2.00982	0.261086	0.148226	0.505293
CfUMH14_0536	590367	590164	204	1	2	249.561	0	0.00649382	-7.26672	-9.35111	-4.73166	1.45066e-05	0.00151254
CfUMH14_0537	591192	590599	594	5	16	6722.63	4927.11	0.770624	-0.375901	-1.07181	0.29674	0.274008	0.641902
CfUMH14_0538	591227	591373	147	4	11	8736.27	10799.6	1.92365	0.94385	0.329737	1.5482	0.00301588	0.070834
CfUMH14_0539	591446	591519	74	1	5	97.6607	212.948	0.94452	-0.0823462	-1.85234	1.5936	0.922718	0.979457
CfUMH14_0540	594325	591560	2766	31	103	50748.5	106882	1.02254	0.0321532	-0.229066	0.293592	0.80931	0.942762
CfUMH14_0541	594408	595439	1032	6	19	10555.3	18374.4	0.761788	-0.392539	-1.02058	0.221206	0.209912	0.577865
CfUMH14_0542	596161	595412	750	6	23	11189.7	27722.7	0.840715	-0.250311	-0.90346	0.391033	0.44559	0.777365
CfUMH14_0543	596236	597414	1179	11	40	16047.2	27205.1	1.43022	0.516241	0.118013	0.914747	0.011196	0.142171
CfUMH14_0544	597404	599944	2541	29	91	41290.8	75012.1	0.992517	-0.0108369	-0.299955	0.274666	0.940943	0.984232
CfUMH14_0545	599941	600555	615	4	15	8879.14	13430.9	1.05788	0.0811795	-0.580036	0.73703	0.808125	0.942762
CfUMH14_0546	601462	601034	429	5	15	5843.2	14102.7	0.888585	-0.170419	-0.875491	0.487569	0.615721	0.866724
CfUMH14_0547	601991	603085	1095	8	26	9963.78	37670.5	1.33335	0.415057	-0.109779	0.931233	0.120074	0.460407
CfUMH14_0548	603106	605550	2445	25	90	43115.3	109023	1.19182	0.253166	-0.0264732	0.529687	0.0757916	0.368225
CfUMH14_0549	606426	605623	804	7	27	6335.07	9093.8	1.1316	0.178367	-0.283455	0.629718	0.445018	0.777081
CfUMH14_0550	606722	606510	213	5	17	4024.81	9172.59	1.21404	0.279815	-0.331667	0.894693	0.371229	0.728484
CfUMH14_0551	606681	606920	240	NA	NA	NA	NA	NA	NA	NA	NA	NA	NA
CfUMH14_0552	607718	607389	330	NA	NA	NA	NA	NA	NA	NA	NA	NA	NA
CfUMH14_0553	609292	607841	1452	9	21	7430.33	8562.01	0.604814	-0.725437	-1.35828	-0.140778	0.0145712	0.165645
CfUMH14_0554	609965	609282	684	3	8	2849.7	3723.45	1.44818	0.534238	-0.354583	1.38341	0.23018	0.599221
CfUMH14_0555	610161	611543	1383	8	25	9066.01	16851.9	0.800416	-0.321179	-0.959064	0.290298	0.305976	0.672522
CfUMH14_0556	611576	611923	348	NA	NA	NA	NA	NA	NA	NA	NA	NA	NA
CfUMH14_0557	612000	613292	1293	11	35	13282.2	31128.6	1.28961	0.366939	-0.0954291	0.828646	0.119384	0.459297
CfUMH14_0558	613304	616447	3144	21	75	24032.5	40620.9	1.08376	0.116047	-0.180743	0.411217	0.441962	0.775803
CfUMH14_0559	617353	616499	855	9	28	17199.8	21107.9	0.855865	-0.224546	-0.839113	0.353325	0.452652	0.780874
CfUMH14_0560	617590	618915	1326	19	58	22125.8	38572	0.807216	-0.308974	-0.653878	0.0350791	0.0782929	0.373436
CfUMH14_0561	619070	619306	237	NA	NA	NA	NA	NA	NA	NA	NA	NA	NA
CfUMH14_0562	619318	619878	561	7	21	8459.91	14492.9	0.567721	-0.816747	-1.41423	-0.240916	0.00531021	0.0909756
CfUMH14_0563	620463	621158	696	6	16	5642.87	15186	1.10693	0.14657	-0.403176	0.715524	0.603115	0.861888
CfUMH14_0564	621174	621761	588	4	10	3923.92	3188.63	1.34121	0.423533	-0.66859	1.44798	0.436005	0.772127
CfUMH14_0565	621862	622629	768	6	22	6412.44	12570.7	1.31728	0.39756	-0.125526	0.924733	0.135722	0.484966
CfUMH14_0566	632120	622782	9339	94	325	129128	237970	1.02047	0.0292286	-0.116981	0.175044	0.694773	0.897648
CfUMH14_0567	632688	632317	372	2	5	2095.53	3939.75	1.44812	0.534185	-0.582791	1.66519	0.345815	0.704296
CfUMH14_0568	634687	633512	1176	9	32	13929.6	36364.9	1.27895	0.354955	-0.0965155	0.807797	0.122765	0.464169
CfUMH14_0569	634696	634812	117	NA	NA	NA	NA	NA	NA	NA	NA	NA	NA
CfUMH14_0570	634889	636328	1440	17	56	14999.2	34251.6	1.10308	0.141533	-0.215577	0.495012	0.434489	0.771778
CfUMH14_0571	637627	636383	1245	11	33	11869.2	25094.2	1.06287	0.0879658	-0.331478	0.506721	0.67943	0.891918
CfUMH14_0572	638345	637692	654	2	7	1754.87	3018.8	1.23529	0.304847	-0.704243	1.31453	0.548379	0.83661
CfUMH14_0573	638833	638465	369	4	11	3238.88	12104.4	1.16065	0.214936	-0.641609	1.07678	0.622481	0.870169
CfUMH14_0574	639414	638833	582	8	20	12164.9	10069.2	0.623064	-0.682548	-1.55552	0.159092	0.112714	0.448606
CfUMH14_0575	639637	640716	1080	6	19	8635.9	10284.3	0.755592	-0.404322	-1.16797	0.337779	0.287793	0.655554
CfUMH14_0576	640713	641075	363	5	16	7425.2	7439.17	0.776059	-0.365762	-1.01657	0.282911	0.266895	0.634829
CfUMH14_0577	641345	641097	249	3	11	1260.2	2249.32	1.12249	0.166706	-0.476178	0.8029	0.601761	0.861345
CfUMH14_0578	642530	641412	1119	13	49	18171.3	66961.6	1.11269	0.154054	-0.218403	0.528355	0.417384	0.760805
CfUMH14_0579	642673	643392	720	3	11	3761.78	7678.48	1.48148	0.567042	-0.197738	1.32524	0.144227	0.499313
CfUMH14_0580	644020	643367	654	9	28	14550.1	31726.7	1.5797	0.659646	0.156573	1.15533	0.0106013	0.136568
CfUMH14_0581	646343	644070	2274	29	106	37436.4	86320.4	1.1457	0.196229	-0.0545058	0.443909	0.124408	0.467551
CfUMH14_0582	646597	647814	1218	11	30	10152.8	22482	1.05393	0.0757815	-0.363347	0.507947	0.733049	0.914722
CfUMH14_0583	647845	648063	219	2	5	2172.6	856.875	0.428451	-1.2228	-2.67062	0.150819	0.0818345	0.382485
CfUMH14_0584	648060	651950	3891	31	110	37536.2	75635.5	0.917437	-0.124319	-0.375309	0.125887	0.330159	0.691849
CfUMH14_0585	652179	653312	1134	10	30	7661.76	10705.8	1.05101	0.0717729	-0.381681	0.518305	0.753538	0.922381
CfUMH14_0586	654156	653359	798	5	12	1784.12	1435.75	0.948165	-0.0767903	-1.11729	0.936966	0.882094	0.967974
CfUMH14_0587	655142	654153	990	7	17	3159.74	4295.27	0.65025	-0.620934	-1.43236	0.10972	0.0975068	0.419106
CfUMH14_0588	656149	655142	1008	8	20	4709.34	9332.94	0.448839	-1.15573	-2.00055	-0.354721	0.00435976	0.0834687
CfUMH14_0589	656259	657494	1236	11	34	11883.2	30684.6	1.40338	0.488904	0.0729154	0.907678	0.021352	0.200967
CfUMH14_0590	658512	657556	957	17	51	12560.6	59749.5	0.831147	-0.266825	-0.718429	0.1657	0.2293	0.598653
CfUMH14_0591	658700	659875	1176	6	22	5616.32	6343.01	1.3726	0.456914	-0.0456331	0.967473	0.0748323	0.365294
CfUMH14_0592	659907	661517	1611	14	42	10817	46001.5	0.886915	-0.173132	-0.59289	0.240116	0.41213	0.7573
CfUMH14_0593	661531	662388	858	10	29	8403.34	15375.7	1.04694	0.0661821	-0.434173	0.550613	0.791474	0.936853
CfUMH14_0594	662388	663143	756	7	26	10897	11504.7	0.890347	-0.16756	-0.699633	0.342971	0.522526	0.822036
CfUMH14_0595	663146	663559	414	3	8	4714.62	7400.08	0.363678	-1.45927	-2.59251	-0.43856	0.00485966	0.0884816
CfUMH14_0596	668067	663604	4464	73	282	110819	253127	1.16712	0.22295	0.0642785	0.381032	0.00594596	0.0964214
CfUMH14_0597	668662	670767	2106	14	46	16605.3	29731	0.985246	-0.0214443	-0.386753	0.339165	0.907497	0.976258
CfUMH14_0598	670831	671028	198	5	14	11222.3	28162.2	1.10629	0.145734	-0.501719	0.788307	0.654435	0.882499
CfUMH14_0599	672231	671143	1089	7	17	4176.16	2554.82	0.596398	-0.745652	-1.5228	-0.0107916	0.0466619	0.295282
CfUMH14_0600	672363	673523	1161	8	27	11029.5	16471	0.917735	-0.12385	-0.642748	0.382256	0.633339	0.875058
CfUMH14_0601	674141	673524	618	4	11	2350.45	3017.18	0.838652	-0.253855	-0.869778	0.367482	0.415567	0.759435
CfUMH14_0602	675349	674126	1224	20	68	18177.4	60160.2	1.10102	0.138847	-0.171515	0.448453	0.379498	0.733883
CfUMH14_0603	676426	675521	906	5	15	3668.09	5408	1.11252	0.153835	-0.617931	0.852905	0.683425	0.893713
CfUMH14_0604	677377	676631	747	13	50	15970.6	26812.6	1.19051	0.251585	-0.1005	0.601567	0.160526	0.51949
CfUMH14_0605	677744	678307	564	2	3	1608.89	2224.84	0.670609	-0.576455	-3.16531	1.76466	0.628573	0.872319
CfUMH14_0606	678462	680027	1566	17	49	15877.8	25269.6	1.0181	0.0258748	-0.323076	0.371989	0.883647	0.968
CfUMH14_0607	680251	680805	555	3	7	2044.5	3.12549	0.362854	-1.46254	-2.97986	-0.188122	0.0231871	0.208668
CfUMH14_0608	680802	683072	2271	24	82	26002.2	51596.4	0.994601	-0.00780987	-0.301651	0.286065	0.958406	0.989317
CfUMH14_0609	683069	683626	558	8	28	15292.5	41106.6	0.957137	-0.0632032	-0.585026	0.457281	0.811128	0.943672
CfUMH14_0610	683626	684393	768	5	13	2715.7	11380	0.880671	-0.183325	-0.907453	0.591414	0.634123	0.875058
CfUMH14_0611	684891	684463	429	2	4	763.544	112.797	0.479483	-1.06045	-3.11602	0.635586	0.232063	0.601147
CfUMH14_0612	685485	685075	411	2	6	4289.5	5124.14	1.15768	0.211236	-0.593077	1.01391	0.593503	0.856776
CfUMH14_0613	686462	687292	831	8	28	8650.38	6725.77	0.88772	-0.171823	-0.677736	0.334859	0.505382	0.813877
CfUMH14_0614	687389	688012	624	6	20	14364.4	30571.8	0.488404	-1.03385	-1.74302	-0.342692	0.00338957	0.073729
CfUMH14_0615	688833	688054	780	3	12	7078.87	16643.7	0.937812	-0.0926289	-0.863916	0.645614	0.806078	0.942106
CfUMH14_0616	690434	688971	1464	13	44	19366.4	56652.7	0.785959	-0.347474	-0.814981	0.112104	0.138659	0.489849
CfUMH14_0617	691365	690460	906	5	20	7468.18	14553.1	1.78049	0.832273	0.277259	1.38682	0.00345175	0.0745421
CfUMH14_0618	691888	691334	555	3	11	6575.82	6849.7	1.12243	0.166627	-0.478675	0.816738	0.61126	0.864823
CfUMH14_0619	693424	691892	1533	8	20	11197.6	18397.9	1.07542	0.104895	-0.493296	0.698034	0.728809	0.91339
CfUMH14_0620	694342	693434	909	4	15	5890.89	11418.2	1.14422	0.194364	-0.543087	0.92831	0.601568	0.861245
CfUMH14_0621	694635	694339	297	4	12	6634.98	21088.1	1.38717	0.472149	-0.278461	1.18465	0.212784	0.581452
CfUMH14_0622	695708	694632	1077	4	16	3062.25	4353.09	1.35106	0.43409	-0.253072	1.10247	0.211639	0.580117
CfUMH14_0623	696098	697759	1662	18	59	29788.6	54796.3	0.883906	-0.178035	-0.549164	0.19137	0.345064	0.703843
CfUMH14_0624	697728	698408	681	11	39	18020.9	35650.2	0.97592	-0.0351658	-0.497756	0.425402	0.880979	0.967461
CfUMH14_0625	699909	698524	1386	13	43	26953.1	49495.4	1.2012	0.264474	-0.104643	0.635066	0.160055	0.518345
CfUMH14_0626	700372	700935	564	7	27	11291.9	14021	0.882411	-0.180477	-0.697352	0.323441	0.483775	0.799957
CfUMH14_0627	701125	701334	210	2	5	1318.48	2763.15	0.962602	-0.054989	-1.51353	1.37876	0.939821	0.984059
CfUMH14_0628	701700	701386	315	1	1	819.656	1775.92	0.617616	-0.695217	-3.90535	2.51492	0.628587	0.872319
CfUMH14_0629	701860	702648	789	6	19	1956.74	3759.79	1.13382	0.181197	-0.437588	0.775762	0.557437	0.840903
CfUMH14_0630	702777	702980	204	3	11	3094.24	2678.16	1.48884	0.574193	-0.280417	1.42902	0.185485	0.548635
CfUMH14_0631	704043	703078	966	6	10	262.401	22.2879	0.229734	-2.12196	-3.33238	-0.949962	0.000307291	0.0158344
CfUMH14_0632	704891	704250	642	2	4	379.427	25.8968	0.138855	-2.84835	-5.1891	-0.616549	0.0112772	0.14279
CfUMH14_0633	705269	705006	264	NA	NA	NA	NA	NA	NA	NA	NA	NA	NA
CfUMH14_0634	706551	705376	1176	14	49	24115.2	8846.09	0.386671	-1.37082	-1.83235	-0.912766	3.06185e-09	8.1727e-07
CfUMH14_0635	706504	706620	117	1	2	2423.61	90.9793	0.726074	-0.461811	-4.46762	2.71477	0.807326	0.942762
CfUMH14_0636	707839	706730	1110	3	12	4213.57	13117.7	1.3074	0.386705	-0.337093	1.12369	0.296742	0.664479
CfUMH14_0637	708962	707850	1113	NA	NA	NA	NA	NA	NA	NA	NA	NA	NA
CfUMH14_0638	710866	708965	1902	NA	NA	NA	NA	NA	NA	NA	NA	NA	NA
CfUMH14_0639	711364	710897	468	NA	NA	NA	NA	NA	NA	NA	NA	NA	NA
CfUMH14_0640	711685	711368	318	NA	NA	NA	NA	NA	NA	NA	NA	NA	NA
CfUMH14_0641	712551	711940	612	2	5	638.461	866.196	0.738575	-0.437183	-1.85946	0.866835	0.51464	0.818152
CfUMH14_0642	712582	713742	1161	8	31	8477.82	9910.19	1.06898	0.0962313	-0.366866	0.555215	0.681176	0.892923
CfUMH14_0643	714358	713717	642	NA	NA	NA	NA	NA	NA	NA	NA	NA	NA
CfUMH14_0644	715391	714360	1032	NA	NA	NA	NA	NA	NA	NA	NA	NA	NA
CfUMH14_0645	715990	715391	600	NA	NA	NA	NA	NA	NA	NA	NA	NA	NA
CfUMH14_0646	718587	716005	2583	NA	NA	NA	NA	NA	NA	NA	NA	NA	NA
CfUMH14_0647	718823	719305	483	5	15	5608.02	19652.9	0.944216	-0.0828107	-0.891505	0.735462	0.841217	0.95213
CfUMH14_0648	720337	719402	936	9	27	13638.7	17003.9	1.26412	0.338134	-0.249007	0.909162	0.255224	0.623419
CfUMH14_0649	721179	720454	726	4	14	10213.5	19072.1	1.013	0.0186326	-0.668769	0.725187	0.95796	0.989317
CfUMH14_0650	721853	721179	675	11	30	10193.9	21538	1.11766	0.160479	-0.290006	0.613206	0.484866	0.800275
CfUMH14_0651	722593	721853	741	9	29	13351.5	19257.9	0.950477	-0.0732765	-0.475665	0.324931	0.718079	0.908347
CfUMH14_0652	723661	722753	909	3	12	5905.32	6708.55	1.09598	0.132219	-0.628497	0.883345	0.730038	0.914055
CfUMH14_0653	725609	724071	1539	1	2	4.94598	15.0059	2.36763	1.24345	-0.730967	3.21945	0.200362	0.568089
CfUMH14_0654	726512	725634	879	3	9	2914.59	817.005	0.326196	-1.61619	-2.76032	-0.597664	0.00152051	0.0473212
CfUMH14_0655	727143	726670	474	NA	NA	NA	NA	NA	NA	NA	NA	NA	NA
CfUMH14_0656	728186	727140	1047	1	4	19.6581	0	0.526422	-0.925707	-2.15095	0.20777	0.1096	0.442675
CfUMH14_0657	729865	728393	1473	13	32	15014.7	13086.3	0.499052	-1.00274	-1.62492	-0.41434	0.000758108	0.0300229
CfUMH14_0658	729969	731144	1176	4	11	451.91	14.5978	0.306355	-1.70672	-2.92743	-0.567236	0.00281191	0.068421
CfUMH14_0659	731722	731150	573	7	25	5253.45	10155.8	1.55246	0.634554	0.116688	1.13539	0.0169112	0.176461
CfUMH14_0660	731918	731847	72	NA	NA	NA	NA	NA	NA	NA	NA	NA	NA
CfUMH14_0661	732029	731958	72	NA	NA	NA	NA	NA	NA	NA	NA	NA	NA
CfUMH14_0662	732149	732076	74	2	3	538.085	286.329	0.655082	-0.610253	-2.44631	1.01302	0.450519	0.779686
CfUMH14_0663	732245	732174	72	NA	NA	NA	NA	NA	NA	NA	NA	NA	NA
CfUMH14_0664	732357	732286	72	NA	NA	NA	NA	NA	NA	NA	NA	NA	NA
CfUMH14_0665	732465	732384	82	NA	NA	NA	NA	NA	NA	NA	NA	NA	NA
CfUMH14_0666	732551	732478	74	NA	NA	NA	NA	NA	NA	NA	NA	NA	NA
CfUMH14_0667	734440	732776	1665	14	49	20456	26870.5	0.859558	-0.218334	-0.556418	0.119417	0.204567	0.572022
CfUMH14_0668	735492	734740	753	10	32	16197.5	21667.2	1.27723	0.35302	-0.177849	0.87077	0.189336	0.553653
CfUMH14_0669	736879	735659	1221	11	36	8657.53	38527.2	1.21396	0.279726	-0.114647	0.676331	0.16381	0.522642
CfUMH14_0670	738036	736888	1149	6	22	10611.8	2875.61	0.386346	-1.37204	-2.03577	-0.735599	1.81032e-05	0.00185851
CfUMH14_0671	738897	738097	801	5	15	9461.31	7794.43	1.03839	0.054355	-0.635115	0.732455	0.875721	0.965697
CfUMH14_0672	739240	741189	1950	17	54	24394.2	31044.1	0.764784	-0.386877	-0.736422	-0.0384622	0.0295606	0.237459
CfUMH14_0673	741376	743043	1668	NA	NA	NA	NA	NA	NA	NA	NA	NA	NA
CfUMH14_0674	743225	743371	147	2	3	826.525	1600.79	3.38396	1.75871	-1.97189	4.19902	0.286327	0.654371
CfUMH14_0675	743479	744885	1407	29	94	35120	44261.3	0.878367	-0.187104	-0.444357	0.0685094	0.151458	0.507091
CfUMH14_0676	744935	745267	333	3	6	868.14	947.888	0.339778	-1.55734	-3.28188	0.0893403	0.0642482	0.340094
CfUMH14_0677	746614	745319	1296	14	48	21098.7	37979.1	1.08559	0.118474	-0.290146	0.520942	0.567167	0.846122
CfUMH14_0678	747807	746668	1140	10	30	12468.6	14263.7	1.01911	0.0273066	-0.456408	0.500828	0.910919	0.977772
CfUMH14_0679	749197	747794	1404	10	29	9775.12	15028.8	0.645262	-0.632043	-1.15178	-0.130673	0.0133162	0.155931
CfUMH14_0680	750221	749295	927	6	27	6032.88	22385.2	0.962949	-0.0544689	-0.559851	0.445296	0.831129	0.949598
CfUMH14_0681	750796	750350	447	2	5	931.866	171.095	0.0848305	-3.55927	-5.05556	-1.80246	0.0001982	0.0116534
CfUMH14_0682	751079	750930	150	NA	NA	NA	NA	NA	NA	NA	NA	NA	NA
CfUMH14_0683	751715	751086	630	1	5	14.0232	17.6411	1.26988	0.344697	-0.617296	1.39327	0.485821	0.800402
CfUMH14_0684	752059	751772	288	7	20	9732.29	4523.04	0.822237	-0.282374	-0.835603	0.229844	0.284251	0.652384
CfUMH14_0685	753021	752188	834	2	6	2269.53	4138.72	0.549559	-0.863654	-2.39413	0.305805	0.154312	0.51133
CfUMH14_0686	753156	753698	543	7	18	5039.33	1146.63	0.138736	-2.84958	-4.18433	-1.62642	1.05842e-06	0.000164252
CfUMH14_0687	753723	755363	1641	16	63	28430.3	39392.6	0.985779	-0.0206632	-0.360231	0.313264	0.904034	0.975126
CfUMH14_0688	756139	755462	678	6	16	5999.71	5095.76	0.694834	-0.52526	-1.25111	0.190994	0.150714	0.50614
CfUMH14_0689	758820	756136	2685	18	62	27763.2	49550.8	0.882055	-0.18106	-0.537027	0.168605	0.311418	0.675902
CfUMH14_0690	759397	758831	567	NA	NA	NA	NA	NA	NA	NA	NA	NA	NA
CfUMH14_0691	761454	759406	2049	11	40	16476.4	40273.4	1.18545	0.245431	-0.134011	0.627467	0.204778	0.572022
CfUMH14_0692	763154	761475	1680	18	62	22214.5	48804.1	1.33209	0.413691	0.0428115	0.777431	0.0290291	0.235229
CfUMH14_0693	763552	763758	207	1	1	1049.42	718.647	0.213578	-2.22717	-6.11085	1.65652	0.220643	0.589529
CfUMH14_0694	763848	764801	954	14	47	19645.5	63134.9	1.02899	0.0412296	-0.34504	0.42491	0.833378	0.949715
CfUMH14_0695	764822	766240	1419	14	47	16773.4	27457.3	0.945794	-0.0804015	-0.42768	0.270263	0.651163	0.881033
CfUMH14_0696	766255	766386	132	3	13	3820.34	5552.15	1.21614	0.28231	-0.494057	0.999462	0.462919	0.788126
CfUMH14_0697	766450	766647	198	6	20	6723.24	8662.26	0.874385	-0.193659	-0.778523	0.397176	0.518546	0.819694
CfUMH14_0698	768179	766698	1482	13	49	16573.8	27702.3	1.20999	0.274996	-0.0640479	0.612679	0.111574	0.445694
CfUMH14_0699	768469	769212	744	3	8	349.262	291.403	0.709723	-0.494671	-1.46204	0.394932	0.27826	0.645629
CfUMH14_0700	769228	769884	657	4	12	3482.53	6090.02	1.81526	0.860175	0.0244463	1.63696	0.0439851	0.286633
CfUMH14_0701	769878	770810	933	7	23	8774.78	19515.6	1.5507	0.632923	0.0708259	1.18554	0.027666	0.228909
CfUMH14_0702	770800	771534	735	5	16	8665.27	14737.1	0.858934	-0.219381	-0.876482	0.455138	0.519039	0.820065
CfUMH14_0703	771588	772310	723	7	21	10075.9	13807.3	0.826877	-0.274255	-0.874515	0.331284	0.371873	0.728785
CfUMH14_0704	772307	773302	996	6	19	6519.09	12366.3	1.05451	0.0765794	-0.545151	0.681875	0.805495	0.942106
CfUMH14_0705	773312	773956	645	11	35	12904.8	24505.8	0.950169	-0.0737436	-0.498271	0.344956	0.730398	0.914055
CfUMH14_0706	773971	774762	792	8	30	8136.69	28183.3	1.10027	0.137855	-0.35305	0.632174	0.582788	0.853306
CfUMH14_0707	774849	775265	417	8	25	7530.64	21905.6	1.093	0.128288	-0.398984	0.649581	0.63104	0.873727
CfUMH14_0708	776326	775274	1053	4	15	7819.29	11852.6	1.19045	0.251513	-0.502172	0.998954	0.510654	0.816521
CfUMH14_0709	776790	776449	342	5	17	3465.72	8172.89	1.31769	0.398007	-0.212178	0.980005	0.196457	0.562447
CfUMH14_0710	777211	776930	282	2	7	3473.29	9488.34	0.61008	-0.712929	-1.92161	0.388384	0.203223	0.572022
CfUMH14_0711	779251	777608	1644	14	39	14505	35403.5	1.03792	0.0536941	-0.440845	0.537726	0.829365	0.948811
CfUMH14_0712	780755	779472	1284	10	45	15577	89872.9	1.87022	0.903212	0.529579	1.27538	2.89007e-06	0.000378145
CfUMH14_0713	781582	781857	276	1	4	1500.34	872.482	0.937336	-0.0933623	-1.64138	1.49964	0.90599	0.975788
CfUMH14_0714	781851	782198	348	4	12	6412.41	7904.33	0.860693	-0.21643	-1.15192	0.694154	0.643484	0.878422
CfUMH14_0715	782198	783964	1767	8	24	9241.08	6196.16	0.705954	-0.502353	-1.15103	0.103735	0.105344	0.435908
CfUMH14_0716	783980	784696	717	7	19	10615.2	4450.25	0.420725	-1.24905	-1.9911	-0.522635	0.000765846	0.0300617
CfUMH14_0717	785100	787901	2802	1	5	89.8144	148.745	1.33763	0.419674	-1.03446	1.82795	0.556797	0.840565
CfUMH14_0718	787916	789139	1224	NA	NA	NA	NA	NA	NA	NA	NA	NA	NA
CfUMH14_0719	789230	790396	1167	13	33	6162.82	17846.2	1.07515	0.104543	-0.348065	0.545684	0.646494	0.879173
CfUMH14_0720	790396	791265	870	7	21	6787.38	42479.5	0.780142	-0.358191	-1.02717	0.284787	0.277109	0.644527
CfUMH14_0721	791764	792384	621	3	8	2650.33	3293.33	1.76859	0.822601	0.09148	1.58432	0.0275426	0.228455
CfUMH14_0722	793151	792363	789	5	16	4858.32	12362.3	1.16351	0.218482	-0.378676	0.814686	0.468598	0.791734
CfUMH14_0723	793557	794459	903	4	12	3038.17	11546.2	0.786603	-0.346293	-1.19226	0.453645	0.401897	0.751033
CfUMH14_0724	795144	794542	603	3	9	7199.99	12775.3	1.11003	0.150596	-0.753768	1.05509	0.742672	0.918365
CfUMH14_0725	796806	795154	1653	13	45	26920.9	30509.9	1.03278	0.0465318	-0.344653	0.43535	0.814578	0.944161
CfUMH14_0726	797868	796867	1002	15	52	13378.8	27836.6	0.999141	-0.00123959	-0.370424	0.366785	0.994733	0.998874
CfUMH14_0727	799298	797994	1305	7	18	6170.15	11112.3	1.57652	0.656745	0.00317494	1.2994	0.0489285	0.303016
CfUMH14_0728	799784	799467	318	NA	NA	NA	NA	NA	NA	NA	NA	NA	NA
CfUMH14_0729	801151	799781	1371	10	39	17053.1	75536.6	1.2873	0.364347	-0.0529436	0.782215	0.0868207	0.394656
CfUMH14_0730	802396	801155	1242	9	31	10809.6	69034.3	1.19249	0.253975	-0.201306	0.708948	0.273842	0.641887
CfUMH14_0731	803841	802396	1446	8	22	6061.06	5980.47	1.10101	0.138833	-0.477253	0.745626	0.656201	0.88309
CfUMH14_0732	805248	803860	1389	11	35	13711.9	52783	0.907012	-0.140807	-0.567625	0.274466	0.508614	0.815485
CfUMH14_0733	805697	805248	450	4	11	4045.78	8189.97	0.826518	-0.274881	-1.01141	0.449059	0.454116	0.781532
CfUMH14_0734	806915	808483	1569	1	2	3.13167	4.23335	0.971633	-0.0415159	-1.57163	1.49854	0.954819	0.987469
CfUMH14_0735	808499	809638	1140	NA	NA	NA	NA	NA	NA	NA	NA	NA	NA
CfUMH14_0736	809653	809766	114	NA	NA	NA	NA	NA	NA	NA	NA	NA	NA
CfUMH14_0737	809766	810059	294	3	8	1907.88	2990.4	1.76656	0.820943	-0.147916	1.70204	0.0935436	0.410939
CfUMH14_0738	810210	810614	405	NA	NA	NA	NA	NA	NA	NA	NA	NA	NA
CfUMH14_0739	810620	811303	684	NA	NA	NA	NA	NA	NA	NA	NA	NA	NA
CfUMH14_0740	811307	811735	429	NA	NA	NA	NA	NA	NA	NA	NA	NA	NA
CfUMH14_0741	811800	813056	1257	NA	NA	NA	NA	NA	NA	NA	NA	NA	NA
CfUMH14_0742	813182	814477	1296	NA	NA	NA	NA	NA	NA	NA	NA	NA	NA
CfUMH14_0743	814512	815030	519	NA	NA	NA	NA	NA	NA	NA	NA	NA	NA
CfUMH14_0744	815040	815831	792	7	20	6358.89	6646.64	0.732899	-0.448314	-1.09408	0.154266	0.147078	0.504214
CfUMH14_0745	815997	816069	73	NA	NA	NA	NA	NA	NA	NA	NA	NA	NA
CfUMH14_0746	816109	816181	73	NA	NA	NA	NA	NA	NA	NA	NA	NA	NA
CfUMH14_0747	816188	816260	73	NA	NA	NA	NA	NA	NA	NA	NA	NA	NA
CfUMH14_0748	816309	816381	73	NA	NA	NA	NA	NA	NA	NA	NA	NA	NA
CfUMH14_0749	816417	816489	73	NA	NA	NA	NA	NA	NA	NA	NA	NA	NA
CfUMH14_0750	816783	817817	1035	9	29	9852.98	12611.3	1.05192	0.0730264	-0.442938	0.581308	0.778788	0.931753
CfUMH14_0751	817844	818563	720	10	36	8168.41	18325	1.18653	0.246749	-0.200388	0.68725	0.276877	0.644213
CfUMH14_0752	819408	818560	849	9	28	9240.23	15118.9	1.00004	5.62881e-05	-0.49828	0.489716	0.99982	0.99982
CfUMH14_0753	819989	819615	375	3	9	3782.3	8155.74	1.17497	0.23262	-0.615799	1.13201	0.599091	0.859635
CfUMH14_0754	820307	821359	1053	8	19	5485.66	5212.33	0.876864	-0.189576	-0.878068	0.454998	0.568908	0.847583
CfUMH14_0755	822179	821427	753	11	35	17681.9	7285.22	0.822724	-0.281519	-0.730947	0.171242	0.222412	0.59086
CfUMH14_0756	823453	822413	1041	5	15	7436.97	19781.2	0.965919	-0.050026	-0.733062	0.615503	0.882896	0.968
CfUMH14_0757	824595	823447	1149	11	35	14897.3	29205.5	1.02821	0.0401369	-0.405606	0.478079	0.85798	0.959831
CfUMH14_0758	825645	824599	1047	9	34	22195.7	38585.7	1.17945	0.238114	-0.180581	0.653466	0.263093	0.631547
CfUMH14_0759	826620	825655	966	9	31	9614.25	44343.9	1.26799	0.342546	-0.158031	0.827697	0.177089	0.539227
CfUMH14_0760	828361	826889	1473	8	26	10158.9	22843.1	1.48674	0.572156	0.136755	1.00789	0.0102108	0.134
CfUMH14_0761	829217	828429	789	3	12	9196.36	10042.4	1.12793	0.173673	-0.762492	1.09027	0.711748	0.906123
CfUMH14_0762	829348	829497	150	NA	NA	NA	NA	NA	NA	NA	NA	NA	NA
CfUMH14_0763	829697	830470	774	5	17	4949.89	15898.4	1.10427	0.143093	-0.548172	0.801581	0.67753	0.891617
CfUMH14_0764	830470	831159	690	5	16	6059.13	4508.44	0.933494	-0.0992874	-0.753123	0.5295	0.76016	0.924598
CfUMH14_0765	831162	832220	1059	8	22	6620.72	8092.66	0.731552	-0.450968	-1.04784	0.120993	0.122928	0.464232
CfUMH14_0766	833039	832221	819	7	22	7712.04	12104	0.658421	-0.602917	-1.28638	0.0495411	0.0705013	0.354525
CfUMH14_0767	833205	834200	996	10	29	10393.8	12433.3	0.704405	-0.505523	-1.04677	0.0161345	0.0575885	0.323339
CfUMH14_0768	835208	834258	951	4	14	5293.95	7808.44	0.750778	-0.413542	-0.988148	0.169999	0.1624	0.521346
CfUMH14_0769	835387	836439	1053	4	7	3873.04	13286.2	0.814329	-0.296316	-1.38416	0.737138	0.577091	0.850737
CfUMH14_0770	836522	837955	1434	19	62	28102.8	55267	0.788819	-0.342235	-0.686403	0.00445426	0.0529978	0.312569
CfUMH14_0771	838144	840405	2262	24	79	33564.3	90489.2	1.40672	0.492332	0.199432	0.783812	0.00102855	0.0367033
CfUMH14_0772	841772	840459	1314	19	74	29439.6	54624.4	1.19613	0.25838	-0.0478136	0.56456	0.0980482	0.419876
CfUMH14_0773	841967	843190	1224	8	27	12859.8	12216.1	0.990908	-0.0131767	-0.532072	0.491533	0.959534	0.989833
CfUMH14_0774	843187	844128	942	6	26	6555.72	14788.4	1.12061	0.164281	-0.348364	0.672715	0.527187	0.824291
CfUMH14_0775	844216	844935	720	2	3	2758.66	7346.44	2.18126	1.12516	-0.210313	2.40343	0.093765	0.41137
CfUMH14_0776	845072	846757	1686	11	33	16467.7	34169	0.936184	-0.0951359	-0.543343	0.348653	0.675002	0.890211
CfUMH14_0777	846759	848279	1521	10	32	14351.9	45826.7	1.44792	0.533987	0.0763621	0.997159	0.0222093	0.204825
CfUMH14_0778	848851	848375	477	6	22	9397.59	27406	1.19254	0.254033	-0.286458	0.787259	0.353632	0.7111
CfUMH14_0779	850198	848909	1290	7	24	7343.24	9857.23	0.988284	-0.0170024	-0.556527	0.526426	0.95082	0.986569
CfUMH14_0780	850299	851315	1017	10	28	9146.84	12517.4	1.31049	0.390107	-0.138616	0.906322	0.146474	0.503393
CfUMH14_0781	851312	852469	1158	4	16	5942.3	11165.2	0.691348	-0.532515	-1.20578	0.159268	0.129832	0.47531
CfUMH14_0782	852453	853208	756	4	9	1370.31	1426.88	0.520524	-0.941964	-2.2758	0.317557	0.143109	0.49751
CfUMH14_0783	853201	853899	699	8	25	7472.41	6514.19	0.971118	-0.0422809	-0.546624	0.453108	0.867669	0.962549
CfUMH14_0784	854587	853865	723	7	24	14195.3	30401.2	0.649314	-0.623011	-1.32248	0.0352472	0.0639304	0.33925
CfUMH14_0785	855207	855070	138	1	3	932.081	3088.39	2.12839	1.08976	-0.533821	2.63826	0.186643	0.549351
CfUMH14_0786	855357	857378	2022	18	57	14844.6	33736	1.1741	0.231554	-0.114256	0.573636	0.187937	0.55089
CfUMH14_0787	858469	857501	969	12	45	10353	35989.1	1.157	0.210393	-0.165803	0.584564	0.271842	0.639296
CfUMH14_0788	858872	859861	990	5	16	5794.27	10697.3	0.985277	-0.0213993	-0.850241	0.770281	0.95834	0.989317
CfUMH14_0789	859881	860393	513	3	9	3819.74	5995.51	0.777579	-0.36294	-1.31567	0.711953	0.495779	0.806303
CfUMH14_0790	860396	860881	486	8	31	14530	33136.2	1.18537	0.245335	-0.281198	0.756323	0.356851	0.713488
CfUMH14_0791	860874	861119	246	2	9	13.4697	67.3606	1.41789	0.503743	-0.312459	1.30893	0.221084	0.589778
CfUMH14_0792	861121	861573	453	1	4	35.385	2.416	1.25711	0.330114	-1.02541	1.52376	0.606282	0.863873
CfUMH14_0793	861615	862319	705	8	27	10809.6	16031.5	0.904003	-0.1456	-0.68121	0.383916	0.589696	0.855701
CfUMH14_0794	863382	862420	963	15	53	14355.1	30109.9	0.891416	-0.165829	-0.525935	0.194562	0.366313	0.723948
CfUMH14_0795	864623	863382	1242	12	34	9380.46	14230.5	1.12784	0.173558	-0.298326	0.642685	0.469803	0.792581
CfUMH14_0796	865231	864620	612	1	5	2754.15	5913.88	1.14007	0.189117	-1.24426	1.65909	0.791467	0.936853
CfUMH14_0797	865513	865923	411	2	5	768.545	1458.18	0.912508	-0.132091	-1.28533	0.98115	0.81228	0.943843
CfUMH14_0798	866991	865885	1107	15	45	19036.5	36318.4	0.678286	-0.560035	-1.01076	-0.110342	0.0146944	0.166039
CfUMH14_0799	868135	867002	1134	11	39	10182	16949.1	1.44085	0.526921	0.149339	0.904233	0.00640066	0.101093
CfUMH14_0800	869864	868128	1737	10	30	9524.9	17413.1	1.23726	0.307154	-0.212992	0.813911	0.242808	0.611704
CfUMH14_0801	870852	869857	996	2	5	576.436	1024.56	0.65191	-0.617256	-2.00596	0.696953	0.361456	0.718926
CfUMH14_0802	871511	870849	663	8	20	7313.17	10842.4	0.523976	-0.932428	-1.75698	-0.15333	0.0186442	0.186108
CfUMH14_0803	871748	873094	1347	12	34	8834.4	8872.37	0.63289	-0.659974	-1.22674	-0.104357	0.0198075	0.192395
CfUMH14_0804	873191	875341	2151	12	33	10073.6	15597.8	0.928533	-0.106975	-0.718144	0.487316	0.726427	0.912288
CfUMH14_0805	875371	876339	969	11	35	17276.6	32121.7	1.21449	0.280355	-0.189884	0.744078	0.240471	0.609443
CfUMH14_0806	876502	877587	1086	5	20	5917.64	13115.4	1.14723	0.198159	-0.384137	0.782186	0.502225	0.811366
CfUMH14_0807	877946	877686	261	1	1	1229.96	568.368	0.0486959	-4.36006	-8.90007	0.179963	0.05757	0.323339
CfUMH14_0808	878516	878250	267	3	8	4836.12	10565.7	0.863321	-0.212031	-1.12909	0.614105	0.618767	0.868356
CfUMH14_0809	879269	878592	678	3	9	1861.74	3419.76	1.28708	0.364101	-0.507843	1.19166	0.39698	0.746989
CfUMH14_0810	881643	879313	2331	25	89	32512.8	73231.8	0.932556	-0.100738	-0.388402	0.18562	0.490586	0.802668
CfUMH14_0811	882152	881892	261	1	5	663.397	295.945	2.35873	1.23801	0.129383	2.27616	0.0298124	0.237822
CfUMH14_0812	882106	882234	129	1	2	361.063	514.655	1.19955	0.262487	-2.01617	2.44848	0.812689	0.943882
CfUMH14_0813	882234	882350	117	NA	NA	NA	NA	NA	NA	NA	NA	NA	NA
CfUMH14_0814	882363	883289	927	6	23	9023.14	20592.4	1.17932	0.237954	-0.355165	0.829108	0.429031	0.767935
CfUMH14_0815	885523	883286	2238	12	37	11550.5	18180	1.28807	0.365211	-0.107494	0.830954	0.128692	0.473279
CfUMH14_0816	886364	885642	723	2	8	1764.14	2727.94	1.63091	0.705681	-0.156498	1.48649	0.104231	0.432413
CfUMH14_0817	887020	886361	660	10	39	11942.9	22442.9	1.06884	0.0960438	-0.297696	0.487765	0.630666	0.873481
CfUMH14_0818	887904	887158	747	9	29	10491.2	13514.5	1.01874	0.026779	-0.457598	0.503762	0.912381	0.978017
CfUMH14_0819	888773	888270	504	4	17	6475.19	8359.57	1.08535	0.118155	-0.471013	0.71203	0.693531	0.897445
CfUMH14_0820	889963	889076	888	8	25	9967.49	19018.3	0.908861	-0.137868	-0.700365	0.412694	0.625484	0.870858
CfUMH14_0821	890317	890832	516	5	18	5446.5	7802.27	0.832493	-0.264489	-0.921378	0.384922	0.425118	0.765845
CfUMH14_0822	892483	890897	1587	14	42	9531.56	12000	1.11529	0.157414	-0.221259	0.535079	0.413574	0.758494
CfUMH14_0823	894097	893057	1041	15	55	23337.5	25840	0.603736	-0.728011	-1.08441	-0.378423	4.31516e-05	0.00381392
CfUMH14_0824	894680	894099	582	5	14	1305.43	769.319	0.914225	-0.129379	-0.858458	0.560379	0.714378	0.907063
CfUMH14_0825	895068	895487	420	3	5	1590.02	2359.2	0.698072	-0.518553	-1.91596	0.847467	0.441929	0.775803
CfUMH14_0826	895487	897106	1620	16	42	12204.8	15752.4	0.68649	-0.542689	-1.00545	-0.0936981	0.0176692	0.18023
CfUMH14_0827	897119	897652	534	5	11	4500.3	4068.69	0.806917	-0.309508	-1.28822	0.569847	0.495917	0.806303
CfUMH14_0828	897642	898166	525	3	11	2413.1	2144.18	0.794048	-0.332701	-1.21119	0.514509	0.44093	0.775639
CfUMH14_0829	898463	898296	168	NA	NA	NA	NA	NA	NA	NA	NA	NA	NA
CfUMH14_0830	898815	900242	1428	1	1	45.0783	0	0.0100801	-6.63235	-10.5382	-2.72646	0.0017496	0.0520719
CfUMH14_0831	901755	900379	1377	3	5	2495.02	1923.33	0.946352	-0.0795512	-2.10237	1.65543	0.930962	0.98149
CfUMH14_0832	902080	902553	474	3	12	5700.87	14671.4	0.719436	-0.475061	-1.0924	0.226206	0.1746	0.535649
CfUMH14_0833	902550	903659	1110	9	32	14377.8	30359.9	1.93673	0.953621	0.547733	1.36123	4.77938e-06	0.000590608
CfUMH14_0834	904680	903754	927	16	54	19911.2	35942.9	0.949186	-0.0752376	-0.434462	0.275101	0.675928	0.890605
CfUMH14_0835	904907	906502	1596	7	21	5186.76	3770.25	0.943622	-0.0837191	-0.63946	0.450647	0.761384	0.925028
CfUMH14_0836	907908	906646	1263	5	15	5884.93	12361.8	0.839136	-0.253023	-0.867292	0.406596	0.442424	0.776065
CfUMH14_0837	908877	908062	816	8	26	10235	23225.2	0.889671	-0.168656	-0.73185	0.382376	0.551966	0.838944
CfUMH14_0838	911477	909045	2433	26	84	32999.4	104604	1.21665	0.282909	-0.0175099	0.580827	0.0648057	0.340913
CfUMH14_0839	912382	911483	900	8	19	7335.18	10211.6	1.05751	0.0806741	-0.611119	0.751798	0.816278	0.944666
CfUMH14_0840	912515	913177	663	6	26	8466.09	8713.59	0.971652	-0.0414887	-0.526341	0.440396	0.865701	0.962006
CfUMH14_0841	913357	914286	930	12	45	29977.5	43053.7	1.45803	0.544021	0.178096	0.90706	0.0037072	0.0775491
CfUMH14_0842	915084	914335	750	4	14	3340.65	4400.82	0.786741	-0.34604	-1.10999	0.360804	0.343206	0.702078
CfUMH14_0843	916319	915084	1236	6	18	3551.03	2927.41	1.21797	0.28448	-0.290667	0.854076	0.328018	0.690519
CfUMH14_0844	916495	917283	789	11	36	12617.1	22298.2	0.979819	-0.0294127	-0.474669	0.404106	0.89513	0.973006
CfUMH14_0845	917476	918441	966	9	31	11291	18891.9	0.844618	-0.243629	-0.709328	0.209869	0.29382	0.661939
CfUMH14_0846	918428	920299	1872	16	55	26921.5	40545.9	1.13963	0.188564	-0.194055	0.561691	0.330229	0.691849
CfUMH14_0847	920328	921866	1539	12	42	21317.6	58317.9	1.01027	0.0147348	-0.41821	0.452723	0.947107	0.985631
CfUMH14_0848	921913	922833	921	12	43	13244.3	34567.6	0.936332	-0.0949078	-0.519308	0.326545	0.65962	0.88424
CfUMH14_0849	922836	923747	912	6	21	7647.72	14822.4	1.13173	0.178535	-0.326306	0.679806	0.482955	0.799363
CfUMH14_0850	925166	923841	1326	8	22	7672.62	6478.9	1.33669	0.418666	-0.0764998	0.915523	0.0969069	0.418063
CfUMH14_0851	925149	925292	144	1	1	76.9242	51.5869	0.0365688	-4.77324	-9.89514	0.348659	0.0655381	0.342874
CfUMH14_0852	925396	925779	384	1	4	2490.24	2504.78	0.665503	-0.587482	-2.25324	1.00247	0.467149	0.790086
CfUMH14_0853	925882	926979	1098	11	39	21020.6	40598.1	1.0955	0.131585	-0.304328	0.563806	0.551949	0.838944
CfUMH14_0854	927611	926985	627	8	25	8422.69	21870.2	1.29158	0.369142	-0.17003	0.916425	0.17964	0.542041
CfUMH14_0855	927931	929142	1212	10	33	12539.3	26864.7	1.67376	0.74309	0.291699	1.18874	0.00138506	0.0445424
CfUMH14_0856	929945	929187	759	4	9	2162.24	3799.68	2.42594	1.27854	0.252285	2.25794	0.0155904	0.170409
CfUMH14_0857	930618	930010	609	2	5	549.059	1114.8	1.2638	0.337768	-1.03095	1.46659	0.596507	0.857937
CfUMH14_0858	930917	932149	1233	13	42	20980.7	24427.3	1.1391	0.187893	-0.201701	0.574473	0.342456	0.701612
CfUMH14_0859	932459	932178	282	3	10	1700.77	2088.48	0.727915	-0.458157	-1.39309	0.454796	0.32514	0.688562
CfUMH14_0860	933382	932567	816	7	19	7622.12	13833.3	1.01508	0.021598	-0.547829	0.583674	0.940153	0.984101
CfUMH14_0861	934509	933382	1128	7	22	4670.29	3246.52	0.945259	-0.0812187	-0.696493	0.515511	0.790324	0.936555
CfUMH14_0862	934808	935224	417	7	32	15475.3	41850.7	1.16467	0.219927	-0.255852	0.690433	0.362347	0.71984
CfUMH14_0863	936144	935230	915	13	44	23700.8	28818.2	1.08169	0.113289	-0.279315	0.504283	0.570125	0.848108
CfUMH14_0864	936247	937161	915	12	40	14031.3	27441.1	1.14082	0.190072	-0.195368	0.570134	0.330423	0.691849
CfUMH14_0865	937971	937174	798	11	33	15015.1	16364.5	0.957723	-0.0623189	-0.540113	0.409435	0.796154	0.938015
CfUMH14_0866	939348	938137	1212	6	20	3585.03	16838.9	1.10064	0.138346	-0.409686	0.670523	0.615208	0.866642
CfUMH14_0867	939636	939890	255	1	1	666.284	0	0.000813808	-10.263	-13.6317	-6.89433	0.00077966	0.030425
CfUMH14_0868	940921	939887	1035	6	18	1316.76	352.694	0.652869	-0.615134	-1.37453	0.0794703	0.0840387	0.38809
CfUMH14_0869	941143	941385	243	2	5	635.587	1988.6	0.186494	-2.4228	-4.13502	-0.833927	0.00268552	0.066743
CfUMH14_0870	941340	941699	360	2	7	2163.57	2800.18	0.759426	-0.397018	-1.24236	0.45863	0.354469	0.711819
CfUMH14_0871	941683	942393	711	7	23	8823.86	12752	0.843093	-0.246237	-0.840231	0.333939	0.407108	0.754895
CfUMH14_0872	942350	942574	225	1	2	694.401	2845.53	1.1084	0.148483	-1.8459	2.14849	0.877028	0.966305
CfUMH14_0873	944702	943017	1686	14	42	13804.4	26590.3	0.841065	-0.249711	-0.674412	0.164064	0.238289	0.608241
CfUMH14_0874	944972	945352	381	3	12	6113.75	12103.7	1.57454	0.654927	-0.132958	1.41191	0.1016	0.426659
CfUMH14_0875	945650	945387	264	2	10	4209.77	14237.3	1.005	0.00719969	-0.756881	0.77599	0.985151	0.996543
CfUMH14_0876	945823	946113	291	3	10	3740.08	7827.74	1.26949	0.344253	-0.461791	1.13844	0.398515	0.748148
CfUMH14_0877	946097	946819	723	6	19	8327.98	6958.57	0.593046	-0.753783	-1.3613	-0.13643	0.0169469	0.176461
CfUMH14_0878	946879	947781	903	8	33	14128.8	29638.8	1.21824	0.284801	-0.163498	0.728215	0.211234	0.579458
CfUMH14_0879	947872	948348	477	2	4	618.79	518.552	0.509938	-0.971605	-2.89597	0.323882	0.154663	0.51187
CfUMH14_0880	948782	949894	1113	16	52	22841.9	28491.4	1.03603	0.0510648	-0.310648	0.411501	0.781353	0.932558
CfUMH14_0881	950033	951166	1134	9	31	9920.93	21361.2	1.03622	0.0513305	-0.381148	0.476331	0.813458	0.943989
CfUMH14_0882	951176	952129	954	9	28	7603.61	12007.3	1.12492	0.169822	-0.369855	0.68773	0.529263	0.825327
CfUMH14_0883	952126	952971	846	7	23	9165.43	13837.2	0.992943	-0.0102168	-0.539383	0.529777	0.970032	0.992609
CfUMH14_0884	953031	953519	489	2	5	1211.76	3747.3	0.711645	-0.49077	-1.86874	0.741312	0.439868	0.775562
CfUMH14_0885	953561	954688	1128	7	23	8749.1	13604.4	1.39565	0.480942	-0.114002	1.06752	0.112051	0.447085
CfUMH14_0886	956367	956283	85	NA	NA	NA	NA	NA	NA	NA	NA	NA	NA
CfUMH14_0887	957194	956517	678	8	26	10185.7	26007.3	0.719915	-0.474102	-1.03034	0.0574969	0.0808536	0.380721
CfUMH14_0888	958071	957211	861	9	33	8512.33	45509.3	1.15893	0.212792	-0.213469	0.641827	0.327174	0.690121
CfUMH14_0889	958180	959091	912	7	23	7393.22	11692	1.29398	0.37181	-0.230898	0.957675	0.223684	0.592318
CfUMH14_0890	959389	959171	219	NA	NA	NA	NA	NA	NA	NA	NA	NA	NA
CfUMH14_0891	960379	959675	705	6	18	6990.31	11271.3	1.0274	0.0389915	-0.558783	0.623442	0.896235	0.973052
CfUMH14_0892	962145	960424	1722	NA	NA	NA	NA	NA	NA	NA	NA	NA	NA
CfUMH14_0893	963912	962146	1767	NA	NA	NA	NA	NA	NA	NA	NA	NA	NA
CfUMH14_0894	964995	964027	969	7	12	2003.61	193.986	0.147824	-2.75804	-4.0223	-1.57051	1.03991e-06	0.000163278
CfUMH14_0895	965293	965159	135	NA	NA	NA	NA	NA	NA	NA	NA	NA	NA
CfUMH14_0896	965543	966037	495	8	26	12038.9	12645.6	0.577072	-0.793176	-1.44494	-0.167832	0.0126285	0.152385
CfUMH14_0897	966172	970233	4062	12	25	935.337	1.45487	0.24424	-2.03363	-2.77757	-1.34884	1.72004e-10	6.37657e-08
CfUMH14_0898	970345	970956	612	NA	NA	NA	NA	NA	NA	NA	NA	NA	NA
CfUMH14_0899	970967	972310	1344	11	28	6968.48	7854.43	1.08972	0.123955	-0.363671	0.591553	0.610573	0.864541
CfUMH14_0900	972403	973695	1293	NA	NA	NA	NA	NA	NA	NA	NA	NA	NA
CfUMH14_0901	973932	976376	2445	31	111	43154	109516	1.08651	0.119702	-0.116015	0.354639	0.318763	0.682481
CfUMH14_0902	976387	977004	618	6	18	8966.47	20932.5	1.31343	0.393344	-0.135357	0.926852	0.143796	0.498807
CfUMH14_0903	977006	977869	864	4	12	2673.91	9370.6	0.738312	-0.437698	-1.24372	0.335959	0.266824	0.634829
CfUMH14_0904	978605	977979	627	2	9	1063.59	11894.9	1.31731	0.397592	-0.37166	1.18304	0.304142	0.670803
CfUMH14_0905	978991	980139	1149	11	36	19510.2	72283.3	1.2546	0.327231	-0.160049	0.812742	0.187275	0.549845
CfUMH14_0906	980353	981774	1422	15	47	15018.7	30299.2	1.2138	0.279531	-0.071032	0.62833	0.117492	0.456625
CfUMH14_0907	982615	981818	798	5	11	5717.44	2431.49	1.17761	0.235861	-0.762523	1.18507	0.634817	0.875327
CfUMH14_0908	983642	982647	996	14	45	18591.8	27781.9	0.864277	-0.210434	-0.622019	0.195758	0.31083	0.675902
CfUMH14_0909	984353	984550	198	3	10	4890.79	13239.4	1.94432	0.959266	0.0551954	1.81551	0.0379564	0.267317
CfUMH14_0910	984615	984731	117	NA	NA	NA	NA	NA	NA	NA	NA	NA	NA
CfUMH14_0911	984728	985228	501	4	13	3981.98	8578.81	1.09615	0.13244	-0.612797	0.837201	0.721366	0.910098
CfUMH14_0912	985292	985624	333	2	4	1948.44	3209.62	1.44264	0.52871	-0.653314	1.66158	0.369798	0.72727
CfUMH14_0913	985657	985848	192	NA	NA	NA	NA	NA	NA	NA	NA	NA	NA
CfUMH14_0914	985848	986123	276	NA	NA	NA	NA	NA	NA	NA	NA	NA	NA
CfUMH14_0915	986113	988404	2292	19	50	12800.3	25796.9	0.754525	-0.406359	-0.79538	-0.0258611	0.0362934	0.261067
CfUMH14_0916	988404	988748	345	3	9	7011.17	6848.44	1.32897	0.410313	-0.818695	1.57724	0.501308	0.810947
CfUMH14_0917	989484	989053	432	5	15	5775.45	13648.5	1.5112	0.595695	-0.0267656	1.20705	0.0603883	0.330847
CfUMH14_0918	989483	989677	195	2	8	3939.93	14302.4	0.74954	-0.415923	-1.36679	0.552487	0.393661	0.74427
CfUMH14_0919	989904	989689	216	3	12	6288.03	9825.45	1.10707	0.146741	-0.59552	0.857737	0.692392	0.897239
CfUMH14_0920	990091	991074	984	6	14	3649.84	9404.37	1.44166	0.527735	-0.206089	1.26496	0.156059	0.513247
CfUMH14_0921	992846	991818	1029	8	29	9493.56	24379.5	1.01073	0.0153985	-0.52659	0.548558	0.955117	0.987603
CfUMH14_0922	994615	992846	1770	8	28	11289.5	32527.5	1.35565	0.438989	-0.0524931	0.932676	0.0796547	0.377108
CfUMH14_0923	994780	995643	864	4	15	6779.7	6617.08	0.714401	-0.485195	-1.28179	0.2755	0.213346	0.581879
CfUMH14_0924	995675	996835	1161	5	20	6859.8	29091.7	1.01292	0.018522	-0.519127	0.560632	0.946315	0.985436
CfUMH14_0925	996839	997597	759	4	18	9483.11	20411.1	1.55852	0.640178	0.00667842	1.26529	0.0476805	0.298819
CfUMH14_0926	997701	998195	495	1	2	354.851	67.5937	1.1438	0.193831	-2.44252	2.66356	0.87417	0.965216
CfUMH14_0927	998195	998398	204	2	7	2505.26	3260.48	2.46419	1.30111	0.388675	2.1708	0.00606839	0.0976945
CfUMH14_0928	998389	998610	222	4	13	2883.78	5565.26	1.11571	0.157968	-0.459898	0.760733	0.606316	0.863873
CfUMH14_0929	998594	999103	510	1	3	518.697	640.349	1.85696	0.892939	-1.06591	2.65807	0.352618	0.709489
CfUMH14_0930	999100	999513	414	9	35	13143.5	31733.6	0.960898	-0.0575448	-0.472606	0.368925	0.788805	0.935718
CfUMH14_0931	999500	999658	159	1	4	1374.05	3012.48	1.41931	0.505188	-0.744212	1.72491	0.412356	0.7573
CfUMH14_0932	999621	1000088	468	3	12	9030.68	8209.96	0.587995	-0.766123	-1.53777	0.0236151	0.0569026	0.321392
CfUMH14_0933	1000081	1000536	456	2	7	2011.22	13322.5	1.98566	0.989618	0.224207	1.79257	0.0115645	0.145087
CfUMH14_0934	1000550	1001293	744	5	12	2321.7	6838.33	1.18165	0.240804	-0.627298	1.02498	0.570998	0.848108
CfUMH14_0935	1001554	1002009	456	2	6	721.457	978.176	1.44614	0.532211	-0.428267	1.48911	0.264955	0.632913
CfUMH14_0936	1002006	1002353	348	2	7	1525.01	1040.37	0.636099	-0.652677	-1.45236	0.219414	0.136121	0.485854
CfUMH14_0937	1002358	1002756	399	2	7	1465.89	4359.32	1.0979	0.134745	-0.900413	1.11336	0.790467	0.936575
CfUMH14_0938	1002769	1003287	519	5	14	3715.61	11321.7	1.11721	0.159898	-0.515032	0.835422	0.63819	0.876128
CfUMH14_0939	1003350	1003631	282	2	8	2973.34	6312.24	2.49561	1.31939	0.603366	2.01622	0.00063586	0.0268983
CfUMH14_0940	1003731	1006205	2475	15	47	17364.7	32815.6	1.10496	0.143994	-0.272957	0.550018	0.493417	0.804439
CfUMH14_0941	1006217	1006681	465	1	3	1876.87	6324.09	1.51754	0.601736	-1.02446	2.31213	0.466645	0.789635
CfUMH14_0942	1006684	1007877	1194	9	30	11930.4	23973.7	0.938852	-0.0910302	-0.609993	0.412104	0.724228	0.911328
CfUMH14_0943	1010752	1008470	2283	19	61	17058.6	27465.6	1.21259	0.278097	-0.0604278	0.613233	0.106795	0.438339
CfUMH14_0944	1011669	1010812	858	16	49	11514.1	13827.7	1.12439	0.169139	-0.178183	0.510658	0.336426	0.697012
CfUMH14_0945	1013868	1012075	1794	13	40	14134.4	32441	1.30639	0.385583	-0.02098	0.788348	0.0629159	0.335915
CfUMH14_0946	1013972	1014664	693	13	43	18628.4	45485.4	1.21561	0.281679	-0.138586	0.693015	0.186803	0.549351
CfUMH14_0947	1014628	1014774	147	NA	NA	NA	NA	NA	NA	NA	NA	NA	NA
CfUMH14_0948	1014877	1015965	1089	15	45	6301.21	19.3912	0.482048	-1.05275	-1.55549	-0.591656	3.51458e-06	0.000455394
CfUMH14_0949	1016035	1017318	1284	13	45	13066	4668.09	0.512638	-0.963988	-1.40423	-0.537258	6.01165e-06	0.000697665
CfUMH14_0950	1017457	1018218	762	10	42	17986.2	27905.8	1.08979	0.124048	-0.27138	0.519064	0.537547	0.829889
CfUMH14_0951	1018390	1019073	684	2	3	151.293	0	0.0421526	-4.56824	-6.75008	-2.13395	9.91733e-05	0.00743577
CfUMH14_0952	1019187	1020860	1674	1	1	23.5523	0	0.0279452	-5.16126	-7.73686	-2.58566	0.0018489	0.0527717
CfUMH14_0953	1021020	1021304	285	NA	NA	NA	NA	NA	NA	NA	NA	NA	NA
CfUMH14_0954	1021511	1023775	2265	28	90	37529.6	77588.4	0.872288	-0.197124	-0.491059	0.0937792	0.18456	0.548063
CfUMH14_0955	1023812	1025560	1749	NA	NA	NA	NA	NA	NA	NA	NA	NA	NA
CfUMH14_0956	1025557	1026534	978	NA	NA	NA	NA	NA	NA	NA	NA	NA	NA
CfUMH14_0957	1026576	1027808	1233	8	26	5120.5	4000.71	1.14931	0.20077	-0.309648	0.696922	0.434897	0.771778
CfUMH14_0958	1027860	1028042	183	NA	NA	NA	NA	NA	NA	NA	NA	NA	NA
CfUMH14_0959	1028039	1028785	747	NA	NA	NA	NA	NA	NA	NA	NA	NA	NA
CfUMH14_0960	1028949	1029842	894	8	28	8464.64	25454.2	0.774845	-0.36802	-0.923475	0.175571	0.185224	0.548635
CfUMH14_0961	1030713	1029949	765	8	28	8805.35	14342.5	1.0838	0.116104	-0.399515	0.627291	0.657673	0.883654
CfUMH14_0962	1030849	1031652	804	1	1	9.18653	0	0.0700254	-3.83598	-6.57619	-1.09577	0.0123964	0.151089
CfUMH14_0963	1031645	1032967	1323	NA	NA	NA	NA	NA	NA	NA	NA	NA	NA
CfUMH14_0964	1032954	1033652	699	NA	NA	NA	NA	NA	NA	NA	NA	NA	NA
CfUMH14_0965	1033652	1038112	4461	NA	NA	NA	NA	NA	NA	NA	NA	NA	NA
CfUMH14_0966	1038358	1040109	1752	16	42	11638.5	17034.3	0.740965	-0.432522	-0.845761	-0.0323255	0.0340306	0.253566
CfUMH14_0967	1040287	1040835	549	9	31	7809.7	17807.6	1.12277	0.167057	-0.285093	0.611015	0.464864	0.788639
CfUMH14_0968	1040864	1041511	648	4	12	4483.52	2659.79	0.908532	-0.13839	-0.946891	0.631645	0.72241	0.910184
CfUMH14_0969	1042755	1041565	1191	17	58	15188.7	54178.5	1.17991	0.238681	-0.0913001	0.564516	0.155081	0.512304
CfUMH14_0970	1044015	1042939	1077	18	64	19019.4	59666.4	0.907629	-0.139826	-0.465904	0.182845	0.396095	0.746513
CfUMH14_0971	1046016	1044616	1401	NA	NA	NA	NA	NA	NA	NA	NA	NA	NA
CfUMH14_0972	1047386	1046184	1203	14	46	18815.1	23632.5	1.05385	0.0756739	-0.338264	0.480971	0.717537	0.908045
CfUMH14_0973	1047653	1050265	2613	18	57	22889.2	37992.3	0.873445	-0.195212	-0.582389	0.186304	0.316918	0.680949
CfUMH14_0974	1051104	1050337	768	3	10	3721.97	15769.3	1.0689	0.0961229	-0.750035	0.901309	0.817548	0.945322
CfUMH14_0975	1051892	1051101	792	5	20	3214.79	2463.8	0.998228	-0.00255935	-0.609031	0.575176	0.993255	0.998467
CfUMH14_0976	1053048	1051903	1146	7	28	8994.99	22625	1.20664	0.270992	-0.18906	0.730591	0.24699	0.616253
CfUMH14_0977	1054019	1053045	975	5	13	6586.07	7159.02	0.666032	-0.586336	-1.4247	0.182559	0.137908	0.488591
CfUMH14_0978	1054587	1054012	576	4	12	4444.68	10921.5	1.6374	0.711403	-0.0100679	1.40158	0.0531582	0.312946
CfUMH14_0979	1054955	1055965	1011	5	11	3911.04	3400.45	0.626578	-0.674433	-1.49564	0.108105	0.0908788	0.40537
CfUMH14_0980	1056131	1056673	543	5	12	1595.75	1850.78	0.505096	-0.98537	-1.86417	-0.229521	0.0105605	0.136307
CfUMH14_0981	1057776	1056670	1107	9	27	6341.93	5692.34	0.784137	-0.350823	-0.891454	0.160935	0.181325	0.543699
CfUMH14_0982	1057875	1059983	2109	14	46	15599.7	18181.2	1.02096	0.0299235	-0.346434	0.403781	0.875632	0.965697
CfUMH14_0983	1059996	1061903	1908	15	52	12021.5	53820.1	1.31195	0.391717	0.0211212	0.759671	0.0384006	0.2693
CfUMH14_0984	1061918	1063171	1254	7	19	4752.99	9067.94	1.03928	0.055582	-0.644188	0.744426	0.875549	0.965697
CfUMH14_0985	1063176	1064816	1641	18	59	19172.9	66830.6	1.13651	0.184605	-0.139708	0.509514	0.263917	0.632245
CfUMH14_0986	1064813	1065376	564	6	16	4030.86	6488.01	0.669392	-0.579077	-1.22027	0.0228244	0.0592659	0.327509
CfUMH14_0987	1066426	1065908	519	NA	NA	NA	NA	NA	NA	NA	NA	NA	NA
CfUMH14_0988	1068081	1066495	1587	10	27	7604.22	10380.2	0.800884	-0.320334	-0.85923	0.223014	0.247947	0.616867
CfUMH14_0989	1068441	1068893	453	4	12	7350.57	24608	0.897401	-0.156175	-0.931863	0.604281	0.683895	0.893889
CfUMH14_0990	1070067	1068985	1083	6	15	1424.81	63.4425	0.498975	-1.00296	-1.93003	-0.177964	0.0161043	0.173329
CfUMH14_0991	1070781	1070401	381	4	12	2508	6449.26	1.2676	0.342102	-0.319117	0.985	0.301941	0.66854
CfUMH14_0992	1071128	1071742	615	9	29	11348.3	16449.7	0.916765	-0.125376	-0.622016	0.37192	0.620132	0.869175
CfUMH14_0993	1073882	1071720	2163	29	96	31551.1	73181.4	0.991647	-0.0121009	-0.301388	0.273658	0.934167	0.982908
CfUMH14_0994	1074338	1073892	447	5	21	6596.16	13602.1	1.50268	0.587534	0.0349363	1.12347	0.0373867	0.265508
CfUMH14_0995	1074464	1076518	2055	8	20	10970.2	21797.5	0.614447	-0.702639	-1.35404	-0.0218618	0.0432908	0.28447
CfUMH14_0996	1077009	1076551	459	3	7	1978.91	1693.07	0.584614	-0.774443	-1.93406	0.267825	0.146359	0.5033
CfUMH14_0997	1077765	1077103	663	7	15	5356.07	11660.3	0.949256	-0.0751304	-0.802811	0.62512	0.835514	0.950315
CfUMH14_0998	1077938	1078351	414	2	9	2246.04	5312.95	1.15593	0.209053	-0.764047	1.1567	0.662262	0.885005
CfUMH14_0999	1078730	1078413	318	7	27	8581.21	9758.9	1.07617	0.105901	-0.377949	0.595392	0.667785	0.88741
CfUMH14_1000	1079978	1078788	1191	9	21	5030.68	6809.49	0.924588	-0.113117	-0.77477	0.491202	0.72082	0.909962
CfUMH14_1001	1080073	1080354	282	NA	NA	NA	NA	NA	NA	NA	NA	NA	NA
CfUMH14_1002	1080680	1080351	330	NA	NA	NA	NA	NA	NA	NA	NA	NA	NA
CfUMH14_1003	1081428	1080769	660	12	42	18209.6	25804.5	1.38957	0.474637	0.0582299	0.887337	0.0257323	0.220426
CfUMH14_1004	1081700	1083328	1629	17	54	20540	59143.8	0.870794	-0.199596	-0.60195	0.200064	0.32803	0.690519
CfUMH14_1005	1083471	1083555	85	NA	NA	NA	NA	NA	NA	NA	NA	NA	NA
CfUMH14_1006	1084516	1083713	804	10	37	19806.5	49033.1	0.888368	-0.17077	-0.61024	0.276959	0.452191	0.780748
CfUMH14_1007	1085679	1084519	1161	19	79	27201.3	45340.5	1.16031	0.214516	-0.0832514	0.509859	0.157192	0.514836
CfUMH14_1008	1086232	1085681	552	2	7	2863.44	3437.43	0.55025	-0.86184	-1.98203	0.168421	0.101142	0.425818
CfUMH14_1009	1086700	1086260	441	4	13	3250.22	905.424	0.84649	-0.240435	-1.01406	0.529584	0.538759	0.830537
CfUMH14_1010	1087526	1086711	816	3	8	3096.3	2912.95	0.439527	-1.18598	-2.20744	-0.166761	0.023099	0.208354
CfUMH14_1011	1088572	1087523	1050	11	30	13091.4	33888.9	1.02396	0.0341573	-0.483528	0.542179	0.895897	0.973034
CfUMH14_1012	1089709	1088657	1053	7	24	7688.81	17531.8	0.860405	-0.216913	-0.772726	0.321527	0.431135	0.769653
CfUMH14_1013	1090882	1090397	486	1	2	417.805	115.597	3.63343	1.86133	-1.55359	4.18624	0.218916	0.587605
CfUMH14_1014	1091224	1091931	708	2	3	1284.17	1011.57	0.593164	-0.753498	-2.40759	0.709318	0.310568	0.675762
CfUMH14_1015	1091970	1093133	1164	6	24	8156.61	31544.7	1.28131	0.357616	-0.133304	0.85278	0.151791	0.507453
CfUMH14_1016	1093220	1094053	834	8	14	3719.12	10451.4	0.650462	-0.620463	-1.57659	0.257292	0.169926	0.529337
CfUMH14_1017	1094788	1094102	687	3	7	2938.48	12521.4	0.499608	-1.00113	-2.12137	0.0358093	0.0581967	0.325972
CfUMH14_1018	1095203	1094910	294	1	4	956.865	5081.66	1.20089	0.264107	-1.09839	1.57451	0.68799	0.895554
CfUMH14_1019	1096123	1095203	921	4	9	2432.89	6084.66	1.40155	0.487018	-0.467084	1.38386	0.304467	0.670816
CfUMH14_1020	1096946	1096317	630	8	23	5156.2	9053.43	1.10387	0.142568	-0.352501	0.624335	0.565354	0.845276
CfUMH14_1021	1097337	1097741	405	5	14	4102.03	7183.44	1.06028	0.0844449	-0.719144	0.87159	0.833793	0.949715
CfUMH14_1022	1097812	1098174	363	1	2	666.732	1304.9	1.14166	0.191132	-1.15631	1.54395	0.749238	0.921003
CfUMH14_1023	1098223	1100103	1881	12	38	16892.9	49949.8	0.883573	-0.178579	-0.653751	0.282898	0.450543	0.779686
CfUMH14_1024	1100100	1100723	624	3	9	1852.46	2231.61	1.07099	0.098944	-0.7734	0.972332	0.824727	0.947379
CfUMH14_1025	1100713	1101219	507	2	5	1882.36	3226.54	1.4652	0.551094	-0.671808	1.79916	0.376399	0.731566
CfUMH14_1026	1101355	1102110	756	7	21	4902.56	13094.9	1.08156	0.113108	-0.567279	0.760281	0.739201	0.917002
CfUMH14_1027	1102192	1102887	696	4	11	3336.92	10855.8	1.15188	0.203989	-0.528245	0.963393	0.592084	0.856418
CfUMH14_1028	1102975	1104216	1242	13	46	19910.2	28896.9	0.811878	-0.300666	-0.712615	0.0976482	0.140054	0.492622
CfUMH14_1029	1104482	1104255	228	1	5	2688.18	7446.17	1.00492	0.00708034	-1.26578	1.25233	0.991036	0.997915
CfUMH14_1030	1105099	1104503	597	4	11	2434.79	4528.05	1.53804	0.621093	-0.237035	1.4762	0.152574	0.508919
CfUMH14_1031	1105486	1105659	174	NA	NA	NA	NA	NA	NA	NA	NA	NA	NA
CfUMH14_1032	1105821	1106735	915	11	45	10896	56699.4	1.41922	0.505093	0.125966	0.878398	0.00931853	0.127163
CfUMH14_1033	1106794	1107432	639	11	34	19121.7	24235.4	1.13989	0.1889	-0.285115	0.658517	0.431801	0.770469
CfUMH14_1034	1107824	1107429	396	2	3	1780.06	1140.62	1.11771	0.160543	-1.16893	1.5896	0.814023	0.944161
CfUMH14_1035	1111846	1107884	3963	26	89	42374.7	76704	0.949437	-0.0748557	-0.367418	0.214437	0.612927	0.86608
CfUMH14_1036	1112235	1112095	141	2	6	5521.69	3280.83	0.111484	-3.16509	-4.72116	-1.54816	0.000178195	0.0109091
CfUMH14_1037	1112269	1113777	1509	18	59	18643.5	46014.6	1.43601	0.522065	0.200681	0.840501	0.00155107	0.0478876
CfUMH14_1038	1114002	1113868	135	NA	NA	NA	NA	NA	NA	NA	NA	NA	NA
CfUMH14_1039	1113990	1114823	834	4	14	4680.75	9715.56	1.14422	0.19436	-0.527317	0.928013	0.598472	0.859209
CfUMH14_1040	1114882	1116009	1128	7	19	9438.9	8099.45	0.794221	-0.332388	-0.979169	0.279596	0.290774	0.658969
CfUMH14_1041	1116015	1117298	1284	4	12	4207.12	6135.14	1.40256	0.488059	-0.146192	1.14289	0.13021	0.475858
CfUMH14_1042	1117821	1118609	789	5	20	6936.57	22081.8	1.71537	0.778523	0.225291	1.3171	0.00625379	0.099598
CfUMH14_1043	1119907	1118993	915	2	8	2017.11	3116.56	2.03095	1.02216	0.138579	1.86086	0.0243764	0.214209
CfUMH14_1044	1120224	1120343	120	NA	NA	NA	NA	NA	NA	NA	NA	NA	NA
CfUMH14_1045	1121768	1120854	915	1	4	482.867	97.4884	1.94682	0.961123	-0.431977	2.31894	0.170718	0.530491
CfUMH14_1046	1122462	1122349	114	NA	NA	NA	NA	NA	NA	NA	NA	NA	NA
CfUMH14_1047	1123107	1123023	85	NA	NA	NA	NA	NA	NA	NA	NA	NA	NA
CfUMH14_1048	1123344	1124282	939	11	34	11093.6	12640.3	1.04197	0.0593112	-0.425418	0.538233	0.808412	0.942762
CfUMH14_1049	1124369	1125106	738	10	37	11772.4	30038.9	1.02692	0.0383238	-0.382001	0.451545	0.856408	0.958722
CfUMH14_1050	1125130	1125684	555	4	13	2772.9	4027.39	0.998485	-0.00218682	-0.764252	0.726782	0.995371	0.998986
CfUMH14_1051	1125846	1126268	423	1	2	155.204	8.77086	0.298087	-1.74619	-4.98714	0.652435	0.168722	0.527715
CfUMH14_1052	1127148	1126315	834	7	17	2193.2	4686.32	1.1886	0.249266	-0.326882	0.831461	0.393512	0.744093
CfUMH14_1053	1127557	1127174	384	3	8	2045.23	2578.01	0.890365	-0.167531	-1.14368	0.741162	0.715947	0.907677
CfUMH14_1054	1128029	1127613	417	3	9	6413.54	4361.88	0.682188	-0.551759	-1.64001	0.461107	0.286485	0.654586
CfUMH14_1055	1128660	1128010	651	6	17	12674	14780.3	1.00765	0.0109927	-0.636448	0.643247	0.972829	0.993373
CfUMH14_1056	1129395	1129880	486	1	5	1596.82	2621.16	1.3486	0.431463	-0.743838	1.53269	0.459804	0.785328
CfUMH14_1057	1129921	1130370	450	3	11	1908.03	2696.96	1.0681	0.0950435	-0.528583	0.709552	0.759194	0.924479
CfUMH14_1058	1130432	1130764	333	3	7	2222.35	2494.16	0.671143	-0.575309	-1.97057	0.770502	0.39821	0.747785
CfUMH14_1059	1130917	1131237	321	4	8	3860.2	8599.09	0.362866	-1.46249	-2.79141	-0.341794	0.0100229	0.13264
CfUMH14_1060	1131338	1131880	543	4	15	5938.15	12153.5	0.543971	-0.878398	-1.71767	-0.0833387	0.0300325	0.238438
CfUMH14_1061	1131882	1133303	1422	15	46	21147.9	41459.2	0.862175	-0.213948	-0.669588	0.223104	0.340752	0.700203
CfUMH14_1062	1134483	1133323	1161	20	58	17809.7	21963.9	0.888355	-0.170791	-0.532944	0.180998	0.3438	0.702712
CfUMH14_1063	1134737	1136290	1554	11	34	13869	10075.1	1.00279	0.00402528	-0.479084	0.463756	0.986541	0.996558
CfUMH14_1064	1136313	1138811	2499	20	53	14847.3	8425.67	0.483137	-1.04949	-1.47712	-0.64171	2.28801e-07	4.12647e-05
CfUMH14_1065	1138912	1139115	204	3	7	609.394	1417.68	0.534852	-0.902789	-1.7737	-0.148125	0.0206685	0.197594
CfUMH14_1066	1139508	1139116	393	3	9	8193.37	14381.9	0.438295	-1.19003	-2.35908	-0.156792	0.0234649	0.209895
CfUMH14_1067	1140097	1141518	1422	6	9	2211.19	7508.01	0.429442	-1.21946	-2.65225	0.124466	0.0754837	0.367615
CfUMH14_1068	1142802	1141582	1221	7	28	8260.99	10379	1.50837	0.592987	0.0982442	1.08453	0.0191256	0.188908
CfUMH14_1069	1143878	1142958	921	6	10	185.543	0.637351	0.197917	-2.33703	-3.48773	-1.19247	3.73023e-05	0.00336376
CfUMH14_1070	1144039	1145151	1113	14	38	16164.7	20611.1	1.04707	0.0663593	-0.374553	0.499235	0.765366	0.926135
CfUMH14_1071	1145773	1145198	576	7	25	6226.15	6344.07	1.04803	0.0676821	-0.463508	0.608051	0.804005	0.941407
CfUMH14_1072	1146239	1145775	465	2	6	2234.41	6580.72	0.419978	-1.25162	-2.57033	-0.0372837	0.043472	0.284884
CfUMH14_1073	1146501	1146617	117	NA	NA	NA	NA	NA	NA	NA	NA	NA	NA
CfUMH14_1074	1146717	1146604	114	1	2	710.322	0	0.111502	-3.16486	-6.95241	-0.417462	0.0213511	0.200967
CfUMH14_1075	1147888	1146773	1116	13	39	10240.3	17446.5	1.18182	0.241011	-0.172375	0.651319	0.250817	0.618972
CfUMH14_1076	1148257	1148003	255	2	6	2217.31	2931.45	0.450952	-1.14895	-2.37408	0.0547985	0.0613327	0.33342
CfUMH14_1077	1148843	1148598	246	2	5	1369.56	3237.89	0.602888	-0.730038	-2.60728	0.954764	0.407517	0.754895
CfUMH14_1078	1149955	1148909	1047	7	24	4977.88	8406.53	0.924205	-0.113715	-0.624102	0.384164	0.655055	0.88292
CfUMH14_1079	1150621	1150061	561	6	11	5841.33	9390.25	0.890998	-0.166505	-1.14613	0.827119	0.737608	0.916013
CfUMH14_1080	1151944	1150736	1209	11	42	16246.9	33760.7	1.32441	0.40535	0.0100085	0.799837	0.0445209	0.288155
CfUMH14_1081	1152204	1152788	585	7	24	6792.38	8785.65	0.575208	-0.797844	-1.41244	-0.200234	0.00877513	0.122375
CfUMH14_1082	1152823	1153470	648	5	18	8480.16	16018.5	1.05504	0.0773031	-0.482269	0.629973	0.784569	0.933702
CfUMH14_1083	1153472	1154395	924	11	35	13476.8	18492.4	0.859677	-0.218134	-0.632165	0.192268	0.2975	0.664843
CfUMH14_1084	1154618	1156153	1536	NA	NA	NA	NA	NA	NA	NA	NA	NA	NA
CfUMH14_1085	1156631	1156239	393	4	13	2443.02	4226.44	1.08736	0.120829	-0.5507	0.76552	0.713617	0.906946
CfUMH14_1086	1156958	1156665	294	1	5	1764.67	7109.67	1.13083	0.177384	-0.934554	1.28612	0.749767	0.921314
CfUMH14_1087	1157855	1157052	804	7	16	4084.12	12633	0.845135	-0.242747	-1.02603	0.517541	0.5338	0.828213
CfUMH14_1088	1157869	1158285	417	2	8	3743.79	3609.32	1.41808	0.503936	-0.388871	1.37448	0.260796	0.628038
CfUMH14_1089	1158289	1158693	405	4	16	8159.7	29855.8	1.07505	0.104397	-0.624582	0.841194	0.778618	0.931753
CfUMH14_1090	1158705	1159403	699	10	28	16963.1	31718.3	1.11668	0.159212	-0.374694	0.671807	0.549731	0.837264
CfUMH14_1091	1159430	1160641	1212	14	47	22480	43601.2	1.11784	0.160711	-0.216034	0.535919	0.401497	0.750578
CfUMH14_1092	1160662	1161417	756	6	24	6805.98	23168.6	0.961621	-0.0564592	-0.639349	0.515394	0.846684	0.953815
CfUMH14_1093	1161431	1162213	783	8	22	10344.4	14552.4	1.38936	0.474422	-0.0175851	0.965757	0.0586471	0.327107
CfUMH14_1094	1162262	1162969	708	6	27	22190	30187.9	0.695055	-0.5248	-1.02887	-0.0296282	0.0378155	0.266747
CfUMH14_1095	1162982	1164079	1098	5	23	15966.7	9944.23	0.486903	-1.03829	-1.85068	-0.244758	0.0101096	0.133454
CfUMH14_1096	1164079	1165029	951	5	20	11489.2	25951.8	1.09506	0.131011	-0.453967	0.710139	0.656629	0.883315
CfUMH14_1097	1165094	1166752	1659	11	41	8266.06	17060.5	1.42722	0.513208	0.131707	0.893248	0.00854415	0.121051
CfUMH14_1098	1166767	1167720	954	8	28	11329.4	21300.7	1.0734	0.102191	-0.438609	0.626094	0.70593	0.903468
CfUMH14_1099	1168997	1167798	1200	12	45	17226.8	33967.1	1.09916	0.136403	-0.245107	0.514982	0.480832	0.799228
CfUMH14_1100	1168988	1169122	135	2	3	549.946	359.982	0.359496	-1.47595	-4.06306	0.768984	0.201434	0.568841
CfUMH14_1101	1169145	1170044	900	9	23	9696.57	17996.1	0.916274	-0.126149	-0.756973	0.489441	0.690156	0.896497
CfUMH14_1102	1173348	1170085	3264	3	9	1184.83	498.478	0.623768	-0.680919	-1.80383	0.33839	0.197837	0.564923
CfUMH14_1103	1174006	1175001	996	9	21	4604.92	1612.95	0.624465	-0.679307	-1.37574	-0.0275189	0.0408813	0.277503
CfUMH14_1104	1175668	1175084	585	9	22	10581	19854.8	1.03417	0.0484774	-0.531006	0.626649	0.868873	0.963281
CfUMH14_1105	1175866	1176387	522	5	13	1554.16	94.3536	0.280637	-1.83322	-2.96437	-0.789106	0.000457712	0.0215092
CfUMH14_1106	1176404	1176577	174	1	2	527.219	1.41944	0.0548568	-4.18819	-7.63047	-1.27622	0.00099063	0.0360244
CfUMH14_1107	1176730	1177779	1050	9	21	6587.33	101.057	0.176923	-2.4988	-3.45884	-1.57479	2.76357e-08	6.58617e-06
CfUMH14_1108	1177857	1178810	954	NA	NA	NA	NA	NA	NA	NA	NA	NA	NA
CfUMH14_1109	1178826	1179755	930	NA	NA	NA	NA	NA	NA	NA	NA	NA	NA
CfUMH14_1110	1179768	1180502	735	NA	NA	NA	NA	NA	NA	NA	NA	NA	NA
CfUMH14_1111	1180658	1180894	237	NA	NA	NA	NA	NA	NA	NA	NA	NA	NA
CfUMH14_1112	1180980	1182221	1242	14	38	12844.4	4391.96	0.4938	-1.018	-1.57662	-0.492205	0.000126792	0.00867775
CfUMH14_1113	1182357	1183166	810	2	6	3099.63	1569.42	0.0976019	-3.35695	-5.49577	-1.29208	0.00152466	0.0473212
CfUMH14_1114	1183169	1184191	1023	16	50	22599.9	17594.7	0.597408	-0.743212	-1.12625	-0.36725	0.000103637	0.00764164
CfUMH14_1115	1184181	1184822	642	NA	NA	NA	NA	NA	NA	NA	NA	NA	NA
CfUMH14_1116	1184819	1185823	1005	NA	NA	NA	NA	NA	NA	NA	NA	NA	NA
CfUMH14_1117	1185834	1186631	798	7	17	3775.45	1139.99	0.644618	-0.633483	-1.47089	0.140764	0.110601	0.443887
CfUMH14_1118	1186925	1188358	1434	13	36	10540.3	17589.6	1.0347	0.0492155	-0.444778	0.54626	0.845401	0.953437
CfUMH14_1119	1190192	1188414	1779	10	33	12066.7	25392.7	1.43224	0.518278	0.0332958	0.994341	0.0364235	0.261067
CfUMH14_1120	1191663	1190209	1455	15	52	16970.2	35984.6	0.863208	-0.21222	-0.593649	0.163579	0.268968	0.636711
CfUMH14_1121	1193098	1191782	1317	14	43	12316.5	22185.7	0.939974	-0.0893075	-0.559273	0.367368	0.703653	0.902455
CfUMH14_1122	1193546	1193343	204	5	16	6735.99	19139.3	1.20253	0.266076	-0.479171	1.00703	0.482531	0.799228
CfUMH14_1123	1193644	1193865	222	1	3	1090.98	2402.83	3.5636	1.83333	0.286706	3.24967	0.0227024	0.2074
CfUMH14_1124	1194476	1194042	435	NA	NA	NA	NA	NA	NA	NA	NA	NA	NA
CfUMH14_1125	1195000	1195167	168	1	3	1414.15	990.399	1.30949	0.389	-0.757418	1.58643	0.505185	0.813685
CfUMH14_1126	1196072	1195305	768	6	15	5010.04	16372.4	0.806584	-0.310103	-1.06172	0.397728	0.39447	0.745272
CfUMH14_1127	1197029	1196073	957	5	16	2958.18	6466.11	1.1994	0.262319	-0.325036	0.840435	0.375389	0.731516
CfUMH14_1128	1198024	1197026	999	3	8	3282.84	9027.64	0.931534	-0.10232	-1.11179	0.884827	0.839001	0.951504
CfUMH14_1129	1198923	1198021	903	5	11	3197.1	1316.94	0.803985	-0.31476	-1.2649	0.552299	0.48029	0.798976
CfUMH14_1130	1201306	1198982	2325	16	48	14442.8	41236.6	1.14036	0.189488	-0.189125	0.562552	0.323959	0.687588
CfUMH14_1131	1202346	1201393	954	4	13	7567.65	13576.7	2.13358	1.09327	0.412321	1.75706	0.00194223	0.0543417
CfUMH14_1132	1202864	1202343	522	1	3	369.77	582.576	0.916613	-0.125615	-1.59651	1.07129	0.831612	0.949715
CfUMH14_1133	1203314	1203087	228	3	10	1718.91	4279.17	1.53684	0.619971	-0.305741	1.51806	0.184474	0.54796
CfUMH14_1134	1203435	1203363	73	NA	NA	NA	NA	NA	NA	NA	NA	NA	NA
CfUMH14_1135	1203762	1204679	918	9	33	10628.1	31660.7	1.52904	0.612629	0.138641	1.07275	0.0118254	0.147085
CfUMH14_1136	1204781	1205731	951	13	47	16427.3	30217.4	0.998136	-0.00269231	-0.422993	0.411489	0.989887	0.997511
CfUMH14_1137	1205947	1205875	73	NA	NA	NA	NA	NA	NA	NA	NA	NA	NA
CfUMH14_1138	1207501	1206047	1455	18	64	28199.9	51661.2	0.848325	-0.237311	-0.592055	0.110683	0.182103	0.54492
CfUMH14_1139	1207695	1207767	73	NA	NA	NA	NA	NA	NA	NA	NA	NA	NA
CfUMH14_1140	1209898	1207853	2046	14	44	13920.2	22852.7	0.972434	-0.0403278	-0.42676	0.337836	0.835387	0.950315
CfUMH14_1141	1210184	1211113	930	3	8	2697.32	5747.92	0.914398	-0.129106	-0.98054	0.78861	0.772156	0.929296
CfUMH14_1142	1211125	1211412	288	1	1	250.975	1.17926	0.00432826	-7.852	-13.7368	-1.96723	0.0148573	0.166486
CfUMH14_1143	1211420	1212175	756	3	8	4772.1	9352.81	0.69152	-0.532156	-1.82167	0.705898	0.39961	0.749131
CfUMH14_1144	1212188	1212688	501	2	3	299.183	105.688	0.330455	-1.59748	-4.74131	1.04867	0.267714	0.635524
CfUMH14_1145	1212696	1213766	1071	1	3	96.2625	5513.47	0.790772	-0.338667	-1.94538	1.16207	0.652195	0.881386
CfUMH14_1146	1213763	1214530	768	2	6	1193.48	1590.37	1.51975	0.60383	-0.483991	1.66066	0.269181	0.636853
CfUMH14_1147	1214533	1215321	789	4	10	4084.91	6011.36	0.77221	-0.372934	-1.37929	0.564999	0.436623	0.772528
CfUMH14_1148	1215325	1216743	1419	4	13	6515.25	7476.06	0.804979	-0.312978	-0.962945	0.38164	0.369769	0.72727
CfUMH14_1149	1216736	1217158	423	2	4	1419.83	1423.91	0.563147	-0.828417	-2.55928	0.531022	0.240955	0.609975
CfUMH14_1150	1217158	1218363	1206	6	24	5349.07	17008.1	1.14635	0.197053	-0.370009	0.753696	0.490182	0.802668
CfUMH14_1151	1218392	1219708	1317	4	10	1469.74	468.8	0.640521	-0.642682	-1.65434	0.283557	0.178492	0.54083
CfUMH14_1152	1219858	1220793	936	10	30	6960.88	21220.7	1.1383	0.186878	-0.314161	0.683693	0.460855	0.786518
CfUMH14_1153	1220805	1221401	597	5	17	4932.85	6593.73	1.07913	0.109868	-0.596829	0.78788	0.754917	0.922885
CfUMH14_1154	1223610	1221424	2187	26	85	28077.5	43723.5	1.15121	0.203151	-0.0882593	0.491124	0.170788	0.530491
CfUMH14_1155	1223960	1224319	360	7	26	11285.9	22136.1	0.891661	-0.165433	-0.655555	0.32812	0.507749	0.81516
CfUMH14_1156	1224322	1224696	375	4	16	8353.11	11703.8	1.20463	0.268585	-0.470486	0.986138	0.468776	0.791888
CfUMH14_1157	1224710	1225351	642	6	21	6302.39	9492.18	0.762728	-0.390759	-1.03992	0.244118	0.227621	0.597041
CfUMH14_1158	1225332	1226156	825	2	6	2776.83	4433.95	1.41292	0.498678	-0.425531	1.41648	0.283721	0.651869
CfUMH14_1159	1226167	1227192	1026	2	7	26.1993	66.1956	2.18384	1.12687	0.151059	2.01959	0.0252304	0.218097
CfUMH14_1160	1227214	1227756	543	7	25	12156	28465.9	1.43903	0.5251	0.0116827	1.03411	0.0450956	0.289903
CfUMH14_1161	1227993	1229297	1305	10	34	9534.46	9639.52	0.763682	-0.388956	-0.850875	0.0550374	0.0863229	0.393868
CfUMH14_1162	1229466	1230005	540	2	6	6185.67	18824.3	1.62489	0.700344	-0.728475	2.10642	0.326444	0.689281
CfUMH14_1163	1232243	1230063	2181	25	73	27407.6	49053.7	1.00511	0.00735067	-0.308275	0.320074	0.963347	0.990752
CfUMH14_1164	1233134	1232499	636	1	2	536.729	1239.65	1.18951	0.250366	-1.27453	1.71902	0.726199	0.91218
CfUMH14_1165	1233378	1233635	258	6	19	6148.74	22357.8	1.45844	0.544422	-0.0622933	1.14422	0.0781579	0.373436
CfUMH14_1166	1234687	1233722	966	7	18	4800.96	5418.63	0.602882	-0.730052	-1.62003	0.105693	0.0878855	0.397465
CfUMH14_1167	1238283	1234837	3447	32	100	37552.4	91963.8	1.12439	0.169138	-0.0976851	0.433985	0.213111	0.581512
CfUMH14_1168	1239505	1238402	1104	12	37	14302.4	27587.6	1.53898	0.621977	0.2422	1.00482	0.00139936	0.044894
CfUMH14_1169	1239728	1240927	1200	NA	NA	NA	NA	NA	NA	NA	NA	NA	NA
CfUMH14_1170	1240920	1241621	702	1	5	35.7067	66.1171	1.51492	0.599238	-0.820762	2.01836	0.399524	0.749131
CfUMH14_1171	1241621	1242865	1245	NA	NA	NA	NA	NA	NA	NA	NA	NA	NA
CfUMH14_1172	1242955	1243866	912	6	16	6192.75	4801.79	0.699092	-0.516446	-1.24022	0.144259	0.127098	0.471824
CfUMH14_1173	1243882	1244703	822	7	22	7515.08	31650.2	0.984653	-0.0223127	-0.603632	0.554775	0.939564	0.984059
CfUMH14_1174	1245852	1244803	1050	8	24	8641.7	14693.7	1.05339	0.0750343	-0.455819	0.600915	0.779905	0.93198
CfUMH14_1175	1246656	1245877	780	14	41	12113.6	16311.3	1.0373	0.0528278	-0.38462	0.483433	0.81072	0.943566
CfUMH14_1176	1247510	1246653	858	10	31	6549.34	9204.61	0.757485	-0.400711	-0.902646	0.0876957	0.108154	0.440191
CfUMH14_1177	1248630	1247494	1137	11	40	11635.5	19362	1.09539	0.131443	-0.268516	0.529861	0.518279	0.81964
CfUMH14_1178	1248881	1250107	1227	12	38	15321	19116.2	1.17914	0.237736	-0.147404	0.6188	0.224235	0.593071
CfUMH14_1179	1251331	1250210	1122	11	35	10535.6	14132.6	0.723154	-0.467626	-0.919413	-0.0227605	0.039419	0.272305
CfUMH14_1180	1252887	1251424	1464	22	63	19529.9	23822.7	0.781547	-0.355595	-0.701447	-0.0148937	0.0407542	0.277079
CfUMH14_1181	1253561	1252887	675	5	13	5204.92	6711.71	0.284055	-1.81576	-2.88566	-0.77936	0.000689347	0.0283078
CfUMH14_1182	1253787	1253632	156	2	4	404.65	153.102	0.390164	-1.35785	-3.42378	0.184413	0.0856727	0.392321
CfUMH14_1183	1254801	1253887	915	15	49	15155.4	27342.3	1.3779	0.462473	0.101674	0.819314	0.0122531	0.150166
CfUMH14_1184	1255576	1254956	621	5	19	4242.96	5230.92	0.872653	-0.19652	-0.807536	0.427026	0.534637	0.828429
CfUMH14_1185	1256379	1255573	807	8	30	12892	26647.8	0.75849	-0.398798	-0.865649	0.0729997	0.0966937	0.417714
CfUMH14_1186	1257031	1256366	666	10	36	8738.53	10843.8	0.940113	-0.0890941	-0.571954	0.379377	0.711611	0.906123
CfUMH14_1187	1258470	1257028	1443	15	47	15146	25667.3	1.19165	0.252965	-0.127727	0.628943	0.190861	0.555263
CfUMH14_1188	1258969	1258451	519	5	16	6843.96	14346.1	1.35331	0.436497	-0.247391	1.10572	0.207277	0.574403
CfUMH14_1189	1260014	1259475	540	2	4	1171.03	6972.8	1.93042	0.948914	-0.487349	2.36564	0.186962	0.549361
CfUMH14_1190	1260257	1260141	117	NA	NA	NA	NA	NA	NA	NA	NA	NA	NA
CfUMH14_1191	1261803	1260433	1371	4	5	43.066	0	0.116134	-3.10614	-4.44953	-1.81204	2.03272e-05	0.00203975
CfUMH14_1192	1262448	1261807	642	2	3	88.0102	0.65704	0.068369	-3.87051	-5.83872	-1.03297	0.00789718	0.115566
CfUMH14_1193	1263589	1262483	1107	NA	NA	NA	NA	NA	NA	NA	NA	NA	NA
CfUMH14_1194	1264104	1263643	462	2	3	1050.7	1743.05	0.768731	-0.37945	-2.36518	1.21817	0.655112	0.88292
CfUMH14_1195	1265046	1264114	933	8	26	8788.32	19331.9	0.913813	-0.130029	-0.62841	0.36807	0.608609	0.86397
CfUMH14_1196	1265698	1265081	618	7	22	11992.8	31882.9	0.675051	-0.566932	-1.16524	0.0196184	0.0581794	0.325972
CfUMH14_1197	1265901	1267151	1251	14	29	1557.19	713.858	0.3352	-1.57691	-2.33053	-0.877545	2.43427e-06	0.000331508
CfUMH14_1198	1267796	1267287	510	7	27	8126.03	14421.4	0.913894	-0.129902	-0.659788	0.377513	0.619527	0.868874
CfUMH14_1199	1268207	1267971	237	2	5	1812.4	4546.6	1.40186	0.487339	-1.49051	1.99566	0.575926	0.849981
CfUMH14_1200	1269299	1268601	699	4	14	2285.81	7537.78	1.06217	0.0870202	-0.636257	0.813925	0.812444	0.943863
CfUMH14_1201	1269750	1271039	1290	10	25	10175.9	12110.9	1.47106	0.556852	0.00210364	1.10199	0.0491521	0.3038
CfUMH14_1202	1271052	1271477	426	6	22	3227	9572.27	1.22002	0.286908	-0.197293	0.765775	0.242376	0.611367
CfUMH14_1203	1271721	1271849	129	1	2	237.839	298.779	0.973464	-0.0387999	-3.00519	1.95467	0.9693	0.992578
CfUMH14_1204	1272428	1272853	426	4	11	2557.33	8716.44	1.36696	0.450976	-0.366877	1.25788	0.27446	0.642204
CfUMH14_1205	1273656	1273384	273	1	3	903.738	440.537	2.6949	1.43023	-0.501807	3.15877	0.137588	0.487845
CfUMH14_1206	1274214	1275419	1206	8	25	9850.31	9844.86	0.960401	-0.0582905	-0.632561	0.510918	0.840865	0.95213
CfUMH14_1207	1275589	1275786	198	2	9	1371.28	1477.96	0.874446	-0.193558	-0.913573	0.56305	0.609093	0.86397
CfUMH14_1208	1276594	1275818	777	1	2	2419.73	1859.11	1.37816	0.462742	-0.944574	1.90924	0.510901	0.816585
CfUMH14_1209	1279105	1277018	2088	19	57	28380.6	47375.7	1.02056	0.0293632	-0.313012	0.36735	0.865359	0.961856
CfUMH14_1210	1279502	1281124	1623	16	55	15784.9	39848.6	0.985609	-0.0209124	-0.368158	0.324946	0.905568	0.975682
CfUMH14_1211	1281103	1282098	996	10	30	7876.38	19686.2	1.15389	0.206506	-0.263525	0.669741	0.38535	0.737753
CfUMH14_1212	1282088	1282900	813	6	17	7087.85	11513.8	0.854698	-0.226514	-0.856344	0.391853	0.472249	0.793299
CfUMH14_1213	1282894	1283688	795	3	9	1867.95	1414.87	0.470579	-1.08749	-2.29952	-0.117908	0.0264968	0.223956
CfUMH14_1214	1283672	1284262	591	6	15	4062.22	10552	1.09242	0.127529	-0.564162	0.847259	0.721747	0.910098
CfUMH14_1215	1284446	1285000	555	7	22	6398.48	6398.01	0.980997	-0.0276792	-0.571591	0.520125	0.920646	0.979211
CfUMH14_1216	1285116	1285778	663	8	24	9577	14863.3	1.3513	0.43435	-0.0990899	0.966684	0.110012	0.442922
CfUMH14_1217	1286148	1286315	168	1	1	44.2999	0	0.0142794	-6.12992	-11.0882	-1.17163	0.0211415	0.199826
CfUMH14_1218	1286319	1286501	183	1	5	1980.88	8726.31	0.551068	-0.859697	-2.46471	0.719466	0.276844	0.644213
CfUMH14_1219	1286718	1287362	645	2	6	4191.42	4223.19	0.756253	-0.40306	-1.16574	0.318763	0.269715	0.637058
CfUMH14_1220	1289562	1287415	2148	22	67	22808.6	57640.5	1.04755	0.067025	-0.243649	0.378813	0.672201	0.889527
CfUMH14_1221	1289729	1289851	123	1	3	635.691	2799.8	0.622871	-0.682994	-2.90514	1.55421	0.538746	0.830537
CfUMH14_1222	1289923	1290171	249	1	3	2127.44	3349.25	0.925149	-0.112242	-1.28075	1.24002	0.862114	0.961377
CfUMH14_1223	1290326	1290168	159	1	3	1268.48	1233.69	0.899736	-0.152426	-1.20342	0.807311	0.751901	0.921815
CfUMH14_1224	1291349	1290444	906	9	31	15012.8	22050.7	1.01761	0.0251878	-0.484124	0.547282	0.923911	0.979974
CfUMH14_1225	1291656	1291904	249	3	12	5111.06	4924.4	0.617144	-0.69632	-1.44082	0.0189902	0.0564117	0.32067
CfUMH14_1226	1292259	1291912	348	2	4	1452.1	1480.77	0.698363	-0.51795	-2.07262	0.694367	0.4132	0.758225
CfUMH14_1227	1292437	1293144	708	7	21	8397.86	14820.2	0.595734	-0.74726	-1.40359	-0.124187	0.018433	0.185107
CfUMH14_1228	1294368	1293181	1188	11	36	8050.53	25552.8	1.49562	0.580745	0.145271	1.01367	0.00921472	0.126163
CfUMH14_1229	1294468	1295286	819	6	20	9436.65	14286.7	1.19868	0.261446	-0.334258	0.848126	0.385278	0.737753
CfUMH14_1230	1295689	1295243	447	2	7	2669.22	4177.26	1.58551	0.664951	-0.371899	1.71663	0.199904	0.567676
CfUMH14_1231	1296331	1295828	504	6	19	3731.3	5612.8	0.772066	-0.373204	-0.931854	0.180667	0.186198	0.549351
CfUMH14_1232	1297865	1296375	1491	27	91	48144.6	70701.2	0.929762	-0.105067	-0.367223	0.153885	0.427504	0.766967
CfUMH14_1233	1298029	1298799	771	8	32	8844.96	25737.2	0.994864	-0.00742913	-0.475548	0.46741	0.97531	0.99432
CfUMH14_1234	1300148	1298865	1284	14	45	16668.6	21238.4	1.10559	0.144813	-0.303496	0.588403	0.524114	0.822823
CfUMH14_1235	1302204	1300270	1935	20	64	17367.2	50594.5	0.997995	-0.00289533	-0.328153	0.314288	0.98586	0.996543
CfUMH14_1236	1302515	1303384	870	22	72	34959.7	39391.6	0.958225	-0.0615631	-0.377092	0.249155	0.699021	0.900408
CfUMH14_1237	1303544	1304398	855	8	27	7307.88	8526.68	1.39172	0.476865	0.0111125	0.932126	0.0448786	0.289281
CfUMH14_1238	1305570	1304686	885	4	12	3366.74	3060.04	0.771583	-0.374107	-1.11222	0.367293	0.32358	0.687419
CfUMH14_1239	1306649	1305654	996	NA	NA	NA	NA	NA	NA	NA	NA	NA	NA
CfUMH14_1240	1306991	1307404	414	3	10	2808.99	3842.91	1.08666	0.119896	-0.559893	0.816631	0.728241	0.913126
CfUMH14_1241	1307447	1307722	276	2	4	1635.29	3518.35	1.22509	0.292885	-0.873513	1.84771	0.658002	0.883654
CfUMH14_1242	1308120	1307767	354	4	10	2812.95	4802.19	0.753728	-0.407884	-1.29324	0.398488	0.32963	0.691673
CfUMH14_1243	1309458	1308205	1254	14	41	14466.6	44168.2	1.14045	0.189602	-0.215381	0.596956	0.35811	0.71547
CfUMH14_1244	1309713	1310831	1119	5	17	4864.78	15908.2	1.85422	0.890813	0.265219	1.51634	0.00560932	0.0927523
CfUMH14_1245	1310858	1312237	1380	15	51	18850.4	28298.8	0.837273	-0.25623	-0.645263	0.12773	0.191292	0.555841
CfUMH14_1246	1312243	1313298	1056	3	8	1457.87	1574.14	0.372084	-1.4263	-2.65912	-0.285501	0.0139297	0.159713
CfUMH14_1247	1313323	1314159	837	1	2	212.473	174.123	0.834595	-0.260852	-3.77084	1.99041	0.828319	0.94832
CfUMH14_1248	1314164	1315111	948	6	7	2998.03	4519.27	0.53656	-0.898188	-2.30295	0.303106	0.147736	0.504538
CfUMH14_1249	1315121	1316104	984	12	39	17544.3	32447.3	0.878407	-0.187038	-0.701334	0.319445	0.470848	0.792907
CfUMH14_1250	1316241	1316999	759	2	6	2224.57	646.113	1.97294	0.980351	0.0151499	1.8801	0.0467232	0.29553
CfUMH14_1251	1317140	1318498	1359	13	38	9891.92	22271.8	0.943672	-0.0836424	-0.493174	0.315173	0.681982	0.893236
CfUMH14_1252	1319174	1318536	639	5	17	10984.6	18132.6	1.30491	0.383946	-0.187655	0.963629	0.186311	0.549351
CfUMH14_1253	1320205	1319189	1017	8	29	9020.05	11028	0.744037	-0.426554	-0.910234	0.0678606	0.0898826	0.402541
CfUMH14_1254	1322117	1320261	1857	13	35	17242	35249.5	0.633222	-0.659218	-1.11886	-0.195572	0.00552534	0.0920614
CfUMH14_1255	1322293	1322844	552	3	8	3733.89	4741.13	0.625266	-0.677458	-1.62784	0.27606	0.162936	0.521848
CfUMH14_1256	1322961	1324004	1044	7	23	6855	9799.66	1.15722	0.210661	-0.28073	0.700065	0.396808	0.746905
CfUMH14_1257	1324009	1325955	1947	11	38	13934.7	16070	1.1835	0.24306	-0.144025	0.627674	0.216418	0.584846
CfUMH14_1258	1327359	1326016	1344	4	12	2207.86	882.484	0.789889	-0.340279	-1.26706	0.622023	0.492707	0.803974
CfUMH14_1259	1327597	1327872	276	2	5	455.79	789.682	0.534763	-0.903028	-2.41281	0.453969	0.193906	0.559747
CfUMH14_1260	1328245	1327832	414	2	5	1379.9	1682.63	0.641055	-0.64148	-1.85076	0.511628	0.269936	0.637283
CfUMH14_1261	1328325	1328894	570	2	7	951.488	1430.22	0.593663	-0.752283	-2.05903	0.354457	0.195618	0.561324
CfUMH14_1262	1328887	1329510	624	5	15	4105	2313.96	0.602293	-0.731462	-1.52779	0.00625194	0.0520116	0.310441
CfUMH14_1263	1330918	1329611	1308	10	36	15185.2	27487	1.01125	0.0161355	-0.428223	0.457533	0.942854	0.98482
CfUMH14_1264	1331639	1331007	633	5	14	4946.76	21000	1.71832	0.781002	-0.151636	1.64791	0.097936	0.419876
CfUMH14_1265	1333126	1331639	1488	12	39	11076	32931.9	1.18916	0.249943	-0.140028	0.639553	0.208009	0.575593
CfUMH14_1266	1334316	1333147	1170	7	23	8929.74	20921.5	1.45754	0.543539	-0.00598019	1.07082	0.0524769	0.311286
CfUMH14_1267	1334959	1334348	612	1	4	759.545	4573.75	3.43115	1.77869	0.711566	2.80876	0.00163595	0.0497344
CfUMH14_1268	1334942	1335064	123	NA	NA	NA	NA	NA	NA	NA	NA	NA	NA
CfUMH14_1269	1335603	1335043	561	11	35	11462.8	21968.2	0.892225	-0.16452	-0.592456	0.253293	0.441705	0.775639
CfUMH14_1270	1336729	1335923	807	5	16	4849.95	7028.4	1.00666	0.00957071	-0.645768	0.644271	0.976447	0.994922
CfUMH14_1271	1337029	1336916	114	2	6	1849.93	5511.87	1.87518	0.907031	-0.0140132	1.74673	0.0533012	0.313043
CfUMH14_1272	1337174	1338394	1221	4	13	3675.13	45869.9	2.45744	1.29715	0.517302	2.08282	0.00116025	0.0399107
CfUMH14_1273	1338391	1339425	1035	9	28	8165.57	70601.1	1.83116	0.87276	0.340652	1.40058	0.00140595	0.0449452
CfUMH14_1274	1339422	1340900	1479	14	35	12226.3	36208	1.86408	0.898467	0.484988	1.30956	2.66243e-05	0.00252006
CfUMH14_1275	1341121	1342239	1119	6	20	6596.3	24682.5	1.82299	0.866304	0.329781	1.38502	0.00187898	0.0533043
CfUMH14_1276	1342232	1343197	966	7	22	6518.11	11576.2	1.33393	0.415678	-0.22323	1.04642	0.200123	0.567676
CfUMH14_1277	1343547	1344032	486	1	3	1540.54	2363.07	0.718088	-0.477768	-2.20409	1.12316	0.559368	0.842113
CfUMH14_1278	1344386	1344961	576	4	7	2190.68	2178.24	0.15225	-2.71549	-4.27632	-1.15193	0.000547873	0.024373
CfUMH14_1279	1345808	1344921	888	5	14	5919.68	28090.2	1.7541	0.810734	0.157298	1.44158	0.0156962	0.171145
CfUMH14_1280	1346770	1345940	831	NA	NA	NA	NA	NA	NA	NA	NA	NA	NA
CfUMH14_1281	1347019	1347312	294	4	15	4502.42	11949.1	0.85577	-0.224705	-0.939228	0.457035	0.521713	0.821471
CfUMH14_1282	1347611	1347931	321	2	4	1656.38	2508.54	1.49444	0.579603	-0.823052	2.03733	0.407334	0.754895
CfUMH14_1283	1348019	1349377	1359	11	29	13163.8	16674.3	1.02151	0.030697	-0.457509	0.50977	0.900712	0.973777
CfUMH14_1284	1349432	1349779	348	1	3	1331.13	5227.96	2.91829	1.54512	0.0308339	3.03763	0.045756	0.291902
CfUMH14_1285	1349793	1350632	840	5	11	2911.09	2321.09	0.438466	-1.18946	-2.35774	-0.222106	0.0164293	0.174436
CfUMH14_1286	1350757	1352112	1356	13	37	10409.5	22754.5	1.38733	0.472315	0.0706159	0.877599	0.021231	0.200389
CfUMH14_1287	1352125	1352883	759	5	15	4737.07	21247.1	1.31024	0.389829	-0.385878	1.17092	0.322193	0.685747
CfUMH14_1288	1355178	1352920	2259	17	46	22779.3	35401.2	0.671112	-0.575374	-1.00485	-0.159096	0.00651677	0.101961
CfUMH14_1289	1355395	1355634	240	3	12	4879.31	5901.34	1.08838	0.122186	-0.738812	0.941522	0.774266	0.930346
CfUMH14_1290	1357089	1355698	1392	7	21	8995.75	14825.6	1.05049	0.0710596	-0.500549	0.635723	0.80484	0.941649
CfUMH14_1291	1357824	1357225	600	3	10	1743.62	5650.81	1.42804	0.514036	-0.237013	1.26203	0.175044	0.53618
CfUMH14_1292	1358669	1357908	762	10	31	13617	76565.2	1.53522	0.618445	0.178755	1.05491	0.00599917	0.0971661
CfUMH14_1293	1359485	1358817	669	4	11	1396.39	544.419	0.795565	-0.329949	-1.2372	0.516057	0.451711	0.780338
CfUMH14_1294	1359653	1360189	537	6	16	5422.76	4429.19	0.715794	-0.482383	-1.17167	0.176057	0.152506	0.508836
CfUMH14_1295	1361113	1360328	786	5	19	9142.91	16296.1	1.07006	0.0976885	-0.551738	0.735138	0.765139	0.926058
CfUMH14_1296	1362313	1361384	930	7	25	6656.66	14380.5	1.2512	0.323311	-0.249865	0.893802	0.265873	0.633689
CfUMH14_1297	1362601	1363359	759	7	21	6959.04	25371.2	1.79201	0.841581	0.25307	1.41008	0.00540773	0.0909805
CfUMH14_1298	1364088	1365296	1209	15	52	16430.2	30299.6	0.983254	-0.0243634	-0.407142	0.352948	0.89975	0.973751
CfUMH14_1299	1365490	1365254	237	1	5	2513.28	2418.59	0.163707	-2.61081	-4.6241	-0.964695	0.00135065	0.0438585
CfUMH14_1300	1365786	1365595	192	1	1	1601.28	9096.76	2.99858	1.58428	-0.854361	4.02292	0.170996	0.530833
CfUMH14_1301	1366144	1365998	147	NA	NA	NA	NA	NA	NA	NA	NA	NA	NA
CfUMH14_1302	1366652	1366395	258	1	2	763.678	693.13	0.489564	-1.03043	-4.12147	1.52162	0.437133	0.772653
CfUMH14_1303	1367136	1366864	273	4	14	5440.55	17206.3	1.18711	0.247451	-0.527025	1.01849	0.527958	0.824847
CfUMH14_1304	1367911	1367360	552	3	14	4595.17	33432.1	0.881176	-0.182497	-0.864905	0.504243	0.597652	0.85877
CfUMH14_1305	1368740	1368060	681	5	18	6485.55	6979.3	0.71663	-0.480699	-1.17655	0.197625	0.165408	0.523807
CfUMH14_1306	1369582	1368737	846	5	15	5554.72	10438.4	1.0367	0.0519924	-0.66462	0.762634	0.885865	0.968998
CfUMH14_1307	1369885	1369601	285	3	8	1963.13	10789.5	0.831293	-0.266571	-1.43047	0.789156	0.620225	0.869185
CfUMH14_1308	1370864	1369893	972	3	4	450.779	1065.98	0.169263	-2.56266	-4.80884	-0.499175	0.0152413	0.167856
CfUMH14_1309	1371087	1370941	147	1	3	680.601	1147.24	1.25967	0.333051	-1.25352	1.87235	0.668747	0.887966
CfUMH14_1310	1371302	1371144	159	NA	NA	NA	NA	NA	NA	NA	NA	NA	NA
CfUMH14_1311	1371472	1371299	174	1	5	2523.17	5665.52	0.848927	-0.236288	-1.75067	1.14228	0.742785	0.918365
CfUMH14_1312	1371935	1371615	321	2	8	1654.84	25798.4	2.26762	1.18118	0.328958	2.02671	0.0074427	0.111482
CfUMH14_1313	1373355	1372870	486	6	19	6392.68	9259.58	1.18604	0.246158	-0.364879	0.825744	0.421343	0.763821
CfUMH14_1314	1374096	1373392	705	NA	NA	NA	NA	NA	NA	NA	NA	NA	NA
CfUMH14_1315	1374208	1374435	228	1	1	6.09795	0	0.109903	-3.18569	-6.98324	0.611858	0.0896546	0.402206
CfUMH14_1316	1374466	1375008	543	4	8	1729.99	2273.24	1.28515	0.361938	-0.854646	1.34896	0.528367	0.824939
CfUMH14_1317	1375194	1376135	942	11	39	12906.1	24459.8	1.56622	0.647289	0.230796	1.05755	0.00249666	0.0633468
CfUMH14_1318	1376132	1376821	690	6	17	3012.88	14271.1	1.06614	0.092399	-0.546474	0.698603	0.768452	0.927861
CfUMH14_1319	1376823	1377122	300	2	5	2501.13	3913.14	1.52123	0.605235	-0.762006	1.77325	0.342925	0.701939
CfUMH14_1320	1377119	1377559	441	5	19	8252.32	11023.2	1.05204	0.0731957	-0.580397	0.713127	0.823951	0.946988
CfUMH14_1321	1377556	1377741	186	1	4	829.966	6295.68	1.09471	0.130549	-1.30537	1.60584	0.857994	0.959831
CfUMH14_1322	1377738	1378322	585	4	13	6248.86	21653	1.27271	0.347903	-0.337178	1.02517	0.316966	0.680949
CfUMH14_1323	1378348	1378500	153	3	11	5234.83	10817.1	1.28803	0.365166	-0.493091	1.20751	0.401261	0.750319
CfUMH14_1324	1378497	1379192	696	10	32	9718.29	19003.4	1.11933	0.162636	-0.267404	0.585982	0.454357	0.781673
CfUMH14_1325	1379185	1379463	279	4	17	11780.2	30832.1	1.08039	0.111558	-0.505184	0.730394	0.723167	0.91068
CfUMH14_1326	1379726	1379983	258	1	2	505.078	3741.5	0.781559	-0.355574	-3.4928	1.37773	0.668869	0.887966
CfUMH14_1327	1380019	1380237	219	4	13	7777.14	7751.09	0.473659	-1.07808	-1.96218	-0.276049	0.00794835	0.116187
CfUMH14_1328	1380437	1380886	450	2	5	2468.53	2650	1.12864	0.174584	-1.61948	1.83496	0.838574	0.951182
CfUMH14_1329	1381046	1381189	144	1	3	2056.29	6951.78	2.48192	1.31146	0.296937	2.28182	0.013599	0.157517
CfUMH14_1330	1381543	1382127	585	8	24	5304	19958.8	1.00937	0.0134544	-0.640771	0.631194	0.966822	0.991863
CfUMH14_1331	1382608	1385100	2493	32	106	33462.1	112816	1.09233	0.127413	-0.131714	0.384721	0.334093	0.694951
CfUMH14_1332	1385100	1385597	498	4	12	5306.24	24885.8	1.10068	0.138389	-0.50789	0.786858	0.668204	0.887747
CfUMH14_1333	1385597	1386067	471	8	25	6197.2	14004.9	1.62256	0.698272	0.255145	1.15118	0.00203664	0.0559021
CfUMH14_1334	1386090	1386446	357	2	8	3273.13	6565.48	0.990691	-0.0134931	-0.921457	0.88325	0.976414	0.994922
CfUMH14_1335	1386433	1388910	2478	39	142	60897.5	255985	1.45069	0.536739	0.300763	0.770012	9.94649e-06	0.00107923
CfUMH14_1336	1388969	1391212	2244	17	56	20263.9	54185.8	1.64252	0.715911	0.380881	1.04391	3.66176e-05	0.00332448
CfUMH14_1337	1393205	1391244	1962	7	20	8082.91	40017.8	2.52691	1.33738	0.849787	1.82916	1.60905e-07	3.11222e-05
CfUMH14_1338	1393692	1395620	1929	NA	NA	NA	NA	NA	NA	NA	NA	NA	NA
CfUMH14_1339	1395723	1396166	444	NA	NA	NA	NA	NA	NA	NA	NA	NA	NA
CfUMH14_1340	1396263	1396460	198	NA	NA	NA	NA	NA	NA	NA	NA	NA	NA
CfUMH14_1341	1396516	1396872	357	NA	NA	NA	NA	NA	NA	NA	NA	NA	NA
CfUMH14_1342	1397242	1398225	984	NA	NA	NA	NA	NA	NA	NA	NA	NA	NA
CfUMH14_1343	1398241	1400628	2388	1	3	12.3062	20.337	0.916217	-0.126239	-1.7408	1.48691	0.873784	0.965216
CfUMH14_1344	1400633	1400932	300	1	1	49.6593	1.40984	0.0297359	-5.07165	-10.4727	0.329433	0.0624366	0.335729
CfUMH14_1345	1401086	1402066	981	9	34	6309.77	22192.2	1.34692	0.429667	-0.0218249	0.871226	0.0618911	0.3343
CfUMH14_1346	1402127	1402678	552	3	12	8698.42	10386.1	1.14032	0.189441	-0.49046	0.88837	0.584143	0.854072
CfUMH14_1347	1402678	1403427	750	7	27	8903.1	37703.6	1.91076	0.934148	0.456962	1.41456	0.000140376	0.00936732
CfUMH14_1348	1403505	1403969	465	NA	NA	NA	NA	NA	NA	NA	NA	NA	NA
CfUMH14_1349	1404286	1404999	714	3	13	7583.42	29120	0.722119	-0.469691	-1.43626	0.483179	0.335662	0.696415
CfUMH14_1350	1405061	1406503	1443	9	31	10293.5	24644.9	1.31215	0.391934	-0.105983	0.872231	0.12107	0.461791
CfUMH14_1351	1407279	1406500	780	3	13	3160.47	6859.21	0.598484	-0.740615	-1.46959	-0.0112848	0.0466058	0.295204
CfUMH14_1352	1408264	1407272	993	8	30	6232.4	19029.7	1.77196	0.825343	0.367017	1.28332	0.000473817	0.0219568
CfUMH14_1353	1409085	1408264	822	3	11	4560.44	6979.99	1.32343	0.404286	-0.467401	1.22488	0.353844	0.711217
CfUMH14_1354	1410113	1409082	1032	14	38	12921.4	23049.9	1.02752	0.0391669	-0.393862	0.461015	0.857035	0.959241
CfUMH14_1355	1412143	1410161	1983	15	44	16172.1	25010.2	0.78449	-0.350172	-0.774088	0.0662793	0.0995601	0.422087
CfUMH14_1356	1412397	1412218	180	1	3	795.881	119.351	2.63535	1.398	-0.322397	2.88691	0.103768	0.431162
CfUMH14_1357	1412436	1412579	144	NA	NA	NA	NA	NA	NA	NA	NA	NA	NA
CfUMH14_1358	1413622	1412576	1047	9	18	7827.28	23783	0.99486	-0.00743431	-0.749285	0.683593	0.983374	0.996543
CfUMH14_1359	1414582	1413749	834	7	23	9721.76	25671.5	0.853189	-0.229062	-0.905936	0.424082	0.495373	0.806052
CfUMH14_1360	1414854	1414705	150	2	5	602.572	2054.37	1.62736	0.70253	-0.576159	2.02102	0.274312	0.642204
CfUMH14_1361	1414910	1417288	2379	15	48	11915.3	79206.6	1.48229	0.567833	0.19115	0.936639	0.00336858	0.0734593
CfUMH14_1362	1418993	1417356	1638	11	26	7305.8	11311.2	0.640077	-0.643683	-1.29903	-0.0447049	0.0347942	0.256271
CfUMH14_1363	1419369	1419076	294	4	9	3349.9	3372.41	0.943283	-0.0842369	-1.04262	0.850637	0.860142	0.960383
CfUMH14_1364	1420655	1419366	1290	12	31	10763.9	21582	0.907933	-0.139343	-0.599004	0.306294	0.542487	0.832403
CfUMH14_1365	1421648	1420713	936	7	21	8710.85	27148.4	0.787545	-0.344565	-1.05255	0.358935	0.337489	0.697411
CfUMH14_1366	1422434	1421670	765	6	20	2908.11	2275.44	1.28058	0.356793	-0.265731	0.953861	0.255318	0.623419
CfUMH14_1367	1422909	1423799	891	6	18	5487.5	5289.42	0.858084	-0.220809	-0.769263	0.331551	0.429032	0.767935
CfUMH14_1368	1425005	1423854	1152	6	15	4179.45	4921.02	1.74644	0.80442	0.0460888	1.56644	0.0377735	0.266697
CfUMH14_1369	1426614	1425019	1596	10	36	10659.1	22212.4	1.08347	0.115662	-0.318962	0.542707	0.598039	0.858957
CfUMH14_1370	1427528	1426770	759	4	14	3379.83	1347.9	0.601279	-0.733894	-1.61703	0.0179845	0.0560725	0.319817
CfUMH14_1371	1428431	1427565	867	6	16	5272.66	9821.21	0.697426	-0.519888	-1.19902	0.141092	0.121374	0.462023
CfUMH14_1372	1429688	1428453	1236	8	26	8189.15	10740.7	1.17511	0.232792	-0.282301	0.741572	0.372218	0.728905
CfUMH14_1373	1431090	1429930	1161	10	27	5406.71	9757.18	0.838299	-0.254464	-0.821032	0.275025	0.35121	0.708206
CfUMH14_1374	1431555	1431199	357	1	3	768.647	741.166	0.791506	-0.337327	-1.44926	0.753631	0.529608	0.825525
CfUMH14_1375	1433114	1432005	1110	10	31	9304.04	12890.6	0.96752	-0.0476373	-0.509909	0.402859	0.836625	0.950506
CfUMH14_1376	1433323	1433108	216	2	7	2182.05	5526.91	2.62372	1.39161	0.545926	2.20401	0.00203988	0.0559021
CfUMH14_1377	1433328	1436384	3057	31	94	42049.5	87254.9	0.993308	-0.00968703	-0.297636	0.275837	0.947158	0.985631
CfUMH14_1378	1436381	1436791	411	5	16	4495.21	8153.43	1.02875	0.0408871	-0.539361	0.606181	0.887601	0.969785
CfUMH14_1379	1436869	1437057	189	3	8	1421.8	857.773	0.618411	-0.693361	-1.52444	0.0312227	0.0605266	0.330925
CfUMH14_1380	1437975	1437124	852	10	29	9225.73	13036.1	0.8183	-0.289299	-0.829295	0.242923	0.287424	0.655119
CfUMH14_1381	1438098	1438976	879	6	17	5900.97	13077	0.914156	-0.129488	-0.783785	0.542936	0.701589	0.901541
CfUMH14_1382	1439467	1439835	369	1	4	926.532	2148.84	1.66318	0.733945	-0.619449	2.02853	0.274628	0.642204
CfUMH14_1383	1439844	1441331	1488	12	31	11640.8	20246.8	1.05777	0.081023	-0.36154	0.513727	0.715516	0.907553
CfUMH14_1384	1441348	1442094	747	7	19	8230.02	8241.19	0.66536	-0.587792	-1.26811	0.0353542	0.0649126	0.341072
CfUMH14_1385	1442069	1443340	1272	3	11	5966.3	9312.4	0.788955	-0.341986	-1.3187	0.643112	0.492107	0.803778
CfUMH14_1386	1443337	1444557	1221	12	42	18797.3	33481	0.823223	-0.280644	-0.658514	0.0859535	0.134319	0.482126
CfUMH14_1387	1444570	1444986	417	4	10	4662.57	4868.11	0.598445	-0.740708	-1.69179	0.117666	0.0914563	0.406831
CfUMH14_1388	1445110	1446114	1005	12	35	10717.4	17056	1.01393	0.0199618	-0.402544	0.43762	0.925376	0.980099
CfUMH14_1389	1446418	1446182	237	1	3	155.712	0	0.511934	-0.965969	-3.03591	0.66971	0.258571	0.626208
CfUMH14_1390	1448140	1446728	1413	7	19	3356.88	1823.52	0.640853	-0.641934	-1.3743	0.0247869	0.0594397	0.327634
CfUMH14_1391	1449898	1448555	1344	23	72	19303.2	44344.7	1.19835	0.261045	-0.0607555	0.579926	0.111257	0.445229
CfUMH14_1392	1450812	1449919	894	9	30	9543.72	10330.4	1.03739	0.052961	-0.41749	0.506617	0.821362	0.946769
CfUMH14_1393	1451611	1450874	738	3	7	1545.95	372.857	2.16704	1.11573	-0.292408	2.39827	0.115801	0.453779
CfUMH14_1394	1452850	1451624	1227	5	14	4574.56	10412.3	0.746293	-0.422185	-1.37693	0.446161	0.349497	0.706297
CfUMH14_1395	1453345	1454367	1023	6	15	7754.24	19426.8	1.27821	0.354129	-0.337234	1.03834	0.311387	0.675902
CfUMH14_1396	1454360	1455028	669	7	30	5073.82	9631.04	1.57764	0.657769	0.234486	1.08262	0.0024222	0.0620474
CfUMH14_1397	1455050	1455862	813	9	28	9323.94	51144.4	1.21497	0.280921	-0.189919	0.750428	0.239854	0.609036
CfUMH14_1398	1455885	1456031	147	1	4	2071.17	3613.51	0.650413	-0.620571	-1.93406	0.737237	0.354873	0.712093
CfUMH14_1399	1458321	1456456	1866	10	29	5756.26	7748.45	1.12985	0.176127	-0.256021	0.61409	0.424025	0.764941
CfUMH14_1400	1461827	1458762	3066	19	68	22447.7	51204.9	1.24424	0.315268	0.00405477	0.624308	0.0471059	0.296685
CfUMH14_1401	1462842	1461820	1023	10	32	9821.11	40820.9	0.924157	-0.11379	-0.628495	0.386981	0.658205	0.883654
CfUMH14_1402	1463577	1462843	735	4	15	6169.61	41492.3	1.17276	0.229911	-0.459331	0.935216	0.515391	0.818485
CfUMH14_1403	1463787	1465538	1752	17	55	23663.2	59019.5	1.06708	0.0936679	-0.294956	0.475519	0.633997	0.875058
CfUMH14_1404	1465513	1466097	585	5	17	2687.62	10532.1	0.881665	-0.181697	-0.858996	0.448726	0.578226	0.851048
CfUMH14_1405	1466190	1466399	210	4	10	2617.87	3896.58	0.899742	-0.152417	-1.12715	0.779346	0.751323	0.921708
CfUMH14_1406	1466881	1467507	627	5	15	3030.21	9121.91	0.914259	-0.129326	-0.842218	0.556207	0.711943	0.906208
CfUMH14_1407	1467628	1469730	2103	18	56	20060.5	32191.2	0.992909	-0.0102667	-0.393622	0.373771	0.958157	0.989317
CfUMH14_1408	1469741	1470406	666	10	30	8623.42	16191.5	0.80929	-0.305271	-0.812997	0.197835	0.233558	0.603603
CfUMH14_1409	1470470	1471138	669	10	29	8262.85	11287.1	1.27991	0.356041	-0.0983104	0.802888	0.123128	0.464723
CfUMH14_1410	1471135	1471920	786	9	24	10041	46836.3	0.889951	-0.168203	-0.715602	0.356691	0.532193	0.826975
CfUMH14_1411	1471972	1472736	765	9	30	10906.2	26397.1	1.56539	0.646523	0.185016	1.10959	0.00620413	0.0990434
CfUMH14_1412	1473423	1472746	678	4	10	3898.81	13113	1.65965	0.730877	-0.161644	1.62728	0.108102	0.440191
CfUMH14_1413	1474198	1473413	786	5	18	4596.35	76395.9	1.10386	0.14256	-0.598558	0.867236	0.702818	0.902251
CfUMH14_1414	1475016	1474198	819	6	14	4485.24	6680.58	1.29201	0.369617	-0.500062	1.18418	0.391881	0.742904
CfUMH14_1415	1475851	1475018	834	7	19	4134.88	4179.53	0.680469	-0.555398	-1.11876	0.0222398	0.0591499	0.327359
CfUMH14_1416	1476201	1476061	141	NA	NA	NA	NA	NA	NA	NA	NA	NA	NA
CfUMH14_1417	1476276	1476440	165	3	7	4108.87	3468.28	0.584636	-0.77439	-1.43635	-0.0755289	0.0307531	0.242285
CfUMH14_1418	1476534	1478015	1482	15	42	10841.9	29215.9	1.41863	0.504501	0.0273068	0.970899	0.0384165	0.2693
CfUMH14_1419	1478735	1478037	699	7	29	10838.2	29395.3	0.916941	-0.125098	-0.668576	0.41074	0.647559	0.879588
CfUMH14_1420	1479485	1478760	726	6	14	2660.06	11322.6	1.04051	0.0572878	-0.729151	0.863744	0.886388	0.969133
CfUMH14_1421	1479801	1481228	1428	13	36	8688.07	12874.1	0.964011	-0.0528784	-0.486608	0.364585	0.805935	0.942106
CfUMH14_1422	1481240	1481713	474	6	21	6520.77	8673.87	1.13155	0.178295	-0.455028	0.805597	0.578497	0.851181
CfUMH14_1423	1481803	1483695	1893	12	40	15411.9	25519.2	0.903295	-0.146731	-0.609486	0.308893	0.529026	0.825211
CfUMH14_1424	1483699	1484907	1209	16	57	13008.7	27043.6	1.25282	0.325176	-0.00682124	0.658136	0.0548773	0.316463
CfUMH14_1425	1486426	1484951	1476	15	53	15164.6	34425.9	0.938444	-0.0916578	-0.483504	0.292933	0.641919	0.877502
CfUMH14_1426	1486533	1487795	1263	11	36	9372.93	21043.7	1.22276	0.290146	-0.187056	0.767157	0.232886	0.602696
CfUMH14_1427	1487976	1489031	1056	13	37	9450.89	23635.4	0.823028	-0.280986	-0.687937	0.137172	0.185013	0.548341
CfUMH14_1428	1489018	1490022	1005	8	24	5187.16	9699.75	1.21255	0.278044	-0.294753	0.835884	0.337984	0.697711
CfUMH14_1429	1490019	1490771	753	8	21	6628.15	9467.26	0.60219	-0.731709	-1.32327	-0.144485	0.0147133	0.166039
CfUMH14_1430	1491480	1490758	723	5	14	2872.03	13924.2	1.32941	0.410781	-0.364917	1.16524	0.289571	0.65792
CfUMH14_1431	1491727	1491654	74	NA	NA	NA	NA	NA	NA	NA	NA	NA	NA
CfUMH14_1432	1491808	1491735	74	NA	NA	NA	NA	NA	NA	NA	NA	NA	NA
CfUMH14_1433	1491871	1492053	183	1	3	1014.12	413.747	1.48218	0.567716	-1.33678	2.2242	0.536623	0.829313
CfUMH14_1434	1492348	1492100	249	NA	NA	NA	NA	NA	NA	NA	NA	NA	NA
CfUMH14_1435	1492485	1492360	126	1	1	192.861	4.34822	0.00727723	-7.1024	-18.9785	4.77376	0.178491	0.54083
CfUMH14_1436	1493708	1492698	1011	11	41	10076.7	13867.4	1.27819	0.354103	-0.0392335	0.746562	0.077519	0.372415
CfUMH14_1437	1494767	1493787	981	10	40	15421	40638.7	0.970039	-0.0438852	-0.458473	0.36204	0.832905	0.949715
CfUMH14_1438	1495622	1494840	783	6	15	5550.65	19563.7	0.759457	-0.39696	-1.41589	0.590897	0.426638	0.766658
CfUMH14_1439	1495752	1495627	126	1	3	249.219	1163.3	1.53932	0.622291	-1.27972	2.4317	0.518111	0.819593
CfUMH14_1440	1495843	1496163	321	4	14	3002.51	1925.53	1.25687	0.329841	-0.417626	1.05928	0.381958	0.735341
CfUMH14_1441	1498589	1496175	2415	29	107	38616.4	66895.6	1.08664	0.119868	-0.131976	0.368716	0.348761	0.705831
CfUMH14_1442	1499415	1498711	705	5	11	5169.78	11178.1	0.819228	-0.287663	-1.29355	0.714469	0.574718	0.849318
CfUMH14_1443	1500219	1499515	705	2	6	1566.37	5361.3	0.637747	-0.648944	-1.65084	0.350775	0.194371	0.559988
CfUMH14_1444	1501555	1502406	852	8	20	6540.28	12811.3	0.869889	-0.201096	-0.919221	0.495381	0.574139	0.849265
CfUMH14_1445	1502477	1503223	747	5	13	4368.42	3855.32	1.00648	0.00931515	-0.864365	0.856944	0.982924	0.996543
CfUMH14_1446	1504648	1503644	1005	12	40	15756.2	24183.1	1.10586	0.145162	-0.283764	0.57232	0.505677	0.814044
CfUMH14_1447	1506634	1504850	1785	15	42	11629.9	32911.8	1.03577	0.0507076	-0.382454	0.477722	0.816709	0.94485
CfUMH14_1448	1507863	1506754	1110	13	43	12638.8	17839.3	1.1625	0.21723	-0.146476	0.579641	0.240455	0.609443
CfUMH14_1449	1508511	1508029	483	5	15	5309.12	7488.79	0.90374	-0.146021	-0.826728	0.526595	0.669677	0.888528
CfUMH14_1450	1510560	1508596	1965	19	47	12953.9	26736.2	0.738771	-0.4368	-0.8722	0.00872429	0.054577	0.315851
CfUMH14_1451	1511072	1510578	495	1	3	983.608	387.043	2.23533	1.16049	-0.65488	2.75099	0.194947	0.560685
CfUMH14_1452	1512122	1511481	642	6	19	4285.2	39127.9	1.45627	0.542283	0.044233	1.04679	0.0330524	0.251779
CfUMH14_1453	1513218	1512250	969	11	25	6691.41	6451.1	0.529139	-0.91828	-1.59954	-0.271894	0.00500202	0.0890655
CfUMH14_1454	1513641	1513246	396	2	4	938.537	939.632	0.566387	-0.820141	-2.42037	0.645914	0.275617	0.643074
CfUMH14_1455	1514172	1513864	309	3	11	2782.33	5128.71	1.58811	0.667312	-0.0231818	1.37373	0.0582041	0.325972
CfUMH14_1456	1515000	1514209	792	5	19	6576.85	14951.2	1.09172	0.126604	-0.435248	0.708944	0.662979	0.885214
CfUMH14_1457	1515130	1515828	699	9	27	4783.42	6860.49	0.814582	-0.295868	-0.782812	0.177667	0.222145	0.590758
CfUMH14_1458	1517241	1515868	1374	12	28	4139.15	17514.1	1.11252	0.153829	-0.381722	0.676384	0.566972	0.846021
CfUMH14_1459	1517459	1518106	648	NA	NA	NA	NA	NA	NA	NA	NA	NA	NA
CfUMH14_1460	1519296	1518148	1149	11	27	6743.19	10538.2	0.785349	-0.348593	-0.918297	0.205364	0.218256	0.586675
CfUMH14_1461	1520792	1519587	1206	8	26	9245.7	16440.7	0.993766	-0.00902216	-0.503193	0.48005	0.971121	0.992609
CfUMH14_1462	1520906	1521838	933	8	21	8236.43	7663.89	0.762307	-0.391556	-0.966415	0.168676	0.171728	0.531814
CfUMH14_1463	1522860	1521835	1026	8	18	3226.29	1417.26	0.318271	-1.65167	-2.61672	-0.736842	0.000289439	0.0151484
CfUMH14_1464	1523424	1524593	1170	11	34	10623.8	31631.7	1.12638	0.17169	-0.29149	0.629918	0.464499	0.788639
CfUMH14_1465	1525214	1524633	582	4	13	4789.19	7710.64	1.06701	0.0935794	-0.774045	0.934242	0.830259	0.949173
CfUMH14_1466	1525803	1525342	462	2	8	2912.51	1428.81	0.761855	-0.392412	-1.45184	0.525682	0.409451	0.755754
CfUMH14_1467	1525925	1526059	135	NA	NA	NA	NA	NA	NA	NA	NA	NA	NA
CfUMH14_1468	1526507	1526854	348	2	6	466.863	1593.04	0.655492	-0.60935	-1.84534	0.599204	0.308726	0.674346
CfUMH14_1469	1527555	1526908	648	2	4	365.343	1.00547	0.509849	-0.971857	-3.52954	0.811726	0.332704	0.693467
CfUMH14_1470	1528057	1527650	408	7	24	6263.48	29286	1.32656	0.40769	-0.0550959	0.880642	0.0841122	0.388271
CfUMH14_1471	1529252	1528155	1098	9	26	9214.96	17811.6	1.0978	0.134614	-0.371307	0.648202	0.602702	0.861887
CfUMH14_1472	1529906	1529307	600	9	29	6583.53	12404.5	1.15083	0.202669	-0.286341	0.689796	0.414759	0.759146
CfUMH14_1473	1530008	1530247	240	1	2	1093.42	443.046	1.06494	0.0907747	-1.51319	1.73661	0.911236	0.977836
CfUMH14_1474	1530297	1531193	897	7	23	6389.32	13016.4	1.19488	0.256861	-0.24557	0.757899	0.313917	0.67748
CfUMH14_1475	1531275	1531799	525	2	8	1732.75	5204.23	0.644648	-0.633417	-1.63604	0.342941	0.199307	0.566791
CfUMH14_1476	1533815	1531800	2016	17	47	11917.4	23034.8	1.03725	0.052768	-0.355594	0.450842	0.797086	0.938088
CfUMH14_1477	1534711	1533812	900	14	37	15394.6	22037.5	0.822717	-0.281531	-0.732846	0.162918	0.214517	0.582492
CfUMH14_1478	1534914	1534678	237	5	11	4195.86	6736.19	0.721315	-0.471299	-1.16331	0.19954	0.167509	0.526389
CfUMH14_1479	1535113	1535547	435	1	3	537.998	83.3433	3.81094	1.93015	0.483891	3.38365	0.0137236	0.158363
CfUMH14_1480	1536062	1535595	468	3	8	4404.09	1624.29	0.436703	-1.19528	-1.9957	-0.405015	0.00377988	0.0781506
CfUMH14_1481	1536337	1537458	1122	6	21	8768.47	22289.4	1.39693	0.482257	-0.0547809	1.01483	0.0779167	0.372849
CfUMH14_1482	1537552	1537875	324	2	8	1191.39	5863.1	1.43501	0.521064	-0.29454	1.34888	0.208475	0.576168
CfUMH14_1483	1537935	1538591	657	4	7	327.179	4.0713	0.185128	-2.4334	-3.97287	-0.959166	0.00104092	0.036947
CfUMH14_1484	1538718	1539992	1275	NA	NA	NA	NA	NA	NA	NA	NA	NA	NA
CfUMH14_1485	1540057	1540917	861	9	24	6510.9	24337.5	0.951553	-0.0716435	-0.598748	0.441819	0.785456	0.934103
CfUMH14_1486	1541606	1541001	606	6	18	3857.61	8479.46	1.30561	0.384719	-0.255495	1.00891	0.233582	0.603603
CfUMH14_1487	1543216	1541711	1506	17	58	13369.3	41057.2	1.06175	0.0864476	-0.27339	0.445387	0.636607	0.875622
CfUMH14_1488	1544465	1543830	636	7	20	5841.41	7529.13	0.506548	-0.98123	-1.59999	-0.360601	0.00235527	0.0611272
CfUMH14_1489	1545157	1544462	696	4	12	2726.62	2373.14	0.883442	-0.178793	-1.08018	0.625877	0.669876	0.888528
CfUMH14_1490	1545781	1545161	621	6	14	2242.29	1550.31	0.914884	-0.12834	-0.870386	0.568947	0.721613	0.910098
CfUMH14_1491	1546843	1545791	1053	8	23	6690.47	11094.3	0.831899	-0.265519	-0.875353	0.314241	0.37234	0.728905
CfUMH14_1492	1548961	1546844	2118	11	37	12523.9	9930.66	0.728523	-0.456954	-0.910046	-0.0221207	0.0393031	0.272064
CfUMH14_1493	1549532	1548954	579	6	18	4718.16	4360.13	0.62615	-0.67542	-1.39302	0.017083	0.0559827	0.319703
CfUMH14_1494	1550113	1549532	582	3	10	2227.7	4002.22	0.527388	-0.923064	-1.80788	-0.0821752	0.0311083	0.243359
CfUMH14_1495	1550663	1550190	474	8	21	5597.15	6230.79	1.02958	0.042052	-0.61437	0.693938	0.89956	0.973684
CfUMH14_1496	1550937	1550722	216	4	9	1253.69	1221.88	0.999415	-0.000843647	-1.03968	0.928413	0.998569	0.999625
CfUMH14_1497	1551366	1551229	138	2	8	3157.96	4981.32	0.631905	-0.662221	-1.86553	0.491484	0.262397	0.630869
CfUMH14_1498	1551595	1552635	1041	6	19	5272.58	6936.1	0.583389	-0.777469	-1.52573	-0.0700164	0.0310672	0.243181
CfUMH14_1499	1553738	1552737	1002	11	30	11483.1	135823	0.888842	-0.170001	-0.750808	0.400702	0.560919	0.842999
CfUMH14_1500	1555011	1553839	1173	7	20	11293	15819.7	0.720938	-0.472054	-1.02594	0.0966071	0.103012	0.430148
CfUMH14_1501	1556614	1555022	1593	16	50	14437.5	44742.6	0.767549	-0.381669	-0.775493	0.00365982	0.0522269	0.310952
CfUMH14_1502	1556784	1557368	585	7	27	7417.73	11390.4	0.862896	-0.212741	-0.736805	0.310266	0.425329	0.765845
CfUMH14_1503	1557341	1557811	471	3	5	2868.69	2791.09	0.719118	-0.4757	-1.65882	0.54674	0.363366	0.72122
CfUMH14_1504	1559379	1557859	1521	10	27	7478.56	18312	0.91579	-0.126911	-0.6878	0.445999	0.661886	0.884864
CfUMH14_1505	1560649	1559474	1176	6	20	7087.39	2606.49	0.391502	-1.35291	-2.01409	-0.715958	3.41603e-05	0.00318813
CfUMH14_1506	1560912	1562558	1647	22	74	26217.9	38338.8	0.860784	-0.216277	-0.52546	0.0875063	0.16356	0.522642
CfUMH14_1507	1562700	1564103	1404	10	24	8271.87	27982	0.836764	-0.257107	-0.800018	0.281181	0.348495	0.705831
CfUMH14_1508	1565029	1564100	930	9	30	6493.44	11171.5	1.23078	0.299571	-0.176793	0.774931	0.216696	0.585161
CfUMH14_1509	1566413	1565103	1311	13	35	14264.9	32691.8	1.02887	0.0410583	-0.477346	0.551357	0.875046	0.96564
CfUMH14_1510	1567545	1567730	186	1	4	2176.39	2439.09	2.72199	1.44466	0.598239	2.31813	0.00155368	0.0478876
CfUMH14_1511	1568548	1567757	792	7	23	6965.23	25628.3	1.0476	0.0670889	-0.546739	0.667945	0.826989	0.947683
CfUMH14_1512	1568739	1569581	843	7	27	7728.22	30498.2	1.46008	0.546043	0.0678929	1.0303	0.0252789	0.218097
CfUMH14_1513	1569697	1570725	1029	8	19	4832.69	30477.8	0.681665	-0.552866	-1.3527	0.182834	0.143388	0.497959
CfUMH14_1514	1572118	1570778	1341	9	27	8281.14	30545.5	1.32388	0.404775	-0.0310752	0.833773	0.0683326	0.349127
CfUMH14_1515	1573134	1572364	771	9	34	11508.4	22855.7	0.768802	-0.379315	-0.881489	0.112275	0.130637	0.476474
CfUMH14_1516	1573226	1573561	336	5	14	3285.92	6424.97	0.671597	-0.574333	-1.25117	0.0737845	0.0817121	0.382106
CfUMH14_1517	1574280	1573558	723	6	15	4251.86	17501.6	0.739206	-0.435951	-1.12317	0.235017	0.198923	0.566352
CfUMH14_1518	1575699	1574317	1383	8	21	5226.7	10970.8	0.908079	-0.13911	-0.695946	0.399944	0.614466	0.866328
CfUMH14_1519	1576889	1575945	945	3	9	2926.57	9067.95	1.14289	0.192682	-0.640129	1.0012	0.644876	0.878709
CfUMH14_1520	1577415	1578944	1530	13	31	7447.23	6994.52	0.478351	-1.06386	-1.69227	-0.472189	0.00034783	0.0172002
CfUMH14_1521	1578955	1580343	1389	11	35	7492.72	10458.6	0.796406	-0.328424	-0.830613	0.162285	0.190536	0.555095
CfUMH14_1522	1581424	1580390	1035	8	19	3895.21	11871.5	0.472109	-1.08281	-1.82226	-0.383597	0.00220233	0.0584788
CfUMH14_1523	1581844	1582206	363	2	6	1823.62	6325.82	1.14052	0.189688	-0.822157	1.08943	0.696412	0.898721
CfUMH14_1524	1582193	1582522	330	NA	NA	NA	NA	NA	NA	NA	NA	NA	NA
CfUMH14_1525	1583378	1582557	822	4	12	3534.85	9584.75	1.59762	0.675927	-0.021701	1.38703	0.0576325	0.32345
CfUMH14_1526	1584071	1583649	423	2	7	807.817	288.084	1.14791	0.19901	-0.845804	1.18526	0.697072	0.899049
CfUMH14_1527	1585669	1584182	1488	10	29	9367.71	9894.12	0.891277	-0.166055	-0.624953	0.293067	0.477178	0.79665
CfUMH14_1528	1586343	1585717	627	14	51	13032.2	30506.3	0.988225	-0.0170881	-0.381704	0.339902	0.925755	0.980099
CfUMH14_1529	1587347	1586343	1005	11	37	10587	19403.5	0.635685	-0.653616	-1.10122	-0.221069	0.00293608	0.0702239
CfUMH14_1530	1587537	1588259	723	6	22	4020.95	12564.5	1.53438	0.617657	0.0447822	1.17875	0.0349391	0.256601
CfUMH14_1531	1588256	1589746	1491	11	27	8104.36	9371.69	0.966265	-0.0495095	-0.619474	0.5081	0.862491	0.961377
CfUMH14_1532	1589890	1590579	690	13	40	11886.9	18091.7	1.17277	0.229926	-0.162287	0.620679	0.249179	0.617974
CfUMH14_1533	1591863	1590610	1254	11	36	10863.1	21397.4	0.988729	-0.0163526	-0.493107	0.448874	0.945413	0.985429
CfUMH14_1534	1591971	1592879	909	6	18	8882.83	23412.1	0.950809	-0.0727732	-0.771497	0.612901	0.835218	0.950315
CfUMH14_1535	1592995	1594218	1224	11	35	12744.8	14282.4	0.905355	-0.143444	-0.643643	0.336266	0.561841	0.843172
CfUMH14_1536	1594344	1595039	696	6	25	4682.59	8266.06	1.65381	0.72579	0.213685	1.23001	0.00577059	0.0943803
CfUMH14_1537	1596374	1594995	1380	10	28	8652.05	10486.9	0.721067	-0.471795	-0.994321	0.0356162	0.0684084	0.349127
CfUMH14_1538	1597018	1596404	615	2	7	1622.43	13278.3	1.5667	0.64773	-0.318522	1.61778	0.186745	0.549351
CfUMH14_1539	1597915	1597061	855	5	19	4422.68	8000.43	1.61979	0.695804	0.0129189	1.34308	0.0459614	0.292514
CfUMH14_1540	1598534	1597917	618	6	23	3660.5	13637.5	1.54272	0.625472	-0.0522051	1.29275	0.0700407	0.353675
CfUMH14_1541	1599363	1598545	819	6	15	3285.92	2610.71	0.704399	-0.505534	-1.12801	0.0784171	0.0902185	0.403504
CfUMH14_1542	1600983	1599394	1590	23	74	29334	56435.3	1.34088	0.423182	0.136388	0.708058	0.00394906	0.0797033
CfUMH14_1543	1601437	1601132	306	1	5	884.718	916.822	1.1404	0.189539	-0.886554	1.24232	0.721097	0.909962
CfUMH14_1544	1601507	1602253	747	3	9	2014.25	1540.89	0.812547	-0.299477	-1.13149	0.467693	0.44549	0.777365
CfUMH14_1545	1602821	1602261	561	12	45	13070.5	22332.4	1.36668	0.450675	0.0835053	0.815712	0.0163809	0.174189
CfUMH14_1546	1603198	1602857	342	5	13	1683.15	4472.14	0.38333	-1.38334	-2.25266	-0.543342	0.00137283	0.0442984
CfUMH14_1547	1603352	1603678	327	4	16	9384.31	22938.4	2.04704	1.03354	0.413091	1.65571	0.0012314	0.0411887
CfUMH14_1548	1603786	1605000	1215	15	50	14515.6	28387	1.24062	0.311067	-0.0715474	0.690238	0.110497	0.443688
CfUMH14_1549	1605014	1606033	1020	8	26	9959.6	15450.4	1.26468	0.338769	-0.172855	0.844994	0.193043	0.55874
CfUMH14_1550	1606149	1607465	1317	7	14	2864.79	3637.28	0.35462	-1.49566	-2.37004	-0.725884	0.000122604	0.00850151
CfUMH14_1551	1607630	1609096	1467	12	36	7008.9	17375.9	1.13611	0.184106	-0.233265	0.595636	0.383349	0.73667
CfUMH14_1552	1609375	1609172	204	1	4	2616.71	5278.93	2.20248	1.13913	-0.0829841	2.35792	0.0672699	0.346903
CfUMH14_1553	1610253	1609567	687	5	11	2703.89	2656.55	0.802983	-0.316559	-1.31027	0.616261	0.510812	0.81654
CfUMH14_1554	1611086	1610340	747	5	15	6163.19	8225.15	1.06487	0.0906808	-0.690498	0.885209	0.820296	0.946391
CfUMH14_1555	1611224	1613269	2046	18	59	15459.8	44090.8	1.44416	0.530229	0.201516	0.857655	0.00165636	0.050013
CfUMH14_1556	1613262	1613432	171	2	6	388.507	572.101	0.644941	-0.632762	-1.7231	0.428673	0.240036	0.609081
CfUMH14_1557	1613558	1613776	219	2	8	3183.93	3322.09	1.14289	0.192684	-0.560875	0.94234	0.609276	0.86397
CfUMH14_1558	1614244	1614900	657	5	19	3473.89	11580	1.09071	0.125267	-0.476374	0.73292	0.682208	0.893236
CfUMH14_1559	1615693	1615562	132	1	3	309.008	1218.62	0.748619	-0.417696	-2.26172	1.4581	0.651263	0.881033
CfUMH14_1560	1615766	1617037	1272	10	33	7409.86	14435	1.30008	0.378603	-0.130186	0.874793	0.143064	0.497482
CfUMH14_1561	1617081	1618655	1575	16	39	9487.28	17215.3	1.19395	0.255744	-0.153898	0.659823	0.218611	0.587158
CfUMH14_1562	1618655	1619728	1074	7	21	4844.99	4317.91	0.93123	-0.10279	-0.691277	0.477113	0.728032	0.913056
CfUMH14_1563	1619728	1620525	798	8	24	6216.92	17826.6	1.11641	0.158867	-0.411703	0.70435	0.578051	0.851048
CfUMH14_1564	1620535	1621233	699	12	30	12165.8	20244.8	0.947116	-0.0783875	-0.605792	0.423983	0.763433	0.925595
CfUMH14_1565	1622416	1621277	1140	14	47	11264.5	15785.1	1.00562	0.00808753	-0.35876	0.377915	0.965658	0.99178
CfUMH14_1566	1622663	1623562	900	8	31	8185.26	23291.2	1.35824	0.441743	0.0296057	0.856353	0.0357477	0.259006
CfUMH14_1567	1623811	1623593	219	NA	NA	NA	NA	NA	NA	NA	NA	NA	NA
CfUMH14_1568	1624225	1623842	384	1	2	251.523	803.481	0.797027	-0.327299	-2.49851	2.03303	0.736563	0.916013
CfUMH14_1569	1624678	1624244	435	5	12	2435.34	12600.1	1.02854	0.0405965	-0.774593	0.808505	0.918107	0.978856
CfUMH14_1570	1624936	1625601	666	10	32	6011.81	13725.3	1.20749	0.272005	-0.178332	0.720609	0.234189	0.604323
CfUMH14_1571	1626834	1625638	1197	13	47	15988.5	28021.3	1.15768	0.211239	-0.139975	0.562779	0.237705	0.608208
CfUMH14_1572	1627933	1627058	876	8	30	7724.47	16486.6	1.09667	0.133131	-0.309276	0.5741	0.55318	0.83929
CfUMH14_1573	1628037	1629425	1389	10	28	9323.75	15713.3	1.07764	0.107872	-0.428454	0.634027	0.690056	0.896497
CfUMH14_1574	1629529	1631106	1578	11	31	9600.52	14987.5	0.996087	-0.00565628	-0.47668	0.454548	0.980823	0.995906
CfUMH14_1575	1631169	1632095	927	5	14	3182.84	10522.7	1.39046	0.475564	-0.166291	1.11704	0.145599	0.501722
CfUMH14_1576	1632095	1632454	360	4	14	4101.83	7047.86	1.40775	0.493394	-0.163503	1.1453	0.138448	0.489724
CfUMH14_1577	1632536	1633063	528	NA	NA	NA	NA	NA	NA	NA	NA	NA	NA
CfUMH14_1578	1633170	1634621	1452	16	53	18982.8	27254.7	1.08645	0.119615	-0.237689	0.47365	0.509004	0.815603
CfUMH14_1579	1635222	1635773	552	3	13	3402.74	5919.44	1.08013	0.11121	-0.564516	0.77206	0.742458	0.918365
CfUMH14_1580	1635979	1636683	705	5	12	2629.78	4558.01	0.639385	-0.645242	-1.57212	0.236968	0.151114	0.506344
CfUMH14_1581	1636699	1639197	2499	29	81	22299.9	36892.9	0.811208	-0.301857	-0.624756	0.0131555	0.0604602	0.330925
CfUMH14_1582	1639235	1640317	1083	19	60	15854.3	24329.9	1.06178	0.0864873	-0.246103	0.41236	0.606686	0.86397
CfUMH14_1583	1640325	1641047	723	12	34	5375.81	12870.6	1.02947	0.0418989	-0.380752	0.45247	0.843009	0.952453
CfUMH14_1584	1642531	1641644	888	6	22	3187.92	11742.6	1.4577	0.543694	-0.0401311	1.12399	0.0677835	0.348642
CfUMH14_1585	1642854	1643768	915	7	27	9020.04	18761.4	1.26599	0.340263	-0.183378	0.870218	0.202154	0.570063
CfUMH14_1586	1643902	1643765	138	NA	NA	NA	NA	NA	NA	NA	NA	NA	NA
CfUMH14_1587	1645033	1644275	759	8	27	8123.08	12779.3	0.834254	-0.261441	-0.77672	0.245579	0.312603	0.67656
CfUMH14_1588	1645144	1645677	534	1	3	91.4424	0	0.287133	-1.80021	-3.66239	-0.37038	0.0100787	0.133179
CfUMH14_1589	1646293	1645946	348	5	13	2953.86	16356.4	1.59588	0.674349	0.00659913	1.35843	0.0478117	0.299294
CfUMH14_1590	1647167	1646403	765	4	10	3069.45	4336.83	0.627902	-0.67139	-1.45249	0.0732129	0.0767253	0.370603
CfUMH14_1591	1647879	1647223	657	5	17	5767.68	13754.1	1.39354	0.478751	-0.0327079	0.997868	0.0664136	0.344288
CfUMH14_1592	1649230	1647887	1344	9	19	3864.28	6962.58	0.95195	-0.0710428	-0.713501	0.547259	0.823871	0.946988
CfUMH14_1593	1651704	1649227	2478	25	87	29449.4	66821.3	1.06552	0.0915567	-0.191604	0.373692	0.525184	0.823432
CfUMH14_1594	1652404	1651691	714	5	11	3678.85	9658.28	0.905084	-0.143876	-0.972026	0.611569	0.712669	0.906699
CfUMH14_1595	1652973	1652419	555	3	13	4497.77	7528.62	1.56331	0.644604	-0.120606	1.40728	0.0979912	0.419876
CfUMH14_1596	1653977	1659307	5331	43	134	39917.5	73453.7	1.14216	0.19177	-0.0380223	0.419556	0.101497	0.426506
CfUMH14_1597	1659318	1661057	1740	18	57	15037.4	27999.2	1.17597	0.233855	-0.094927	0.557223	0.161704	0.521029
CfUMH14_1598	1661057	1662385	1329	14	51	14390.6	30787.5	1.45068	0.536729	0.158764	0.909749	0.0055982	0.0927523
CfUMH14_1599	1662568	1662807	240	2	4	413.971	513.195	0.967437	-0.0477602	-1.7213	1.39666	0.949964	0.986442
CfUMH14_1600	1662820	1664187	1368	13	41	14101.6	28531.9	1.207	0.271429	-0.170286	0.706271	0.226461	0.595645
CfUMH14_1601	1665555	1664284	1272	11	27	6019.73	13590.3	1.01016	0.0145773	-0.512526	0.524823	0.955701	0.988023
CfUMH14_1602	1665853	1665548	306	2	6	1559.3	609.627	0.853775	-0.228072	-1.36641	0.79078	0.669157	0.888172
CfUMH14_1603	1667985	1666042	1944	11	33	11788	22383.6	0.710614	-0.492862	-0.989623	0.00460456	0.0521476	0.310952
CfUMH14_1604	1668470	1668141	330	NA	NA	NA	NA	NA	NA	NA	NA	NA	NA
CfUMH14_1605	1668872	1669738	867	8	32	6743.91	43522.5	1.53086	0.614343	0.151765	1.07679	0.00942512	0.127963
CfUMH14_1606	1669753	1670340	588	5	16	3871.76	10321.6	1.34991	0.432858	-0.252593	1.10308	0.2106	0.578684
CfUMH14_1607	1670356	1671918	1563	15	44	15385	36085.2	1.25185	0.324057	-0.114447	0.75396	0.146028	0.502751
CfUMH14_1608	1671963	1672985	1023	10	34	9003.95	22146.5	1.49381	0.578999	0.15063	1.00657	0.00828421	0.118861
CfUMH14_1609	1672982	1673878	897	5	20	8134.45	22480.6	1.10663	0.14617	-0.469405	0.736073	0.633495	0.875058
CfUMH14_1610	1673875	1674861	987	12	39	8655.21	19842.2	1.31686	0.397097	-0.0218334	0.81112	0.0630274	0.336062
CfUMH14_1611	1674854	1675789	936	12	38	20201.7	24774.6	1.16716	0.223005	-0.21952	0.651776	0.319215	0.682481
CfUMH14_1612	1676699	1675809	891	4	11	3785.02	7194.4	2.33695	1.22463	0.442974	1.97525	0.0028669	0.0690642
CfUMH14_1613	1676842	1677549	708	8	18	6325.45	10962	0.836303	-0.257903	-0.918015	0.389166	0.435007	0.771778
CfUMH14_1614	1677552	1678208	657	2	3	677.026	1856.49	0.979759	-0.0295006	-3.97441	2.99911	0.985467	0.996543
CfUMH14_1615	1678219	1679424	1206	5	12	4610.5	7287.54	0.891892	-0.16506	-0.936499	0.584461	0.666972	0.887036
CfUMH14_1616	1679414	1680337	924	4	13	3168.57	4321.87	1.06101	0.0854331	-0.654632	0.816562	0.818932	0.945701
CfUMH14_1617	1680378	1681769	1392	10	27	7450.2	8577.06	0.681947	-0.552269	-1.09552	-0.0417325	0.0337495	0.252478
CfUMH14_1618	1681781	1682551	771	4	14	2610.82	3587.27	0.931337	-0.102625	-0.711521	0.477044	0.730637	0.914055
CfUMH14_1619	1683030	1682599	432	3	8	1460.04	0.565862	0.152771	-2.71056	-4.26219	-1.3633	2.62025e-05	0.00249872
CfUMH14_1620	1683258	1683398	141	1	1	259.874	1.17926	0.00418262	-7.90138	-13.7765	-2.02625	0.014305	0.163453
CfUMH14_1621	1683578	1685275	1698	19	63	17783	46814.6	0.928392	-0.107195	-0.438999	0.221318	0.523177	0.822514
CfUMH14_1622	1686246	1685344	903	11	34	8131.64	12685	1.25568	0.328466	-0.091516	0.74519	0.124336	0.467551
CfUMH14_1623	1686665	1688380	1716	14	50	8971.19	21507.3	1.29626	0.374355	0.0588727	0.687001	0.0202633	0.194978
CfUMH14_1624	1689062	1688460	603	4	13	3354.47	5518.93	1.34452	0.427092	-0.219809	1.03948	0.190885	0.555263
CfUMH14_1625	1689848	1689192	657	5	19	8912.33	14425.4	0.959554	-0.0595647	-0.715874	0.607983	0.859692	0.960088
CfUMH14_1626	1690719	1689841	879	8	26	7472.44	12107.1	1.4837	0.569198	0.0447643	1.09525	0.0336057	0.252301
CfUMH14_1627	1693786	1690739	3048	29	97	32889.2	64982.8	1.03197	0.0454041	-0.2269	0.313829	0.741909	0.917912
CfUMH14_1628	1694131	1694955	825	2	6	1624.55	664.678	0.559407	-0.838029	-1.67014	0.0544593	0.0641183	0.339838
CfUMH14_1629	1695417	1696499	1083	20	54	17533.6	30394.6	0.691991	-0.531175	-0.966861	-0.114188	0.0121932	0.149843
CfUMH14_1630	1696583	1697023	441	7	26	9820.6	10690.3	1.21667	0.282943	-0.267162	0.826453	0.311348	0.675902
CfUMH14_1631	1698511	1697027	1485	17	51	13858.7	25444	0.784483	-0.350186	-0.769099	0.0535659	0.0896774	0.402206
CfUMH14_1632	1698628	1699206	579	9	24	6783.3	6317.47	0.560501	-0.83521	-1.61137	-0.107323	0.024277	0.213898
CfUMH14_1633	1699418	1700803	1386	12	36	7893.58	21341.9	1.06602	0.0922383	-0.382583	0.555418	0.699265	0.900473
CfUMH14_1634	1700853	1704593	3741	30	85	18029	48535.7	0.780601	-0.357342	-0.666967	-0.0535764	0.0209941	0.199209
CfUMH14_1635	1704590	1706134	1545	11	40	11606.3	21314.1	1.29276	0.370454	-0.0514697	0.783877	0.0847152	0.390269
CfUMH14_1636	1706134	1706829	696	4	12	3624.1	3356.68	1.15621	0.209408	-0.561849	0.949566	0.58799	0.855293
CfUMH14_1637	1706826	1707506	681	5	17	4011.29	9580.72	1.1201	0.163628	-0.495316	0.811525	0.62173	0.869741
CfUMH14_1638	1707605	1708498	894	3	8	2195.39	11784	1.41579	0.501609	-0.350451	1.32635	0.242956	0.611906
CfUMH14_1639	1709053	1710309	1257	7	23	5408.76	5933.4	0.855227	-0.225621	-0.786811	0.303545	0.407822	0.755012
CfUMH14_1640	1711399	1711271	129	1	2	777.911	1063.16	0.625165	-0.677691	-2.84525	1.05477	0.411456	0.757117
CfUMH14_1641	1712259	1711414	846	5	10	5744.19	6324.12	0.979643	-0.0296723	-1.0578	0.978655	0.953952	0.987086
CfUMH14_1642	1712417	1712989	573	7	25	5872.61	19850.3	0.975414	-0.0359134	-0.613123	0.530484	0.901568	0.973883
CfUMH14_1643	1713518	1713018	501	3	8	1144.92	418.135	1.73219	0.792597	-0.16955	1.66782	0.102294	0.42837
CfUMH14_1644	1713517	1713648	132	1	5	2990.23	6181.86	1.09708	0.133674	-1.02404	1.30794	0.817784	0.945322
CfUMH14_1645	1714335	1713718	618	6	27	11062.3	17074.9	0.856778	-0.223006	-0.769546	0.300334	0.40671	0.754895
CfUMH14_1646	1714448	1715368	921	9	32	8969.58	13681.4	0.973562	-0.0386552	-0.550718	0.462557	0.880556	0.967461
CfUMH14_1647	1715467	1716456	990	16	46	16218.6	33157.4	0.952747	-0.0698349	-0.465261	0.320725	0.725958	0.91218
CfUMH14_1648	1718363	1717185	1179	5	10	3450.17	6970.65	1.18959	0.250461	-0.487206	0.983481	0.497958	0.807798
CfUMH14_1649	1718852	1718706	147	1	4	2371.93	557.399	0.0940622	-3.41024	-6.64789	-0.497815	0.0206486	0.197594
CfUMH14_1650	1719829	1719056	774	6	20	7614.12	8801.91	1.32486	0.405841	-0.126402	0.930618	0.13357	0.48097
CfUMH14_1651	1720739	1719813	927	6	17	7820.52	12266.5	0.994025	-0.00864574	-0.772313	0.743398	0.982018	0.996352
CfUMH14_1652	1721258	1720749	510	7	21	6955.84	20902.6	0.865075	-0.209103	-0.818805	0.380068	0.488247	0.801087
CfUMH14_1653	1722201	1721269	933	8	22	5659.26	13766.2	0.867851	-0.204481	-0.737174	0.31915	0.444941	0.777081
CfUMH14_1654	1723470	1722214	1257	6	13	2994.09	5947.39	0.886156	-0.174367	-1.0348	0.682347	0.690667	0.896497
CfUMH14_1655	1724674	1723553	1122	9	35	14057.9	23718.1	1.00196	0.0028238	-0.4695	0.462705	0.990495	0.997671
CfUMH14_1656	1725672	1724674	999	6	16	6178.54	12434.8	0.836638	-0.257324	-1.00025	0.433536	0.471061	0.792907
CfUMH14_1657	1726180	1727721	1542	9	24	6712.63	11969.2	0.645046	-0.632527	-1.24899	-0.064009	0.0287614	0.234627
CfUMH14_1658	1728001	1729443	1443	11	32	7684.3	22927.9	1.15461	0.207411	-0.290343	0.698459	0.411131	0.756925
CfUMH14_1659	1729706	1729485	222	2	9	3155.87	4371.87	1.29524	0.373221	-0.685082	1.40175	0.479773	0.798608
CfUMH14_1660	1730905	1729844	1062	7	22	8155.35	12214.4	0.828249	-0.271864	-0.863416	0.302307	0.35537	0.712234
CfUMH14_1661	1732204	1731170	1035	9	22	7257.35	16521.4	1.18411	0.243797	-0.351115	0.825524	0.415305	0.759326
CfUMH14_1662	1732838	1732263	576	7	20	5516.5	6524.08	0.782879	-0.353138	-0.990332	0.259357	0.260301	0.627639
CfUMH14_1663	1732876	1733394	519	3	11	3787.57	12079.6	1.04574	0.0645309	-0.884807	1.00553	0.892966	0.972065
CfUMH14_1664	1733391	1733840	450	6	25	7461.9	11526	1.21441	0.280252	-0.190443	0.741131	0.239373	0.608708
CfUMH14_1665	1734134	1733901	234	3	11	4829.54	8009.3	1.99504	0.996418	0.136342	1.81499	0.0238871	0.212531
CfUMH14_1666	1735750	1734152	1599	15	41	11973.7	36283.4	1.02635	0.0375239	-0.429597	0.503519	0.874308	0.965216
CfUMH14_1667	1736033	1737340	1308	7	25	6050.35	11530.3	1.18737	0.247774	-0.29093	0.770518	0.362041	0.71966
CfUMH14_1668	1737345	1740326	2982	24	76	14948.2	57164.1	1.0201	0.0287165	-0.256088	0.312114	0.842618	0.952289
CfUMH14_1669	1740323	1742485	2163	18	44	12378.8	23632.6	0.884412	-0.17721	-0.602108	0.233738	0.400777	0.749653
CfUMH14_1670	1742678	1742505	174	1	1	391.851	55.8919	0.020211	-5.62872	-15.3487	4.09122	0.220548	0.589529
CfUMH14_1671	1743887	1743087	801	9	27	7884.27	13510.6	1.06348	0.0887864	-0.42332	0.595096	0.731899	0.914263
CfUMH14_1672	1744016	1745095	1080	17	53	13727.2	18803.7	0.8983	-0.15473	-0.519684	0.200901	0.395722	0.746474
CfUMH14_1673	1746716	1745289	1428	10	40	7015.62	14403.3	1.46212	0.548063	0.156446	0.944853	0.0061982	0.0990434
CfUMH14_1674	1747544	1746738	807	4	15	4643.92	10871.6	1.95539	0.967458	0.361617	1.5647	0.0020525	0.0560177
CfUMH14_1675	1748478	1747534	945	12	46	13066.9	24114.5	1.28508	0.361856	-0.00923826	0.729822	0.0559064	0.319404
CfUMH14_1676	1749438	1748479	960	7	22	9018.36	13797.9	0.802705	-0.317058	-0.904506	0.263122	0.282706	0.650965
CfUMH14_1677	1750657	1749512	1146	14	46	16083.6	63601.3	1.4683	0.554143	0.174774	0.934297	0.00425029	0.0824525
CfUMH14_1678	1752395	1750986	1410	9	29	12011.2	18743.3	0.848649	-0.236761	-0.819582	0.320465	0.408779	0.75541
CfUMH14_1679	1752925	1752488	438	1	3	1983	1442.79	3.05554	1.61143	-0.267231	3.2091	0.0871671	0.395557
CfUMH14_1680	1753391	1754794	1404	18	63	21490.3	55516.7	1.08676	0.12004	-0.215423	0.454012	0.481659	0.799228
CfUMH14_1681	1754794	1755804	1011	16	56	15356.3	30000.6	1.35129	0.434332	0.104859	0.76286	0.00989366	0.132041
CfUMH14_1682	1755804	1755929	126	NA	NA	NA	NA	NA	NA	NA	NA	NA	NA
CfUMH14_1683	1756119	1756349	231	2	9	1002.67	334.524	0.924218	-0.113694	-0.959148	0.656576	0.776037	0.931049
CfUMH14_1684	1758314	1756353	1962	14	46	15463	35307.6	0.982434	-0.0255674	-0.422945	0.365982	0.898393	0.973272
CfUMH14_1685	1758930	1758394	537	7	30	7134.97	17884	1.34242	0.424837	-0.0155774	0.859976	0.0585147	0.326889
CfUMH14_1686	1759035	1760201	1167	10	32	9220.85	12211	0.703011	-0.508381	-1.04293	0.00163221	0.0507479	0.307722
CfUMH14_1687	1761053	1760184	870	8	29	9357.75	14734.1	1.2487	0.320422	-0.183299	0.817677	0.210402	0.578497
CfUMH14_1688	1761240	1762148	909	10	34	12598.4	23319.8	1.00979	0.0140597	-0.464842	0.483432	0.953418	0.987086
CfUMH14_1689	1762857	1762186	672	4	10	4379.61	10756.7	1.14852	0.19977	-0.668719	1.06231	0.650148	0.880812
CfUMH14_1690	1763622	1763026	597	8	19	6230.82	15415.6	1.10432	0.143161	-0.550869	0.809909	0.67997	0.892302
CfUMH14_1691	1764566	1763622	945	14	42	9897.33	17538.3	1.25359	0.326061	-0.0424466	0.69339	0.0825251	0.384375
CfUMH14_1692	1764737	1765717	981	7	24	6025.96	11846.2	0.878761	-0.186458	-0.723935	0.32762	0.479831	0.798608
CfUMH14_1693	1766254	1765709	546	8	24	8789.73	11784.1	0.760847	-0.394322	-0.941726	0.128235	0.140435	0.493221
CfUMH14_1694	1766473	1767699	1227	13	35	13207.2	24013.4	1.39643	0.481743	0.0560805	0.895501	0.026919	0.225958
CfUMH14_1695	1769813	1768158	1656	11	30	9692.95	43568.7	0.947221	-0.0782271	-0.539165	0.365268	0.731302	0.914055
CfUMH14_1696	1771350	1770007	1344	8	21	9206.21	20089.1	0.983824	-0.0235273	-0.616508	0.551536	0.936515	0.983536
CfUMH14_1697	1772373	1771471	903	9	36	14423	25110.9	1.12248	0.166685	-0.237352	0.568139	0.417021	0.760739
CfUMH14_1698	1772605	1773528	924	8	23	5587.98	11840.6	0.827763	-0.27271	-0.906809	0.328134	0.376627	0.731654
CfUMH14_1699	1775239	1773569	1671	17	48	14242.6	24889.3	1.165	0.220329	-0.16408	0.602876	0.259479	0.627015
CfUMH14_1700	1776545	1775427	1119	13	44	10027	14902.9	0.870364	-0.20031	-0.60088	0.203859	0.329665	0.691673
CfUMH14_1701	1776853	1776578	276	1	2	893.206	2090.81	1.13017	0.176542	-1.21581	1.64722	0.781557	0.932558
CfUMH14_1702	1777433	1776975	459	6	21	5908.08	12372.8	1.34189	0.424263	-0.207688	1.04569	0.185259	0.548635
CfUMH14_1703	1778070	1777468	603	7	19	4093.77	4959.56	0.616461	-0.697918	-1.39009	-0.0670476	0.0296244	0.237459
CfUMH14_1704	1778771	1781644	2874	28	86	31519.9	72976.2	0.9331	-0.0998963	-0.38401	0.182388	0.488183	0.801087
CfUMH14_1705	1781657	1782544	888	11	34	15722.5	25517.2	0.966004	-0.0498996	-0.543637	0.430298	0.840027	0.95213
CfUMH14_1706	1782537	1783190	654	4	12	5173.5	35343.5	0.739218	-0.435928	-1.40128	0.456094	0.341349	0.700735
CfUMH14_1707	1784581	1783313	1269	15	50	18702.7	23789.6	0.903991	-0.145619	-0.553877	0.253533	0.476769	0.79665
CfUMH14_1708	1785003	1784584	420	3	7	3281.94	4854.14	0.907749	-0.139634	-1.63135	1.28948	0.849938	0.955692
CfUMH14_1709	1785706	1785176	531	6	13	4027.48	8675.59	1.19175	0.253083	-0.589255	1.07549	0.549128	0.836851
CfUMH14_1710	1785896	1786897	1002	8	22	11030.7	17578.6	0.964694	-0.0518569	-0.590713	0.468304	0.845873	0.953437
CfUMH14_1711	1787024	1787950	927	7	17	4980.55	7956.04	1.03758	0.0532175	-0.55862	0.658425	0.862432	0.961377
CfUMH14_1712	1789431	1787992	1440	15	52	16989	50368.1	1.36177	0.445484	0.100716	0.78755	0.0115475	0.145087
CfUMH14_1713	1789493	1789654	162	1	3	1126.38	1694.42	0.969143	-0.0452191	-1.26532	1.14343	0.939434	0.984059
CfUMH14_1714	1790422	1789631	792	5	13	3003.81	14396	0.85557	-0.225042	-0.95201	0.451438	0.51535	0.818485
CfUMH14_1715	1794411	1790509	3903	18	62	19651.3	29239.4	1.16496	0.220282	-0.0835106	0.519124	0.153739	0.510638
CfUMH14_1716	1794613	1795218	606	7	20	5441.41	12320	0.784669	-0.349844	-1.02474	0.302052	0.294236	0.662521
CfUMH14_1717	1795453	1795262	192	4	12	6713.03	6441.64	0.955818	-0.0651923	-1.0464	0.867801	0.892005	0.971903
CfUMH14_1718	1795953	1795552	402	1	5	2563.89	3388.22	1.00166	0.00239827	-1.2565	1.28868	0.996948	0.999558
CfUMH14_1719	1797233	1795929	1305	10	36	11236.2	25376.9	1.2174	0.283804	-0.153369	0.709809	0.200647	0.568089
CfUMH14_1720	1798968	1797223	1746	18	47	12220.7	21036.9	0.589597	-0.762199	-1.25307	-0.289496	0.0014476	0.0457811
CfUMH14_1721	1799596	1798976	621	7	20	6608.89	11507.2	1.2085	0.273217	-0.233609	0.780643	0.286343	0.654371
CfUMH14_1722	1800538	1799621	918	7	20	5559.05	16459.3	0.824225	-0.278889	-0.97583	0.380383	0.410468	0.75647
CfUMH14_1723	1801140	1800535	606	7	18	6144.09	11030.1	0.914376	-0.129141	-0.850021	0.561342	0.71653	0.907677
CfUMH14_1724	1801574	1801248	327	4	10	1569.98	2642.77	1.12354	0.16805	-0.774199	1.03457	0.708966	0.905185
CfUMH14_1725	1801773	1801582	192	1	3	704.546	198.868	0.61374	-0.7043	-2.18084	0.561365	0.270292	0.637838
CfUMH14_1726	1804409	1801770	2640	31	104	39386.1	62357.6	0.912758	-0.131695	-0.390297	0.123872	0.313328	0.676914
CfUMH14_1727	1805024	1806013	990	10	36	10338.8	14464.1	1.45629	0.542298	0.0949906	0.980499	0.0178373	0.181031
CfUMH14_1728	1806126	1806545	420	3	10	2596.02	3113.47	1.85299	0.889858	0.0448442	1.72393	0.0392394	0.271849
CfUMH14_1729	1806825	1806559	267	1	1	90.4922	1.17926	0.012242	-6.35202	-12.4114	-0.292634	0.041919	0.279339
CfUMH14_1730	1807100	1810624	3525	21	59	13878.8	24259.3	1.18298	0.242421	-0.109598	0.591633	0.176359	0.537702
CfUMH14_1731	1810991	1812115	1125	20	65	17785.7	36165.7	0.878912	-0.18621	-0.500823	0.129835	0.247376	0.616444
CfUMH14_1732	1812261	1812473	213	NA	NA	NA	NA	NA	NA	NA	NA	NA	NA
CfUMH14_1733	1812555	1812989	435	3	10	2305.23	3017.28	0.934425	-0.0978492	-0.947262	0.681619	0.808255	0.942762
CfUMH14_1734	1813188	1814123	936	4	12	4750.2	5524.68	1.62951	0.704439	-0.0902751	1.47983	0.0817107	0.382106
CfUMH14_1735	1815590	1814217	1374	4	10	2301.13	3292.85	0.933056	-0.0999637	-0.787096	0.529934	0.758498	0.924479
CfUMH14_1736	1817045	1816062	984	5	9	3370.84	4622.57	0.492598	-1.02152	-2.17383	-0.021401	0.0450441	0.289903
CfUMH14_1737	1817956	1817198	759	6	20	6704.35	30699.2	1.12835	0.174219	-0.375677	0.73845	0.535929	0.829219
CfUMH14_1738	1818021	1818332	312	NA	NA	NA	NA	NA	NA	NA	NA	NA	NA
CfUMH14_1739	1818719	1820833	2115	27	68	21245.2	67188.8	1.03474	0.0492714	-0.282545	0.384737	0.771839	0.92927
CfUMH14_1740	1820901	1822133	1233	13	42	14244.6	20881.1	0.992398	-0.0110097	-0.423817	0.402176	0.95826	0.989317
CfUMH14_1741	1822709	1822146	564	7	17	5257.43	6316.9	0.519144	-0.945793	-1.88871	-0.0588242	0.0364137	0.261067
CfUMH14_1742	1822935	1823450	516	6	19	3238.12	8766	0.914658	-0.128696	-0.699369	0.430719	0.652098	0.881386
CfUMH14_1743	1823645	1824397	753	9	33	11203.9	18671	0.917882	-0.12362	-0.571128	0.316039	0.582333	0.852889
CfUMH14_1744	1824549	1825499	951	8	23	7945.64	16243.3	1.16076	0.215067	-0.384265	0.811321	0.477866	0.797294
CfUMH14_1745	1825808	1825548	261	4	13	5497.9	24850.3	1.20454	0.268476	-0.542138	1.06879	0.512548	0.81753
CfUMH14_1746	1826053	1827084	1032	3	4	1844.2	1705.69	0.642829	-0.637492	-3.66443	1.87073	0.641743	0.877502
CfUMH14_1747	1828172	1827120	1053	10	37	12721.5	27325	0.985662	-0.0208351	-0.46129	0.414085	0.92541	0.980099
CfUMH14_1748	1828668	1828216	453	4	12	2386.49	10465.3	1.40574	0.491327	-0.271686	1.22848	0.202166	0.570063
CfUMH14_1749	1829218	1828835	384	6	19	4496.39	7923.33	0.722471	-0.468989	-1.06161	0.144409	0.131667	0.478027
CfUMH14_1750	1829339	1830109	771	8	26	7569.94	10887.1	1.23112	0.299969	-0.213468	0.812093	0.25157	0.620178
CfUMH14_1751	1830390	1830106	285	4	10	2679.56	2307.84	0.953444	-0.0687797	-1.07067	0.831708	0.884818	0.968568
CfUMH14_1752	1830687	1830457	231	1	1	7.98123	0	0.0652896	-3.937	-5.69064	-2.18337	0.00275302	0.0678057
CfUMH14_1753	1830802	1831134	333	3	5	487.627	52.9087	0.115636	-3.11233	-5.06649	-1.39857	0.000173985	0.0108
CfUMH14_1754	1831152	1831364	213	3	11	1236.38	424443	1.09697	0.133527	-0.633573	0.922784	0.734805	0.915331
CfUMH14_1755	1833015	1831402	1614	23	67	19723.6	35618.2	0.764472	-0.387464	-0.724771	-0.0604077	0.0199799	0.192947
CfUMH14_1756	1833194	1833928	735	6	23	9485.56	13797.1	0.871955	-0.197675	-0.802675	0.400181	0.516933	0.819357
CfUMH14_1757	1834868	1833903	966	6	20	9857.48	21751.7	1.17218	0.229189	-0.465892	0.906907	0.513372	0.817598
CfUMH14_1758	1834984	1835490	507	4	14	5952.79	4372.59	0.834866	-0.260384	-0.950315	0.422619	0.455613	0.782475
CfUMH14_1759	1837088	1835544	1545	6	15	5243.81	4242.73	0.7637	-0.388923	-1.09398	0.263359	0.245958	0.615056
CfUMH14_1760	1838297	1837236	1062	4	9	4608.64	6206.62	0.961915	-0.0560193	-1.21612	1.01002	0.920428	0.979211
CfUMH14_1761	1839697	1838294	1404	12	38	7851.07	14936.7	1.30209	0.380833	-0.0640345	0.812452	0.0924178	0.408376
CfUMH14_1762	1840151	1839834	318	2	7	1961.39	6093.94	1.27246	0.347626	-0.39121	1.09793	0.347888	0.705831
CfUMH14_1763	1840380	1841390	1011	6	12	4154.8	7764.13	0.904913	-0.144149	-0.989152	0.645785	0.725172	0.911914
CfUMH14_1764	1842328	1841423	906	9	25	6549.76	9457.43	0.683537	-0.548909	-1.13473	0.0321843	0.0639706	0.339329
CfUMH14_1765	1843477	1842395	1083	8	21	5157.11	11839	1.27472	0.350175	-0.199413	0.895433	0.209766	0.577815
CfUMH14_1766	1844156	1843488	669	7	23	11772	17714.5	0.537107	-0.896717	-1.59329	-0.252101	0.00593993	0.0964214
CfUMH14_1767	1846414	1844153	2262	23	75	26838.5	50564.7	1.1671	0.222931	-0.107122	0.548814	0.184268	0.54766
CfUMH14_1768	1847481	1846426	1056	10	35	19244.3	66257.4	1.202	0.265439	-0.221064	0.745017	0.282336	0.650706
CfUMH14_1769	1848280	1847492	789	9	32	8140.77	11596.5	0.956604	-0.0640058	-0.526903	0.398491	0.785301	0.934103
CfUMH14_1770	1849349	1848297	1053	4	11	2923.06	11028.2	0.778489	-0.361252	-1.22524	0.461891	0.389934	0.741636
CfUMH14_1771	1850219	1849377	843	13	36	11739.7	20494.3	0.890281	-0.167667	-0.650263	0.300302	0.485321	0.800391
CfUMH14_1772	1851108	1850206	903	9	29	8257.57	16498.4	1.07567	0.105241	-0.349856	0.564233	0.649484	0.880317
CfUMH14_1773	1852400	1851108	1293	6	21	8750.98	27029.6	0.651106	-0.619037	-1.32454	0.0383691	0.0653069	0.342201
CfUMH14_1774	1854096	1852417	1680	11	19	6029.7	14367.4	0.502848	-0.991806	-1.85384	-0.201384	0.01345	0.156635
CfUMH14_1775	1854518	1854288	231	1	4	1140.03	743.806	0.442657	-1.17574	-2.81975	0.248236	0.104141	0.432171
CfUMH14_1776	1854886	1854527	360	1	1	181.894	395.698	0.052713	-4.2457	-13.2435	4.7521	0.305765	0.672358
CfUMH14_1777	1855110	1854886	225	1	3	203.387	182.106	0.718931	-0.476076	-2.04637	1.13061	0.54128	0.83196
CfUMH14_1778	1855833	1855165	669	3	12	4635.68	4146.5	0.587389	-0.767611	-1.67589	0.0329133	0.0606244	0.331188
CfUMH14_1779	1856004	1856978	975	8	25	10767.6	11861.8	0.854722	-0.226473	-0.772566	0.311435	0.409875	0.756074
CfUMH14_1780	1857089	1857310	222	3	9	2803.28	5060.98	1.07536	0.104817	-0.852017	0.97935	0.823195	0.946988
CfUMH14_1781	1857954	1859597	1644	17	32	2694.58	1086.71	0.447333	-1.16058	-1.85214	-0.52227	0.000238553	0.0133211
CfUMH14_1782	1859594	1860559	966	5	9	721.25	220.637	0.515195	-0.956809	-2.24104	0.0190038	0.0551648	0.317066
CfUMH14_1783	1860546	1861436	891	5	10	513.762	34.6022	0.707652	-0.498889	-1.71082	0.505067	0.352288	0.708932
CfUMH14_1784	1861436	1862428	993	7	12	1349.4	517.826	0.30574	-1.70962	-2.969	-0.625417	0.00117966	0.0401495
CfUMH14_1785	1862430	1863236	807	7	16	1845.46	524.175	0.455933	-1.13311	-2.19169	-0.212676	0.0144513	0.164422
CfUMH14_1786	1863963	1863274	690	5	14	5042.64	11050.5	0.966887	-0.0485811	-0.653126	0.548465	0.87265	0.965056
CfUMH14_1787	1864406	1865194	789	9	27	8961.95	10751.1	0.823419	-0.280302	-0.834995	0.25983	0.31064	0.675762
CfUMH14_1788	1865392	1866537	1146	10	28	6506.19	11014.2	1.15359	0.206137	-0.328353	0.739573	0.448751	0.779111
CfUMH14_1789	1866627	1868561	1935	21	64	18898.2	18888.3	0.882904	-0.179672	-0.516654	0.15327	0.29076	0.658969
CfUMH14_1790	1868826	1870817	1992	17	60	17431.9	26516.4	0.915089	-0.128015	-0.466171	0.206723	0.453966	0.781532
CfUMH14_1791	1871001	1871183	183	2	7	3754.88	2614.6	0.962234	-0.0555399	-0.99856	0.886608	0.906954	0.976145
CfUMH14_1792	1871279	1872031	753	7	22	4337.88	13467.4	1.53047	0.613976	0.108384	1.12162	0.0176734	0.18023
CfUMH14_1793	1872300	1872518	219	NA	NA	NA	NA	NA	NA	NA	NA	NA	NA
CfUMH14_1794	1872936	1872610	327	NA	NA	NA	NA	NA	NA	NA	NA	NA	NA
CfUMH14_1795	1873674	1872937	738	6	15	3139.43	3970.76	1.28952	0.366836	-0.503661	1.20947	0.400537	0.749519
CfUMH14_1796	1873693	1873806	114	1	1	319.984	1.17926	0.00338892	-8.20496	-14.0185	-2.39141	0.0112937	0.14279
CfUMH14_1797	1875033	1873864	1170	NA	NA	NA	NA	NA	NA	NA	NA	NA	NA
CfUMH14_1798	1875348	1875040	309	NA	NA	NA	NA	NA	NA	NA	NA	NA	NA
CfUMH14_1799	1876262	1875498	765	9	30	8604.36	24134.5	1.25146	0.323609	-0.133885	0.772362	0.163036	0.522045
CfUMH14_1800	1876465	1877055	591	NA	NA	NA	NA	NA	NA	NA	NA	NA	NA
CfUMH14_1801	1879780	1877105	2676	27	86	32335.3	63040.1	0.976361	-0.0345137	-0.310305	0.238	0.804554	0.941541
CfUMH14_1802	1880258	1880088	171	1	4	558.736	33861.9	0.955669	-0.065417	-1.42456	1.52633	0.929531	0.98107
CfUMH14_1803	1880389	1880261	129	1	2	349.462	139.627	0.727185	-0.459605	-3.0498	1.0873	0.556282	0.840522
CfUMH14_1804	1881691	1880717	975	23	69	17000.5	12042.3	0.675684	-0.56558	-0.939589	-0.203437	0.00206715	0.0561877
CfUMH14_1805	1884497	1881900	2598	6	15	2006.54	329.341	0.0414008	-4.5942	-5.69364	-3.47162	6.66134e-16	5.22954e-13
CfUMH14_1806	1884896	1885147	252	3	7	1478.68	4434.2	0.905158	-0.143759	-0.986161	0.766448	0.743101	0.918365
CfUMH14_1807	1886304	1885258	1047	9	33	12240.9	74021.9	1.20166	0.265024	-0.196441	0.72009	0.257109	0.624809
CfUMH14_1808	1886526	1887287	762	13	45	11312.5	17487.6	0.958908	-0.0605355	-0.433732	0.308952	0.748373	0.920381
CfUMH14_1809	1887284	1887874	591	10	30	8205.32	17127.6	1.28049	0.356692	-0.133578	0.847765	0.153364	0.510395
CfUMH14_1810	1888833	1887958	876	5	16	7759.84	8037.41	1.04877	0.0686918	-0.687876	0.795744	0.855285	0.958247
CfUMH14_1811	1889554	1888934	621	8	23	8566.25	37434.4	0.965107	-0.0512396	-0.612492	0.500731	0.855845	0.958553
CfUMH14_1812	1890327	1889551	777	6	15	7189.6	8114.9	1.15481	0.207657	-0.508698	0.968439	0.577472	0.850933
CfUMH14_1813	1890704	1892266	1563	13	37	11032.1	17652.5	0.804792	-0.313313	-0.755693	0.128812	0.164082	0.522781
CfUMH14_1814	1892266	1893861	1596	10	35	10423.4	16048.6	1.0525	0.0738266	-0.352145	0.492706	0.731199	0.914055
CfUMH14_1815	1893865	1895223	1359	12	37	8105.75	29963.6	0.82469	-0.278075	-0.737711	0.169237	0.224441	0.59322
CfUMH14_1816	1895234	1896427	1194	9	36	14502.4	37469.8	1.27056	0.345464	-0.0776286	0.765949	0.108861	0.441593
CfUMH14_1817	1896427	1897233	807	5	22	6227.76	19106.6	1.18368	0.243282	-0.253361	0.743879	0.335215	0.695982
CfUMH14_1818	1898738	1897266	1473	22	67	20241.3	27633	1.22819	0.296529	-0.018026	0.608779	0.0645278	0.340432
CfUMH14_1819	1899200	1898925	276	5	13	4972.94	6289.63	0.704742	-0.504834	-1.22518	0.177233	0.147672	0.504538
CfUMH14_1820	1900687	1899971	717	3	5	2379.88	3692.57	1.4279	0.513899	-1.79773	2.26147	0.621485	0.869741
CfUMH14_1821	1901893	1901255	639	7	24	7800.41	23490.6	1.22591	0.293847	-0.27797	0.856529	0.309081	0.674498
CfUMH14_1822	1902213	1902091	123	2	4	378.749	146.314	0.182043	-2.45765	-4.7463	-0.591771	0.00776158	0.114586
CfUMH14_1823	1902292	1903035	744	7	17	4062.94	14559.6	0.499357	-1.00186	-1.88261	-0.223423	0.0104273	0.135259
CfUMH14_1824	1903090	1903629	540	7	23	5174.02	2031.3	0.746845	-0.42112	-1.00649	0.147309	0.147405	0.504538
CfUMH14_1825	1903795	1904196	402	5	15	5304.62	21026.3	0.737215	-0.439843	-1.16873	0.249026	0.210754	0.578933
CfUMH14_1826	1904980	1904261	720	11	31	4459.19	3083.59	0.662305	-0.594432	-1.28611	0.0614945	0.0764229	0.369946
CfUMH14_1827	1905205	1905501	297	3	9	3763.27	7069.93	1.56045	0.641961	-0.119334	1.3593	0.0954655	0.415688
CfUMH14_1828	1905725	1905552	174	1	3	1052.97	90.4838	3.22196	1.68794	-0.316965	3.43961	0.0930864	0.4092
CfUMH14_1829	1905868	1907328	1461	11	29	12071.9	20321.5	1.0799	0.110894	-0.394673	0.610294	0.663938	0.885783
CfUMH14_1830	1907363	1907692	330	1	3	1182.13	2359.94	1.0874	0.120888	-1.495	1.54341	0.869686	0.963673
CfUMH14_1831	1908566	1907730	837	7	14	5499.31	21288	0.895435	-0.159339	-0.841651	0.499539	0.63634	0.875622
CfUMH14_1832	1909616	1908612	1005	14	45	12784.5	46452.6	1.03936	0.0556988	-0.384172	0.482975	0.800602	0.939384
CfUMH14_1833	1910626	1909613	1014	14	35	13645.5	20188.8	1.15333	0.2058	-0.286311	0.685644	0.409145	0.755458
CfUMH14_1834	1911546	1910638	909	7	21	3835.7	8772.07	0.894269	-0.161219	-0.784393	0.43284	0.597303	0.858707
CfUMH14_1835	1912481	1911561	921	6	12	2564.91	1532.11	1.05258	0.073929	-0.899131	0.995508	0.877805	0.966513
CfUMH14_1836	1914235	1912604	1632	27	95	24660.7	41998.9	1.02616	0.0372567	-0.235291	0.306406	0.787354	0.935211
CfUMH14_1837	1915744	1915007	738	10	37	8803.21	21810	1.00529	0.00761025	-0.405475	0.420129	0.971133	0.992609
CfUMH14_1838	1916142	1918820	2679	21	70	22959.4	49503.3	1.17588	0.233742	-0.0687129	0.531258	0.128843	0.473573
CfUMH14_1839	1919675	1919058	618	8	22	6208.39	6254.54	1.06365	0.0890213	-0.439707	0.609813	0.737697	0.916013
CfUMH14_1840	1920286	1920699	414	2	4	560.903	61.125	0.290172	-1.78502	-3.91445	-0.29883	0.0138635	0.15918
CfUMH14_1841	1921745	1920837	909	7	11	179.122	0.718314	0.187968	-2.41144	-3.52829	-1.33607	5.18237e-06	0.000628763
CfUMH14_1842	1922963	1921950	1014	10	31	7934.43	17378.8	1.0802	0.111304	-0.35163	0.576634	0.637169	0.876128
CfUMH14_1843	1923965	1923054	912	7	21	5104.75	8195.22	0.90493	-0.144121	-0.818944	0.511098	0.668632	0.887966
CfUMH14_1844	1924176	1924532	357	5	15	3914.16	6355.66	0.752869	-0.409529	-1.25943	0.421381	0.33351	0.69443
CfUMH14_1845	1924588	1925430	843	11	33	7700.39	11713.4	0.940453	-0.0885727	-0.534829	0.350646	0.693413	0.897445
CfUMH14_1846	1925587	1925668	82	NA	NA	NA	NA	NA	NA	NA	NA	NA	NA
CfUMH14_1847	1925708	1925789	82	NA	NA	NA	NA	NA	NA	NA	NA	NA	NA
CfUMH14_1848	1926217	1926104	114	1	2	765.245	321.744	0.384982	-1.37714	-4.08545	0.366496	0.122682	0.464091
CfUMH14_1849	1926881	1926204	678	5	17	6224	22591	1.91333	0.936084	0.212363	1.64989	0.0117577	0.146516
CfUMH14_1850	1927591	1926881	711	1	5	1593.66	4332.26	0.999024	-0.00140897	-1.32729	1.27823	0.998272	0.99962
CfUMH14_1851	1929126	1927588	1539	15	43	8467.15	19608.5	0.705484	-0.503315	-0.961015	-0.04756	0.0304746	0.240944
CfUMH14_1852	1932866	1929123	3744	28	81	26562.6	43850.4	0.984047	-0.0232002	-0.333466	0.284631	0.882877	0.968
CfUMH14_1853	1934773	1933382	1392	6	15	2946.84	15428.6	0.432151	-1.21039	-1.92176	-0.522228	0.000608378	0.0261074
CfUMH14_1854	1935114	1936910	1797	13	34	9072.12	16280.1	1.1307	0.177213	-0.268924	0.620324	0.433795	0.771358
CfUMH14_1855	1936903	1937553	651	5	16	6075.6	8146.44	0.9867	-0.0193168	-0.592433	0.54465	0.946376	0.985436
CfUMH14_1856	1938960	1937575	1386	14	41	17397.1	33327.7	1.13938	0.188245	-0.222062	0.60005	0.367694	0.72528
CfUMH14_1857	1939136	1939489	354	3	11	5305.1	13077.4	0.493049	-1.0202	-1.8959	-0.155228	0.0224007	0.205753
CfUMH14_1858	1939752	1939997	246	2	5	1651.29	1578.95	0.920584	-0.119379	-1.20791	0.855432	0.811003	0.943672
CfUMH14_1859	1940747	1940052	696	4	9	2058.1	2345.86	0.551186	-0.85939	-1.74431	-0.00502847	0.0487132	0.302287
CfUMH14_1860	1941151	1942251	1101	14	41	9539.87	12420.7	0.765016	-0.386437	-0.83753	0.049249	0.0823697	0.38397
CfUMH14_1861	1943204	1942350	855	NA	NA	NA	NA	NA	NA	NA	NA	NA	NA
CfUMH14_1862	1944049	1943240	810	NA	NA	NA	NA	NA	NA	NA	NA	NA	NA
CfUMH14_1863	1944429	1944052	378	3	6	300.554	2.50234	0.158826	-2.65448	-4.53984	-1.01403	0.0009257	0.0343178
CfUMH14_1864	1945274	1944441	834	6	11	1834.01	619.047	0.11817	-3.08107	-4.81422	-1.52803	3.90064e-06	0.000491113
CfUMH14_1865	1946356	1945274	1083	NA	NA	NA	NA	NA	NA	NA	NA	NA	NA
CfUMH14_1866	1947654	1946398	1257	1	2	7.09657	31.4006	2.23822	1.16235	-1.12846	3.19762	0.274259	0.642204
CfUMH14_1867	1947866	1948489	624	NA	NA	NA	NA	NA	NA	NA	NA	NA	NA
CfUMH14_1868	1948486	1949337	852	NA	NA	NA	NA	NA	NA	NA	NA	NA	NA
CfUMH14_1869	1949604	1950551	948	NA	NA	NA	NA	NA	NA	NA	NA	NA	NA
CfUMH14_1870	1950703	1952358	1656	20	52	19232.9	28192.7	1.12252	0.166736	-0.275693	0.594536	0.454275	0.781673
CfUMH14_1871	1953942	1952479	1464	6	15	1562.54	4949.11	1.10346	0.14203	-0.672592	0.885846	0.71893	0.908774
CfUMH14_1872	1955343	1953958	1386	11	31	9394.54	32845.5	1.08355	0.11577	-0.367929	0.591923	0.635372	0.875361
CfUMH14_1873	1955952	1957313	1362	9	20	5658.83	1433.88	0.451901	-1.14592	-1.94456	-0.428143	0.0016429	0.0498047
CfUMH14_1874	1957709	1957428	282	2	6	2191.64	1886.62	1.0419	0.0592107	-1.12498	1.17555	0.918229	0.978856
CfUMH14_1875	1957984	1958568	585	NA	NA	NA	NA	NA	NA	NA	NA	NA	NA
CfUMH14_1876	1958684	1959778	1095	5	16	3033.65	232.395	0.331051	-1.59488	-2.50163	-0.739764	0.000197833	0.0116534
CfUMH14_1877	1959993	1960154	162	NA	NA	NA	NA	NA	NA	NA	NA	NA	NA
CfUMH14_1878	1960580	1960738	159	3	10	2398.32	4206.26	1.05898	0.0826693	-0.669319	0.839769	0.826411	0.947559
CfUMH14_1879	1960926	1961600	675	2	4	911.73	170.67	0.726709	-0.460551	-2.6778	1.23962	0.608251	0.86397
CfUMH14_1880	1961887	1962240	354	NA	NA	NA	NA	NA	NA	NA	NA	NA	NA
CfUMH14_1881	1962862	1963332	471	3	4	1045	1522.58	0.27335	-1.87118	-3.97013	-0.266298	0.0200301	0.193151
CfUMH14_1882	1964063	1963455	609	4	12	5333.17	6942.3	0.909869	-0.136269	-0.714696	0.453732	0.644271	0.878709
CfUMH14_1883	1965386	1964577	810	7	24	6979.13	8195.56	0.891299	-0.166019	-0.719545	0.377658	0.550492	0.837823
CfUMH14_1884	1965874	1965743	132	NA	NA	NA	NA	NA	NA	NA	NA	NA	NA
CfUMH14_1885	1965927	1967120	1194	6	21	8403.87	24452.2	1.69269	0.759321	0.117983	1.38937	0.0206853	0.197613
CfUMH14_1886	1967120	1967929	810	3	9	4397.92	10024.4	0.67081	-0.576024	-1.40389	0.320519	0.200476	0.568089
CfUMH14_1887	1968763	1968900	138	3	9	1959.19	1942.61	0.470389	-1.08807	-2.09381	-0.147555	0.0234998	0.210066
CfUMH14_1888	1968937	1969371	435	4	11	3423.16	3182.67	1.02074	0.0296183	-0.776913	0.776677	0.938987	0.984059
CfUMH14_1889	1969551	1970474	924	17	62	22043.8	43772.3	0.945837	-0.0803369	-0.433161	0.266655	0.651434	0.881033
CfUMH14_1890	1970499	1970891	393	3	12	6862.8	15188.4	1.63911	0.712914	-0.0380666	1.47155	0.0623097	0.335452
CfUMH14_1891	1971398	1971048	351	2	7	2642.81	1397.73	0.55498	-0.849493	-1.93641	0.153457	0.0968665	0.418063
CfUMH14_1892	1973003	1971411	1593	12	33	15918.7	24097.8	0.771986	-0.373354	-0.900752	0.139353	0.154101	0.51133
CfUMH14_1893	1974070	1973111	960	14	40	18212.4	31169.3	0.732979	-0.448157	-0.913008	0.00640229	0.0533362	0.313043
CfUMH14_1894	1974323	1975870	1548	11	30	13859.3	19061.7	1.37984	0.464499	-0.0454328	0.968855	0.0738616	0.363748
CfUMH14_1895	1975864	1976913	1050	4	10	2284.65	1598.99	0.370509	-1.43242	-2.50887	-0.502092	0.0019475	0.0543753
CfUMH14_1896	1976913	1977911	999	7	27	5312.25	9515.13	1.19502	0.257032	-0.191325	0.710337	0.259996	0.627583
CfUMH14_1897	1977938	1978960	1023	13	40	9156.09	61984.1	0.924829	-0.112742	-0.533659	0.300468	0.593813	0.856944
CfUMH14_1898	1978989	1979864	876	6	19	6400.48	14564.8	0.795585	-0.329911	-0.955826	0.281518	0.290114	0.658369
CfUMH14_1899	1979916	1980206	291	4	9	4583.47	8413.35	0.734911	-0.444358	-1.23601	0.395283	0.291264	0.659223
CfUMH14_1900	1980219	1980962	744	3	9	6658.82	10708.2	0.821296	-0.284026	-1.37447	0.750913	0.592621	0.856418
CfUMH14_1901	1981311	1982432	1122	9	27	11046.4	23739.6	1.02745	0.0390648	-0.464166	0.52558	0.87643	0.966041
CfUMH14_1902	1982429	1982707	279	2	7	954.501	1337.05	0.691745	-0.531688	-1.65806	0.643668	0.375301	0.731516
CfUMH14_1903	1982718	1984031	1314	14	49	20238.9	47266	1.43629	0.522346	0.142474	0.900815	0.00711987	0.107916
CfUMH14_1904	1984043	1984849	807	2	4	1218.87	491.093	0.716826	-0.480306	-2.33423	1.22039	0.575259	0.849485
CfUMH14_1905	1984980	1985411	432	3	7	3182.24	12808.5	0.495587	-1.01279	-2.30004	0.187661	0.0980554	0.419876
CfUMH14_1906	1985423	1986055	633	4	16	7501.47	12397.8	0.830831	-0.267374	-0.981266	0.414859	0.444382	0.777081
CfUMH14_1907	1986072	1986866	795	10	27	6760.74	9439.28	0.925296	-0.112013	-0.624526	0.388749	0.661571	0.884864
CfUMH14_1908	1986937	1987350	414	7	24	5962.62	9939.75	1.42415	0.510099	-0.0327503	1.04086	0.0652161	0.341994
CfUMH14_1909	1987690	1987947	258	3	11	1590.09	2034.07	1.06389	0.0893509	-0.730573	0.835246	0.823762	0.946988
CfUMH14_1910	1987958	1989595	1638	10	29	6688.37	9169.93	0.837716	-0.255467	-0.718333	0.190879	0.264101	0.632473
CfUMH14_1911	1989721	1989972	252	1	3	130.57	146.754	3.44318	1.78374	0.273641	3.16514	0.023046	0.208354
CfUMH14_1912	1990627	1990202	426	6	21	3185.41	7023.44	1.53244	0.615833	0.100377	1.14627	0.019303	0.189983
CfUMH14_1913	1991929	1990640	1290	11	41	12856.9	22533.1	1.0698	0.0973405	-0.288104	0.480018	0.618466	0.868024
CfUMH14_1914	1993727	1991976	1752	12	40	14481.8	25852.4	1.05321	0.0747897	-0.389856	0.533538	0.750861	0.921708
CfUMH14_1915	1994107	1993745	363	1	1	627.4	19.1605	0.00680501	-7.19919	-33.8856	19.4873	0.507565	0.814963
CfUMH14_1916	1994331	1994155	177	1	3	335.824	559.036	1.68535	0.753047	-0.550267	2.37007	0.246065	0.615094
CfUMH14_1917	1997036	1995603	1434	6	15	6240.98	8980.23	1.15704	0.210433	-0.511957	0.924118	0.560161	0.842389
CfUMH14_1918	1999335	1998160	1176	14	40	19178.7	35190.8	0.950236	-0.0736424	-0.500087	0.349167	0.73333	0.914761
CfUMH14_1919	1999658	1999332	327	4	14	3846.64	7359.05	1.11147	0.152473	-0.467667	0.757524	0.621926	0.869863
CfUMH14_1920	1999971	1999735	237	1	4	1613.91	1608.64	0.870794	-0.199597	-1.30204	0.916882	0.718635	0.90851
CfUMH14_1921	2000363	1999968	396	6	21	5277.15	17543.4	1.08581	0.118771	-0.466938	0.708992	0.690413	0.896497
CfUMH14_1922	2001651	2000647	1005	8	28	7965.34	19012.7	1.01507	0.0215738	-0.482572	0.518894	0.932526	0.982259
CfUMH14_1923	2002546	2001674	873	4	12	3891.82	9522.89	1.21957	0.286368	-0.496656	1.04776	0.464523	0.788639
CfUMH14_1924	2003679	2002891	789	6	12	3029.79	6784.91	0.574638	-0.799275	-1.9485	0.269131	0.144994	0.500803
CfUMH14_1925	2004864	2003683	1182	18	60	20137.2	32517.1	0.965573	-0.0505421	-0.434784	0.326661	0.793994	0.937509
CfUMH14_1926	2006377	2005382	996	14	49	21910.5	52530.6	1.31491	0.394966	0.0393225	0.74903	0.0296472	0.237498
CfUMH14_1927	2006551	2007987	1437	17	51	16856.1	32191.4	1.20213	0.265597	-0.0968252	0.626957	0.149944	0.506108
CfUMH14_1928	2008018	2008965	948	4	9	2231.08	8803.35	1.17262	0.229732	-0.961339	1.33778	0.695741	0.898241
CfUMH14_1929	2009031	2010290	1260	15	46	16610.9	27533.7	1.0982	0.135136	-0.223337	0.486508	0.455438	0.782375
CfUMH14_1930	2010919	2010368	552	4	9	1494.63	5682.14	1.25425	0.32683	-0.431881	1.11857	0.392838	0.743346
CfUMH14_1931	2011318	2011052	267	NA	NA	NA	NA	NA	NA	NA	NA	NA	NA
CfUMH14_1932	2011508	2011353	156	NA	NA	NA	NA	NA	NA	NA	NA	NA	NA
CfUMH14_1933	2011903	2011667	237	2	3	1465.07	3609.62	0.102753	-3.28275	-5.98648	-0.677994	0.013233	0.155834
CfUMH14_1934	2012221	2013450	1230	14	38	19491.4	39804.4	1.16567	0.221156	-0.195015	0.62916	0.294654	0.662921
CfUMH14_1935	2013654	2014385	732	5	22	7466.68	8072.45	0.919819	-0.120578	-0.673719	0.435799	0.669971	0.888528
CfUMH14_1936	2014924	2014805	120	NA	NA	NA	NA	NA	NA	NA	NA	NA	NA
CfUMH14_1937	2014989	2015225	237	3	13	3661.49	8180.71	1.02039	0.0291199	-0.822012	0.866938	0.945578	0.985429
CfUMH14_1938	2015240	2015962	723	1	3	658.721	1666.92	3.36808	1.75193	0.554272	2.89649	0.00567665	0.0933012
CfUMH14_1939	2016018	2018303	2286	25	79	23218.8	47081	1.24892	0.320677	0.0312839	0.608451	0.0299931	0.23829
CfUMH14_1940	2018317	2019285	969	15	54	21482.4	26633.4	1.20027	0.263363	-0.0897305	0.609834	0.14225	0.495556
CfUMH14_1941	2019607	2020881	1275	10	30	8586.55	15016.1	0.924308	-0.113555	-0.581846	0.347275	0.629313	0.872785
CfUMH14_1942	2021207	2022277	1071	7	16	5331.12	5597.28	1.22989	0.298529	-0.569742	1.10782	0.488299	0.801087
CfUMH14_1943	2022286	2022921	636	3	6	1675.14	1830.43	0.607222	-0.719705	-1.7835	0.269536	0.156498	0.513933
CfUMH14_1944	2022932	2024362	1431	9	26	6031.2	17156.6	0.903713	-0.146063	-0.716817	0.393453	0.599884	0.860395
CfUMH14_1945	2024533	2026245	1713	13	45	15172.5	44576.4	1.58004	0.659962	0.281572	1.02734	0.000744807	0.0296472
CfUMH14_1946	2026453	2027475	1023	4	13	4899.3	18726.6	1.68811	0.755412	0.0676311	1.43392	0.0316957	0.24562
CfUMH14_1947	2027475	2028461	987	7	22	4188.91	1359.71	0.92806	-0.10771	-0.632786	0.399886	0.679026	0.891918
CfUMH14_1948	2028458	2029219	762	3	10	1287.35	3531.59	1.80069	0.848552	-0.0376481	1.70526	0.0602373	0.330484
CfUMH14_1949	2029229	2030041	813	10	38	11073.9	33392.8	1.40345	0.488974	0.0357725	0.942734	0.0345282	0.255174
CfUMH14_1950	2030038	2030895	858	2	6	2263.58	13594.9	1.89912	0.92533	-0.214532	2.03936	0.107711	0.440191
CfUMH14_1951	2030919	2032889	1971	28	103	39265	84574.9	0.958566	-0.0610498	-0.319862	0.195623	0.641648	0.877502
CfUMH14_1952	2033224	2032931	294	3	10	3015.01	3882.85	0.985598	-0.0209294	-0.903685	0.825447	0.961141	0.990343
CfUMH14_1953	2033387	2034121	735	11	37	13224.6	21299.7	1.38981	0.474885	0.0996856	0.847669	0.013422	0.156446
CfUMH14_1954	2034744	2034133	612	9	29	12538.3	6906.32	0.952526	-0.0701695	-0.615387	0.454651	0.795877	0.938015
CfUMH14_1955	2034843	2035757	915	7	22	6056.92	13549.1	1.04962	0.0698716	-0.531541	0.657248	0.816566	0.944767
CfUMH14_1956	2035855	2037588	1734	17	54	23793.9	30052.5	0.81199	-0.300466	-0.669864	0.0609952	0.10361	0.431042
CfUMH14_1957	2038710	2037640	1071	7	24	9345.52	20034.8	0.607408	-0.719262	-1.388	-0.0678909	0.0302876	0.239892
CfUMH14_1958	2040021	2038723	1299	13	37	11809.6	31551.7	0.901224	-0.150043	-0.672741	0.35227	0.562087	0.843333
CfUMH14_1959	2040344	2041876	1533	12	39	12395.1	22537.1	1.09417	0.12984	-0.301618	0.551039	0.550384	0.837823
CfUMH14_1960	2042698	2041979	720	13	30	6876.36	145.041	0.255888	-1.96642	-2.77786	-1.2569	8.01899e-10	2.32655e-07
CfUMH14_1961	2042935	2044479	1545	15	44	16611.8	22480.6	0.757616	-0.400461	-0.845107	0.0332588	0.0704548	0.354434
CfUMH14_1962	2044621	2045151	531	6	16	5069.78	381.488	0.132583	-2.91503	-4.27253	-1.70941	1.49013e-08	3.75232e-06
CfUMH14_1963	2045262	2045603	342	4	12	1561.7	6224.99	1.10518	0.144284	-0.557174	0.81756	0.676967	0.891357
CfUMH14_1964	2046079	2045633	447	4	13	4852.23	10510.7	1.21692	0.283229	-0.429639	0.984793	0.430311	0.76892
CfUMH14_1965	2046831	2046172	660	6	18	6499.9	16213.9	1.29178	0.369361	-0.257506	0.97993	0.243146	0.61196
CfUMH14_1966	2047185	2046901	285	3	8	2471.07	2484.31	1.11458	0.156494	-0.668277	0.971825	0.703537	0.902398
CfUMH14_1967	2047321	2048028	708	3	9	2397.45	793.877	1.08945	0.123596	-0.877939	1.11429	0.806815	0.942473
CfUMH14_1968	2048052	2048864	813	8	21	3448.34	363.783	0.344326	-1.53815	-2.33323	-0.849149	5.56106e-06	0.000661564
CfUMH14_1969	2048868	2049134	267	NA	NA	NA	NA	NA	NA	NA	NA	NA	NA
CfUMH14_1970	2050138	2049221	918	10	31	9866.85	20843.7	1.2975	0.375739	-0.0718253	0.828138	0.099394	0.421784
CfUMH14_1971	2050242	2051327	1086	11	31	15869.3	18830.5	0.817977	-0.289867	-0.754889	0.168361	0.21553	0.583923
CfUMH14_1972	2052492	2051377	1116	6	18	4460.6	10142	0.830846	-0.267346	-0.911116	0.384507	0.416495	0.760357
CfUMH14_1973	2054295	2052577	1719	9	30	8825.16	33107.2	0.809686	-0.304566	-0.83278	0.226238	0.259413	0.626969
CfUMH14_1974	2055051	2054467	585	7	23	5354.41	5037.46	0.594249	-0.75086	-1.39521	-0.150686	0.0137289	0.158363
CfUMH14_1975	2055841	2055146	696	NA	NA	NA	NA	NA	NA	NA	NA	NA	NA
CfUMH14_1976	2057810	2055900	1911	20	78	24986.8	49446.7	0.942378	-0.0856222	-0.365371	0.190351	0.544208	0.833604
CfUMH14_1977	2057712	2057870	159	1	4	1387.23	3841.49	0.960992	-0.0574043	-1.18275	1.07542	0.919148	0.978869
CfUMH14_1978	2057951	2058295	345	3	9	4891.03	8536.18	0.862645	-0.213161	-1.07168	0.667209	0.63436	0.875237
CfUMH14_1979	2058481	2058302	180	NA	NA	NA	NA	NA	NA	NA	NA	NA	NA
CfUMH14_1980	2058565	2059926	1362	18	56	11670.5	57340.4	0.839734	-0.251996	-0.61321	0.102652	0.164312	0.522992
CfUMH14_1981	2059930	2060508	579	5	17	5341.69	16912.2	1.11922	0.162497	-0.393622	0.725044	0.564353	0.844485
CfUMH14_1982	2060758	2062056	1299	11	33	14541.7	28432.9	0.845152	-0.242717	-0.782424	0.282418	0.366124	0.723681
CfUMH14_1983	2062187	2063788	1602	13	47	13960.6	25007	1.26546	0.339667	-0.0440999	0.718256	0.0823152	0.38385
CfUMH14_1984	2065354	2063795	1560	21	67	22414.1	41596.7	1.14718	0.198095	-0.140964	0.53482	0.251045	0.619306
CfUMH14_1985	2065500	2065342	159	NA	NA	NA	NA	NA	NA	NA	NA	NA	NA
CfUMH14_1986	2065814	2066776	963	10	26	10774.6	38803.3	1.16248	0.217201	-0.302684	0.723205	0.407942	0.755012
CfUMH14_1987	2066835	2067635	801	6	20	6040.65	22444.4	1.05653	0.0793339	-0.528234	0.67572	0.794997	0.937862
CfUMH14_1988	2067648	2068499	852	6	22	7678.51	13702.5	0.83748	-0.255874	-0.901784	0.384314	0.433595	0.771358
CfUMH14_1989	2068560	2069018	459	10	26	13655	28310.2	0.98529	-0.0213798	-0.6129	0.56061	0.942732	0.98482
CfUMH14_1990	2069451	2070017	567	2	8	1494.93	2291.56	2.14821	1.10314	0.22839	1.97096	0.0141726	0.162219
CfUMH14_1991	2070823	2070014	810	7	21	4732.51	4666.3	1.34402	0.426552	-0.175887	1.01177	0.16259	0.521383
CfUMH14_1992	2072632	2070887	1746	27	82	32670.9	52604.2	0.883743	-0.178301	-0.47183	0.111638	0.22859	0.598189
CfUMH14_1993	2073061	2072852	210	2	4	468.375	619.069	2.76085	1.46511	-0.247941	2.99263	0.087734	0.396914
CfUMH14_1994	2074138	2073854	285	3	10	4693.54	6010.81	0.826336	-0.275199	-1.11659	0.510886	0.495041	0.80571
CfUMH14_1995	2074356	2074213	144	1	1	258.471	8.41732	0.00503754	-7.63307	-15.0563	-0.209804	0.0450999	0.289903
CfUMH14_1996	2074521	2074760	240	2	7	773.974	1686.38	2.07574	1.05363	0.0453104	1.953	0.0412591	0.278103
CfUMH14_1997	2075666	2074875	792	9	24	6887.43	14556	0.712085	-0.489879	-1.03873	0.0313483	0.0657238	0.343307
CfUMH14_1998	2075841	2077214	1374	10	26	8761.08	10755.3	1.04596	0.0648317	-0.454904	0.576844	0.804353	0.941472
CfUMH14_1999	2078142	2077261	882	3	11	2121.7	7982.8	0.959433	-0.0597466	-0.924192	0.775749	0.887982	0.969883
[truncated: 2,900 more rows]
