# Supplementary material for: Citrobacter freundii fitness during bloodstream infection
Source: Sci Rep. 2018 Aug 7;8:11792. doi: 10.1038/s41598-018-30196-0 (PMC6081441; doi:10.1038/s41598-018-30196-0)
Supplement: Supplementary file 3 — Dataset 2 [file 41598_2018_30196_MOESM3_ESM.xlsx]

## Sheet: Putative Essential Genes
Locus_tag (RAST)	Unique Flanking Sequences	Expected Reads	logConc	logFC	P.Value	adj.P.Val	Start	Stop	Strand	Length	Product
CfUMH14_0013	145	1506	-17.4358	-8.96423	2.64307e-14	1.72342e-12	12941	14863	+	1923	Chaperone protein DnaK
CfUMH14_0019	6	73	-20.3575	-6.04261	3.84718e-06	3.41652e-05	22192	22338	-	147	hypothetical protein
CfUMH14_0020	18	197	-19.6622	-7.53325	2.94838e-11	4.00979e-10	22360	22545	-	186	SSU ribosomal protein S20p
CfUMH14_0021	69	723	-18.272	-8.51549	6.558e-14	2.74709e-12	23003	23890	+	888	Riboflavin kinase (EC 2.7.1.26) / FMN adenylyltransferase (EC 2.7.7.2)
CfUMH14_0022	171	1775	-17.3918	-9.34907	2.30826e-15	7.90179e-13	23928	26744	+	2817	Isoleucyl-tRNA synthetase (EC 6.1.1.5)
CfUMH14_0023	46	485	-18.7575	-8.33708	6.38212e-14	2.74709e-12	26744	27241	+	498	Lipoprotein signal peptidase (EC 3.4.23.36)
CfUMH14_0024	30	320	-19.0862	-7.7938	1.82285e-12	3.28666e-11	27359	27808	+	450	FKBP-type peptidyl-prolyl cis-trans isomerase SlpA (EC 5.2.1.8)
CfUMH14_0025	52	547	-18.6773	-8.52346	4.27464e-14	2.28621e-12	27810	28760	+	951	4-hydroxy-3-methylbut-2-enyl diphosphate reductase (EC 1.17.1.2)
CfUMH14_0027	56	589	-18.4934	-8.36551	9.36613e-14	3.49915e-12	29914	30735	+	822	4-hydroxy-tetrahydrodipicolinate reductase (EC 1.17.1.8)
CfUMH14_0045	30	320	-19.0919	-7.80512	1.82285e-12	3.28666e-11	51735	52214	+	480	Dihydrofolate reductase (EC 1.5.1.3)
CfUMH14_0051	256	2651	-16.7332	-9.19063	9.09617e-15	1.21762e-12	56696	59053	-	2358	Outer membrane protein Imp, required for envelope biogenesis / Organic solvent tolerance protein precursor
CfUMH14_0061	110	1146	-17.2131	-7.72795	8.94217e-11	1.13506e-09	72669	73403	+	735	FIG00640222: hypothetical protein
CfUMH14_0063	44	465	-18.2723	-7.24129	2.64949e-10	3.19281e-09	74975	75673	-	699	Thiamin ABC transporter, ATPase component / Thiamine transport ATP-binding protein thiQ
CfUMH14_0081	42	444	-18.8181	-8.20172	2.52782e-13	7.33685e-12	96150	96608	+	459	Cell division protein MraZ
CfUMH14_0082	56	589	-18.6089	-8.59643	2.17899e-14	1.62777e-12	96610	97551	+	942	rRNA small subunit methyltransferase H
CfUMH14_0083	18	197	-19.7083	-7.62541	1.529e-11	2.16609e-10	97548	97913	+	366	Cell division protein FtsL
CfUMH14_0084	165	1713	-17.1259	-8.71487	2.58447e-13	7.4109e-12	97929	99695	+	1767	Cell division protein FtsI [Peptidoglycan synthetase] (EC 2.4.1.129)
CfUMH14_0085	86	898	-18.1381	-8.87512	1.69102e-14	1.54793e-12	99754	101169	+	1416	UDP-N-acetylmuramoylalanyl-D-glutamate--2,6- diaminopimelate ligase (EC 6.3.2.13)
CfUMH14_0086	84	877	-18.2016	-8.93497	1.0692e-14	1.22125e-12	101166	102524	+	1359	UDP-N-acetylmuramoylalanyl-D-glutamyl-2,6- diaminopimelate--D-alanyl-D-alanine ligase (EC 6.3.2.10)
CfUMH14_0088	74	774	-18.1674	-8.50536	1.24643e-13	4.29928e-12	103603	104919	+	1317	UDP-N-acetylmuramoylalanine--D-glutamate ligase (EC 6.3.2.9)
CfUMH14_0089	94	981	-17.98	-8.81275	3.87486e-14	2.14674e-12	104919	106163	+	1245	Cell division protein FtsW
CfUMH14_0090	64	671	-18.5317	-8.82107	1.51597e-14	1.45421e-12	106160	107227	+	1068	UDP-N-acetylglucosamine--N-acetylmuramyl- (pentapeptide) pyrophosphoryl-undecaprenol N-acetylglucosamine transferase (EC 2.4.1.227)
CfUMH14_0091	98	1022	-17.8021	-8.57595	1.48293e-13	4.76943e-12	107279	108754	+	1476	UDP-N-acetylmuramate--alanine ligase (EC 6.3.2.8)
CfUMH14_0092	62	650	-18.4002	-8.46791	7.31623e-14	2.87812e-12	108747	109667	+	921	D-alanine--D-alanine ligase B (EC 6.3.2.4)
CfUMH14_0093	62	650	-18.165	-7.9976	2.41382e-12	4.23977e-11	109669	110502	+	834	Cell division protein FtsQ
CfUMH14_0094	113	1176	-17.3281	-8.03497	6.37372e-12	9.94801e-11	110499	111761	+	1263	Cell division protein FtsA
CfUMH14_0095	82	857	-18.3255	-9.11395	3.4437e-15	8.62738e-13	111824	112975	+	1152	Cell division protein FtsZ (EC 3.4.24.-)
CfUMH14_0096	70	733	-18.4122	-8.83681	8.27132e-15	1.21762e-12	113076	113993	+	918	UDP-3-O-[3-hydroxymyristoyl] N-acetylglucosamine deacetylase (EC 3.5.1.108)
CfUMH14_0097	32	341	-19.1231	-8.04793	3.25723e-13	8.75955e-12	114344	114781	+	438	Secretion monitor precursor
CfUMH14_0102	44	465	-18.3472	-7.39095	5.15916e-11	6.76518e-10	119029	119649	-	621	Dephospho-CoA kinase (EC 2.7.1.24)
CfUMH14_0116	90	939	-16.9076	-6.54381	5.29212e-08	5.19392e-07	136844	138268	+	1425	Dihydrolipoamide dehydrogenase of pyruvate dehydrogenase complex (EC 1.8.1.4) @ Dihydrolipoamide dehydrogenase (EC 1.8.1.4)
CfUMH14_0147	40	424	-18.6676	-7.76319	4.09872e-12	6.75084e-11	171156	171635	-	480	2-amino-4-hydroxy-6- hydroxymethyldihydropteridine pyrophosphokinase (EC 2.7.6.3)
CfUMH14_0148	106	1104	-17.3126	-7.82117	2.22278e-11	3.07571e-10	171632	172945	-	1314	Poly(A) polymerase (EC 2.7.7.19)
CfUMH14_0164	78	816	-17.7287	-7.77784	1.3834e-11	1.98342e-10	192882	194162	-	1281	Glutamate-1-semialdehyde aminotransferase (EC 5.4.3.8)
CfUMH14_0166	28	300	-19.0132	-7.45523	1.36651e-11	1.96513e-10	195834	196178	+	345	probable iron binding protein from the HesB_IscA_SufA family
CfUMH14_0169	48	506	-17.2641	-5.47058	1.20092e-05	0.000104888	197752	198450	-	699	5'-methylthioadenosine nucleosidase (EC 3.2.2.16) / S-adenosylhomocysteine nucleosidase (EC 3.2.2.9)
CfUMH14_0171	93	970	-17.6315	-8.08506	2.98087e-12	5.14092e-11	200181	201614	+	1434	HtrA protease/chaperone protein
CfUMH14_0174	67	702	-18.137	-8.16192	1.35513e-12	2.63754e-11	203503	204327	-	825	2,3,4,5-tetrahydropyridine-2,6-dicarboxylate N-succinyltransferase (EC 2.3.1.117)
CfUMH14_0176	62	650	-18.3348	-8.33702	1.47642e-13	4.76943e-12	207145	207939	-	795	Methionine aminopeptidase (EC 3.4.11.18)
CfUMH14_0177	50	527	-18.7851	-8.62804	3.41201e-14	2.0822e-12	208264	208989	+	726	SSU ribosomal protein S2p (SAe)
CfUMH14_0178	40	424	-19.0014	-8.43088	5.03395e-14	2.4639e-12	209126	209977	+	852	Translation elongation factor Ts
CfUMH14_0179	60	630	-17.9769	-7.52816	2.89953e-11	3.95466e-10	210123	210848	+	726	Uridine monophosphate kinase (EC 2.7.4.22)
CfUMH14_0180	26	279	-19.3077	-7.83806	1.42813e-12	2.71916e-11	210988	211545	+	558	Ribosome recycling factor
CfUMH14_0181	86	898	-17.9428	-8.48443	3.416e-13	9.13493e-12	211656	212852	+	1197	1-deoxy-D-xylulose 5-phosphate reductoisomerase (EC 1.1.1.267)
CfUMH14_0182	64	671	-18.168	-8.09368	1.13764e-12	2.29457e-11	213040	213798	+	759	Undecaprenyl diphosphate synthase (EC 2.5.1.31)
CfUMH14_0183	84	877	-17.9298	-8.3914	7.1909e-13	1.60698e-11	213811	214668	+	858	Phosphatidate cytidylyltransferase (EC 2.7.7.41)
CfUMH14_0184	114	1187	-17.734	-8.87193	3.57017e-14	2.10911e-12	214680	216032	+	1353	Membrane-associated zinc metalloprotease
CfUMH14_0185	262	2713	-16.5634	-8.91753	4.6149e-14	2.36203e-12	216062	218485	+	2424	Outer membrane protein assembly factor YaeT precursor
CfUMH14_0186	28	300	-19.174	-7.77695	1.51599e-12	2.82984e-11	218608	219093	+	486	Outer membrane chaperone Skp (OmpH) precursor @ Outer membrane protein H precursor
CfUMH14_0187	101	1053	-18.0743	-9.20638	2.93596e-15	8.62738e-13	219097	220122	+	1026	UDP-3-O-[3-hydroxymyristoyl] glucosamine N-acyltransferase (EC 2.3.1.191)
CfUMH14_0188	40	424	-18.797	-8.02204	5.47104e-13	1.30865e-11	220226	220681	+	456	3-hydroxyacyl-[acyl-carrier-protein] dehydratase, FabZ form (EC 4.2.1.59)
CfUMH14_0189	62	650	-18.1544	-7.97629	3.14027e-12	5.37686e-11	220685	221473	+	789	Acyl-[acyl-carrier-protein]--UDP-N- acetylglucosamine O-acyltransferase (EC 2.3.1.129)
CfUMH14_0190	68	712	-18.443	-8.81607	9.38574e-15	1.21762e-12	221473	222621	+	1149	Lipid-A-disaccharide synthase (EC 2.4.1.182)
CfUMH14_0192	276	2858	-16.697	-9.33435	7.46376e-15	1.21762e-12	223239	226721	+	3483	DNA polymerase III alpha subunit (EC 2.7.7.7)
CfUMH14_0193	58	609	-18.2309	-7.94001	2.64105e-12	4.60491e-11	226734	227693	+	960	Acetyl-coenzyme A carboxyl transferase alpha chain (EC 6.4.1.2)
CfUMH14_0196	72	754	-18.1919	-8.47649	1.44651e-13	4.76943e-12	230449	231741	+	1293	tRNA(Ile)-lysidine synthetase (EC 6.3.4.19)
CfUMH14_0202	116	1207	-17.7774	-9.00856	1.52753e-14	1.45421e-12	234179	235897	-	1719	Prolyl-tRNA synthetase (EC 6.1.1.15), bacterial type
CfUMH14_0223	48	506	-18.8331	-8.60851	1.90871e-14	1.56669e-12	254554	255282	+	729	DNA polymerase III epsilon subunit (EC 2.7.7.7)
CfUMH14_0227	8	94	-20.225	-6.50279	1.92803e-07	1.82817e-06	256711	256824	+	114	hypothetical protein
CfUMH14_0240	62	650	-17.7338	-7.13507	8.86364e-10	1.00216e-08	270876	271457	+	582	Phosphoheptose isomerase 1 (EC 5.3.1.-)
CfUMH14_0254	16	176	-19.46	-6.80797	1.96755e-09	2.16789e-08	283824	283976	-	153	hypothetical protein
CfUMH14_0264	62	650	-18.3767	-8.42088	1.05583e-13	3.72278e-12	295029	295502	+	474	hypothetical protein
CfUMH14_0278	32	341	-18.3556	-6.51289	1.32313e-08	1.36028e-07	310067	310924	-	858	Hydrogenase maturation factor HoxQ
CfUMH14_0299	10	114	-19.9024	-6.43671	1.11586e-07	1.0752e-06	340572	340757	+	186	hypothetical protein
CfUMH14_0319	32	341	-17.6843	-5.17029	4.1756e-05	0.00036007	364677	365339	+	663	Methyltransferase
CfUMH14_0341	10	114	-19.9848	-6.60149	3.83854e-08	3.80655e-07	388406	388861	-	456	Sensor histidine protein kinase UhpB, glucose-6-phosphate specific (EC 2.7.13.3)
CfUMH14_0348	64	671	-18.2598	-8.27734	2.98812e-13	8.36673e-12	394025	394999	-	975	Porphobilinogen synthase (EC 4.2.1.24)
CfUMH14_0365	12	135	-19.6728	-6.45936	4.19136e-08	4.14779e-07	412286	412477	+	192	Protein YaiA
CfUMH14_0389	22	238	-19.462	-7.68406	3.80401e-12	6.30908e-11	439495	439827	+	333	Preprotein translocase subunit YajC (TC 3.A.5.1.1)
CfUMH14_0390	160	1661	-17.164	-8.70285	1.32739e-13	4.52389e-12	439888	441702	+	1815	Protein-export membrane protein SecD (TC 3.A.5.1.1)
CfUMH14_0391	76	795	-18.4915	-9.22959	1.29287e-15	7.90179e-13	441713	442684	+	972	Protein-export membrane protein SecF (TC 3.A.5.1.1)
CfUMH14_0396	30	320	-19.1605	-7.94243	6.83253e-13	1.56254e-11	445836	446285	+	450	Ribonucleotide reductase transcriptional regulator NrdR
CfUMH14_0397	67	702	-18.403	-8.6939	2.54533e-14	1.68284e-12	446289	447392	+	1104	Diaminohydroxyphosphoribosylaminopyrimidine deaminase (EC 3.5.4.26) / 5-amino-6-(5-phosphoribosylamino)uracil reductase (EC 1.1.1.193)
CfUMH14_0398	36	382	-18.8744	-7.88066	1.35755e-12	2.63754e-11	447483	447953	+	471	6,7-dimethyl-8-ribityllumazine synthase (EC 2.5.1.78)
CfUMH14_0399	38	403	-19.0491	-8.38188	1.02382e-13	3.63686e-12	447973	448392	+	420	Transcription termination protein NusB
CfUMH14_0400	71	743	-18.4129	-8.87852	1.07757e-14	1.22125e-12	448470	449447	+	978	Thiamine-monophosphate kinase (EC 2.7.4.16)
CfUMH14_0403	123	1280	-17.7623	-9.14604	6.31294e-15	1.20152e-12	451079	452941	-	1863	1-deoxy-D-xylulose 5-phosphate synthase (EC 2.2.1.7)
CfUMH14_0404	64	671	-18.0861	-7.92993	2.50021e-12	4.37536e-11	452966	453865	-	900	Octaprenyl diphosphate synthase (EC 2.5.1.90) / Dimethylallyltransferase (EC 2.5.1.1) / (2E,6E)-farnesyl diphosphate synthase (EC 2.5.1.10) / Geranylgeranyl diphosphate synthase (EC 2.5.1.29)
CfUMH14_0405	14	155	-19.7323	-6.99128	1.2279e-09	1.37201e-08	453866	454108	-	243	Exodeoxyribonuclease VII small subunit (EC 3.1.11.6)
CfUMH14_0410	26	279	-19.1859	-7.59455	6.25513e-12	9.82654e-11	458573	459064	+	492	FIG001943: hypothetical protein YajQ
CfUMH14_0418	106	1104	-17.7265	-8.64885	8.45954e-14	3.24737e-12	465983	467458	-	1476	AmpG permease
CfUMH14_0419	48	506	-18.7692	-8.48069	5.09202e-14	2.4639e-12	467503	468081	-	579	Hypothetical lipoprotein YajG precursor
CfUMH14_0442	22	238	-19.4316	-7.62321	9.13733e-12	1.38075e-10	492102	492353	+	252	FIG00510911: hypothetical protein
CfUMH14_0459	22	238	-19.4485	-7.65708	6.83872e-12	1.06034e-10	508794	509321	-	528	Primosomal replication protein N prime prime
CfUMH14_0462	86	898	-18.1925	-8.9838	8.23658e-15	1.21762e-12	510632	512563	+	1932	DNA polymerase III subunits gamma and tau (EC 2.7.7.7)
CfUMH14_0466	7	83	-20.1338	-5.98052	2.28205e-06	2.06906e-05	515554	515700	+	147	hypothetical protein
CfUMH14_0467	51	537	-18.6933	-8.5004	5.38702e-14	2.4917e-12	515773	516417	+	645	Adenylate kinase (EC 2.7.4.3)
CfUMH14_0468	68	712	-18.1152	-8.16045	1.30624e-12	2.56931e-11	516581	517543	+	963	Ferrochelatase, protoheme ferro-lyase (EC 4.99.1.1)
CfUMH14_0487	22	238	-19.453	-7.66603	3.80401e-12	6.30908e-11	540222	540680	-	459	Putative activity regulator of membrane protease YbbK
CfUMH14_0509	222	2301	-17.08	-9.47469	1.78345e-15	7.90179e-13	561556	563016	+	1461	Allantoin permease
CfUMH14_0522	36	382	-18.9979	-8.12757	2.68214e-13	7.62663e-12	576980	577702	-	723	UDP-2,3-diacylglucosamine diphosphatase (EC 3.6.1.54)
CfUMH14_0523	32	341	-19.2013	-8.20435	1.43782e-13	4.76943e-12	577705	578199	-	495	Peptidyl-prolyl cis-trans isomerase PpiB (EC 5.2.1.8)
CfUMH14_0524	100	1042	-18.0317	-9.09267	6.61502e-15	1.20152e-12	578373	579758	+	1386	Cysteinyl-tRNA synthetase (EC 6.1.1.16)
CfUMH14_0527	62	650	-18.34	-8.34759	1.47642e-13	4.76943e-12	580714	581580	-	867	Methylenetetrahydrofolate dehydrogenase (NADP+) (EC 1.5.1.5) / Methenyltetrahydrofolate cyclohydrolase (EC 3.5.4.9)
CfUMH14_0551	18	197	-19.5419	-7.29263	6.03205e-11	7.86645e-10	606681	606920	+	240	hypothetical protein
CfUMH14_0552	24	259	-19.2681	-7.53682	8.88099e-12	1.34629e-10	607389	607718	-	330	copE1
CfUMH14_0556	33	351	-19.0441	-7.97614	4.47267e-13	1.11466e-11	611576	611923	+	348	Cation efflux system protein CusF precursor
CfUMH14_0561	20	217	-19.4261	-7.34973	6.82516e-11	8.75682e-10	619070	619306	+	237	Putative periplasmic protein
CfUMH14_0569	8	94	-19.9385	-5.92982	1.85146e-06	1.68508e-05	634696	634812	+	117	hypothetical protein
CfUMH14_0633	30	320	-19.0633	-7.74793	3.41897e-12	5.77103e-11	705006	705269	-	264	Proposed lipoate regulatory protein YbeD
CfUMH14_0637	102	1063	-17.9188	-8.92348	1.41745e-14	1.43554e-12	707850	708962	-	1113	Rod shape-determining protein RodA
CfUMH14_0638	179	1857	-17.2038	-9.10419	9.46471e-15	1.21762e-12	708965	710866	-	1902	Penicillin-binding protein 2 (PBP-2)
CfUMH14_0639	20	217	-19.5976	-7.69272	7.08437e-12	1.08779e-10	710897	711364	-	468	LSU m3Psi1915 methyltransferase RlmH
CfUMH14_0640	16	176	-19.6179	-7.12362	4.43053e-10	5.18165e-09	711368	711685	-	318	Iojap protein
CfUMH14_0643	33	351	-19.0629	-8.01376	8.86655e-13	1.90112e-11	713717	714358	-	642	Nicotinate-nucleotide adenylyltransferase (EC 2.7.7.18)
CfUMH14_0644	79	826	-17.9424	-8.24168	8.76672e-13	1.88822e-11	714360	715391	-	1032	DNA polymerase III delta subunit (EC 2.7.7.7)
CfUMH14_0645	54	568	-18.7377	-8.75111	1.02959e-14	1.22125e-12	715391	715990	-	600	LPS-assembly lipoprotein RlpB precursor (Rare lipoprotein B)
CfUMH14_0646	188	1950	-17.3775	-9.59246	1.03687e-15	7.90179e-13	716005	718587	-	2583	Leucyl-tRNA synthetase (EC 6.1.1.4)
CfUMH14_0653	112	1166	-17.3879	-8.12909	6.11349e-12	9.63584e-11	724071	725609	-	1539	Apolipoprotein N-acyltransferase (EC 2.3.1.-) / Copper homeostasis protein CutE
CfUMH14_0655	24	259	-19.3404	-7.68136	4.23842e-12	6.93295e-11	726670	727143	-	474	Metal-dependent hydrolase YbeY, involved in rRNA and/or ribosome maturation and assembly
CfUMH14_0656	72	754	-17.7834	-7.65933	4.57132e-11	6.0443e-10	727140	728186	-	1047	Phosphate starvation-inducible protein PhoH, predicted ATPase
CfUMH14_0673	148	1537	-17.4131	-8.97743	2.40905e-14	1.67925e-12	741376	743043	+	1668	Glutaminyl-tRNA synthetase (EC 6.1.1.18)
CfUMH14_0682	12	135	-19.8239	-6.76169	7.96525e-09	8.38818e-08	750930	751079	-	150	hypothetical protein
CfUMH14_0683	40	424	-17.9853	-6.39869	2.46481e-08	2.49627e-07	751086	751715	-	630	Flavodoxin 1
CfUMH14_0690	34	362	-18.9815	-7.93461	1.16237e-12	2.32564e-11	758831	759397	-	567	Potassium-transporting ATPase C chain (EC 3.6.3.12) (TC 3.A.3.7.1)
CfUMH14_0717	180	1867	-15.688	-6.08862	6.0629e-07	5.60377e-06	785100	787901	+	2802	2-oxoglutarate dehydrogenase E1 component (EC 1.2.4.2)
CfUMH14_0718	74	774	-18.2122	-8.59506	1.4073e-13	4.72655e-12	787916	789139	+	1224	Dihydrolipoamide succinyltransferase component (E2) of 2-oxoglutarate dehydrogenase complex (EC 2.3.1.61)
CfUMH14_0728	44	465	-18.8643	-8.42533	7.0768e-14	2.81504e-12	799467	799784	-	318	FIG00509805: hypothetical protein
CfUMH14_0734	128	1331	-17.2375	-8.21037	1.64594e-12	3.01334e-11	806915	808483	+	1569	Cytochrome d ubiquinol oxidase subunit I (EC 1.10.3.-)
CfUMH14_0735	70	733	-17.9838	-7.98	3.31959e-12	5.62322e-11	808499	809638	+	1140	Cytochrome d ubiquinol oxidase subunit II (EC 1.10.3.-)
CfUMH14_0738	22	238	-19.451	-7.66206	3.80401e-12	6.30908e-11	810210	810614	+	405	4-hydroxybenzoyl-CoA thioesterase family active site
CfUMH14_0739	48	506	-18.5509	-8.04421	1.42621e-12	2.71916e-11	810620	811303	+	684	MotA/TolQ/ExbB proton channel family protein
CfUMH14_0740	36	382	-19.0323	-8.19641	2.14533e-13	6.50431e-12	811307	811735	+	429	Tol biopolymer transport system, TolR protein
CfUMH14_0741	60	630	-18.6888	-8.95211	3.18251e-15	8.62738e-13	811800	813056	+	1257	TolA protein
CfUMH14_0742	114	1187	-17.7325	-8.86894	3.57017e-14	2.10911e-12	813182	814477	+	1296	tolB protein precursor, periplasmic protein involved in the tonb-independent uptake of group A colicins
CfUMH14_0743	40	424	-18.8644	-8.15688	2.27251e-13	6.80325e-12	814512	815030	+	519	18K peptidoglycan-associated outer membrane lipoprotein; Peptidoglycan-associated lipoprotein precursor; Outer membrane protein P6; OmpA/MotB precursor
CfUMH14_0762	16	176	-19.5869	-7.06162	6.66698e-10	7.62856e-09	829348	829497	+	150	Putative exported protein
CfUMH14_0792	18	197	-18.6677	-5.54419	3.55526e-06	3.16319e-05	861121	861573	+	453	Molybdenum cofactor biosynthesis protein MoaE
CfUMH14_0830	219	2270	-16.4585	-8.19268	1.35571e-11	1.95551e-10	898815	900242	+	1428	hypothetical protein
CfUMH14_0890	26	279	-19.0953	-7.41341	2.59359e-11	3.55778e-10	959171	959389	-	219	Translation initiation factor 1
CfUMH14_0892	125	1300	-17.6403	-8.94812	2.06318e-14	1.62777e-12	960424	962145	-	1722	Transport ATP-binding protein CydC
CfUMH14_0893	89	929	-18.0163	-8.72927	6.83132e-14	2.75568e-12	962146	963912	-	1767	Transport ATP-binding protein CydD
CfUMH14_0895	6	73	-20.2629	-5.85354	6.86684e-06	6.05299e-05	965159	965293	-	135	FIG00640252: hypothetical protein
CfUMH14_0898	38	403	-19.0058	-8.29526	5.99489e-14	2.64219e-12	970345	970956	+	612	Outer membrane lipoprotein carrier protein LolA
CfUMH14_0900	89	929	-18.0281	-8.75294	6.83132e-14	2.75568e-12	972403	973695	+	1293	Seryl-tRNA synthetase (EC 6.1.1.11)
CfUMH14_0910	12	135	-19.8258	-6.76546	9.33462e-09	9.76544e-08	984615	984731	+	117	hypothetical protein
CfUMH14_0913	18	197	-19.5646	-7.3381	7.9677e-11	1.01679e-09	985657	985848	+	192	hypothetical protein
CfUMH14_0914	26	279	-19.1577	-7.53808	1.11232e-11	1.64942e-10	985848	986123	+	276	Phage protein
CfUMH14_0947	10	114	-20.131	-6.89387	1.2444e-08	1.28768e-07	1014628	1014774	+	147	hypothetical protein
CfUMH14_0952	102	1063	-17.4165	-7.919	1.1844e-11	1.7347e-10	1019187	1020860	+	1674	SSU ribosomal protein S1p
CfUMH14_0953	20	217	-19.3646	-7.22685	6.46419e-11	8.38407e-10	1021020	1021304	+	285	Integration host factor beta subunit
CfUMH14_0955	154	1599	-17.2782	-8.82163	6.6946e-14	2.74709e-12	1023812	1025560	+	1749	Lipid A export ATP-binding/permease protein MsbA
CfUMH14_0956	67	702	-18.1654	-8.21864	4.49922e-13	1.11543e-11	1025557	1026534	+	978	Tetraacyldisaccharide 4'-kinase (EC 2.7.1.130)
CfUMH14_0958	10	114	-20.131	-6.89387	1.2444e-08	1.28768e-07	1027860	1028042	+	183	FIG002473: Protein YcaR in KDO2-Lipid A biosynthesis cluster
CfUMH14_0959	58	609	-18.5759	-8.63003	3.24247e-14	2.03081e-12	1028039	1028785	+	747	3-deoxy-manno-octulosonate cytidylyltransferase (EC 2.7.7.38)
CfUMH14_0962	64	671	-17.6818	-7.12121	1.0437e-09	1.17447e-08	1030849	1031652	+	804	S-adenosylmethionine-dependent methyltransferase Functionally Coupled to the MukBEF Chromosome Partitioning Mechanism
CfUMH14_0963	90	939	-17.8437	-8.41601	4.55104e-13	1.12243e-11	1031645	1032967	+	1323	Chromosome partition protein MukF
CfUMH14_0964	48	506	-18.6367	-8.21571	3.20335e-13	8.6636e-12	1032954	1033652	+	699	Chromosome partition protein MukE
CfUMH14_0965	282	2919	-16.5929	-9.18799	1.83898e-14	1.56669e-12	1033652	1038112	+	4461	Chromosome partition protein MukB
CfUMH14_0971	104	1084	-18.0487	-9.23874	2.15038e-15	7.90179e-13	1044616	1046016	-	1401	Asparaginyl-tRNA synthetase (EC 6.1.1.22)
CfUMH14_0987	30	320	-18.8208	-7.26295	9.57251e-11	1.21184e-09	1065908	1066426	-	519	3-hydroxyacyl-[acyl-carrier-protein] dehydratase, FabA form (EC 4.2.1.59)
CfUMH14_1001	14	155	-19.8487	-7.22413	4.14255e-10	4.88083e-09	1080073	1080354	+	282	Acylphosphate phosphohydrolase (EC 3.6.1.7), putative
CfUMH14_1002	30	320	-19.0277	-7.67674	5.16655e-12	8.30838e-11	1080351	1080680	-	330	tRNA 2-thiouridine synthesizing protein E (EC 2.8.1.-)
CfUMH14_1038	14	155	-19.5555	-6.6377	6.32196e-09	6.68723e-08	1113868	1114002	-	135	hypothetical protein
CfUMH14_1045	166	1723	-15.4397	-5.35975	5.13863e-05	0.000441514	1120854	1121768	-	915	FIG00761799: membrane protein
CfUMH14_1046	8	94	-20.2589	-6.57068	1.43313e-07	1.37258e-06	1122349	1122462	-	114	hypothetical protein
CfUMH14_1069	66	692	-16.7865	-5.41822	2.31515e-05	0.000200731	1142958	1143878	-	921	Lipid A biosynthesis lauroyl acyltransferase (EC 2.3.1.-)
CfUMH14_1073	16	176	-19.5652	-7.01818	6.66698e-10	7.62856e-09	1146501	1146617	+	117	hypothetical protein
CfUMH14_1084	106	1104	-17.6839	-8.56371	2.50549e-13	7.31665e-12	1154618	1156153	+	1536	Proposed peptidoglycan lipid II flippase MurJ
CfUMH14_1108	70	733	-18.4047	-8.82177	1.90899e-14	1.56669e-12	1177857	1178810	+	954	3-oxoacyl-[acyl-carrier-protein] synthase, KASIII (EC 2.3.1.180)
CfUMH14_1109	56	589	-18.4737	-8.3261	2.37355e-13	6.97414e-12	1178826	1179755	+	930	Malonyl CoA-acyl carrier protein transacylase (EC 2.3.1.39)
CfUMH14_1110	62	650	-18.3036	-8.27477	2.07669e-13	6.37744e-12	1179768	1180502	+	735	3-oxoacyl-[acyl-carrier protein] reductase (EC 1.1.1.100)
CfUMH14_1111	16	176	-19.811	-7.5098	3.85515e-11	5.1402e-10	1180658	1180894	+	237	Acyl carrier protein
CfUMH14_1115	52	547	-18.4683	-8.10541	5.64506e-13	1.33022e-11	1184181	1184822	+	642	Thymidylate kinase (EC 2.7.4.9)
CfUMH14_1116	84	877	-17.9482	-8.42822	4.98568e-13	1.21081e-11	1184819	1185823	+	1005	DNA polymerase III delta prime subunit (EC 2.7.7.7)
CfUMH14_1159	74	774	-16.8067	-5.78401	1.67386e-06	1.52928e-05	1226167	1227192	+	1026	Beta N-acetyl-glucosaminidase (EC 3.2.1.52)
CfUMH14_1169	83	867	-17.8268	-8.15113	3.18537e-12	5.42689e-11	1239728	1240927	+	1200	Lipoprotein releasing system transmembrane protein LolC
CfUMH14_1170	40	424	-17.3816	-5.19134	1.89244e-05	0.00016438	1240920	1241621	+	702	Lipoprotein releasing system ATP-binding protein LolD
CfUMH14_1171	124	1290	-17.3997	-8.444	4.35329e-13	1.09638e-11	1241621	1242865	+	1245	Lipoprotein releasing system transmembrane protein LolE
CfUMH14_1191	96	1001	-16.8532	-6.61922	6.492e-08	6.29367e-07	1260433	1261803	-	1371	Adenylosuccinate lyase (EC 4.3.2.2)
CfUMH14_1192	30	320	-17.7778	-5.1769	3.136e-05	0.000271407	1261807	1262448	-	642	FIG002903: a protein of unknown function perhaps involved in purine metabolism
CfUMH14_1193	78	816	-17.7644	-7.84933	1.43909e-11	2.05092e-10	1262483	1263589	-	1107	tRNA-specific 2-thiouridylase MnmA
CfUMH14_1239	94	981	-18.0142	-8.88111	2.43421e-14	1.67925e-12	1305654	1306649	-	996	NAD-dependent glyceraldehyde-3-phosphate dehydrogenase (EC 1.2.1.12)
CfUMH14_1268	12	135	-19.8423	-6.79839	7.1809e-09	7.57896e-08	1334942	1335064	+	123	hypothetical protein
CfUMH14_1280	68	712	-18.178	-8.28597	2.83735e-13	7.99159e-12	1345940	1346770	-	831	NAD synthetase (EC 6.3.1.5)
CfUMH14_1301	6	73	-20.2287	-5.78515	7.1475e-06	6.28874e-05	1365998	1366144	-	147	hypothetical protein
CfUMH14_1310	8	94	-19.9616	-5.97602	1.33563e-06	1.22498e-05	1371144	1371302	-	159	hypothetical protein
CfUMH14_1314	40	424	-18.6418	-7.71164	5.85088e-12	9.3457e-11	1373392	1374096	-	705	COG2932: Predicted transcriptional regulator
CfUMH14_1315	16	176	-19.0636	-6.01498	1.96407e-07	1.85129e-06	1374208	1374435	+	228	Cro
CfUMH14_1338	148	1537	-17.6373	-9.42579	1.73049e-15	7.90179e-13	1393692	1395620	+	1929	Threonyl-tRNA synthetase (EC 6.1.1.3)
CfUMH14_1339	42	444	-19.035	-8.63547	1.9833e-14	1.60009e-12	1395723	1396166	+	444	Translation initiation factor 3
CfUMH14_1340	20	217	-19.6226	-7.74273	3.98383e-12	6.58438e-11	1396263	1396460	+	198	LSU ribosomal protein L35p
CfUMH14_1341	32	341	-19.1704	-8.14244	3.99606e-13	1.03941e-11	1396516	1396872	+	357	LSU ribosomal protein L20p
CfUMH14_1342	62	650	-18.4784	-8.62426	2.22491e-14	1.62777e-12	1397242	1398225	+	984	Phenylalanyl-tRNA synthetase alpha chain (EC 6.1.1.20)
CfUMH14_1343	164	1702	-16.8198	-8.08522	9.84308e-12	1.47801e-10	1398241	1400628	+	2388	Phenylalanyl-tRNA synthetase beta chain (EC 6.1.1.20)
CfUMH14_1348	42	444	-18.5952	-7.75596	8.38183e-12	1.27468e-10	1403505	1403969	+	465	Probable lipoprotein nlpC precursor
CfUMH14_1357	10	114	-20.1302	-6.89216	1.2444e-08	1.28768e-07	1412436	1412579	+	144	hypothetical protein
CfUMH14_1416	8	94	-20.1914	-6.43566	2.50785e-07	2.34066e-06	1476061	1476201	-	141	hypothetical protein
CfUMH14_1434	10	114	-20.0613	-6.75436	2.60792e-08	2.61892e-07	1492100	1492348	-	249	Glutathione peroxidase family protein
CfUMH14_1459	50	527	-18.4288	-7.91534	2.36916e-12	4.19227e-11	1517459	1518106	+	648	Riboflavin synthase eubacterial/eukaryotic (EC 2.5.1.9)
CfUMH14_1467	6	73	-20.3994	-6.12643	3.28064e-06	2.93531e-05	1525925	1526059	+	135	hypothetical protein
CfUMH14_1484	90	939	-18.0836	-8.89572	2.35502e-14	1.67312e-12	1538718	1539992	+	1275	Tyrosyl-tRNA synthetase (EC 6.1.1.1)
CfUMH14_1524	30	320	-19.0074	-7.63618	6.45012e-12	1.00335e-10	1582193	1582522	+	330	Spermidine export protein MdtI
CfUMH14_1567	10	114	-20.0696	-6.77102	1.96247e-08	1.99176e-07	1623593	1623811	-	219	Multiple antibiotic resistance protein MarB
CfUMH14_1577	26	279	-18.8447	-6.91216	6.7085e-10	7.65767e-09	1632536	1633063	+	528	GCN5-related N-acetyltransferase
CfUMH14_1604	34	362	-18.7889	-7.5494	2.30933e-11	3.18621e-10	1668141	1668470	-	330	Putative secreted protein
CfUMH14_1732	16	176	-19.5716	-7.03099	6.66698e-10	7.62856e-09	1812261	1812473	+	213	FIG00510586: hypothetical protein
CfUMH14_1738	54	568	-18.7523	-8.78027	7.94813e-15	1.21762e-12	1818021	1818332	+	312	hypothetical protein
CfUMH14_1752	8	94	-19.7638	-5.58044	5.40711e-06	4.77511e-05	1830457	1830687	-	231	hypothetical protein PA0941
CfUMH14_1793	18	197	-19.3022	-6.81327	1.29749e-09	1.44638e-08	1872300	1872518	+	219	Osmotically inducible lipoprotein B precursor
CfUMH14_1794	18	197	-19.6899	-7.58854	2.13473e-11	2.96248e-10	1872610	1872936	-	327	Translation initiation factor SUI1-related protein
CfUMH14_1797	100	1042	-17.7633	-8.55597	3.15895e-13	8.59235e-12	1873864	1875033	-	1170	Heat shock (predicted periplasmic) protein YciM, precursor
CfUMH14_1798	30	320	-19.1033	-7.82795	1.42253e-12	2.71916e-11	1875040	1875348	-	309	Inner membrane protein yciS
CfUMH14_1800	32	341	-18.8688	-7.53937	1.29247e-11	1.86995e-10	1876465	1877055	+	591	GTP cyclohydrolase II (EC 3.5.4.25)
CfUMH14_1841	93	970	-16.2381	-5.29824	3.39368e-05	0.000293175	1920837	1921745	-	909	UTP--glucose-1-phosphate uridylyltransferase (EC 2.7.7.9)
CfUMH14_1861	49	516	-18.3811	-7.76287	6.37425e-12	9.94801e-11	1942350	1943204	-	855	2-Keto-3-deoxy-D-manno-octulosonate-8-phosphate synthase (EC 2.5.1.55)
CfUMH14_1862	64	671	-18.5388	-8.83519	1.21241e-14	1.26742e-12	1943240	1944049	-	810	FIG002708: Protein SirB1
CfUMH14_1865	72	754	-18.2927	-8.67796	3.65595e-14	2.12223e-12	1945274	1946356	-	1083	Peptide chain release factor 1
CfUMH14_1866	98	1022	-17.3172	-7.60607	2.37693e-10	2.88628e-09	1946398	1947654	-	1257	Glutamyl-tRNA reductase (EC 1.2.1.70)
CfUMH14_1867	42	444	-18.7672	-8.09981	3.96153e-13	1.03609e-11	1947866	1948489	+	624	Outer membrane lipoprotein LolB precursor
CfUMH14_1868	44	465	-18.6137	-7.92403	1.06555e-12	2.20523e-11	1948486	1949337	+	852	4-diphosphocytidyl-2-C-methyl-D-erythritol kinase (EC 2.7.1.148)
CfUMH14_1869	88	919	-17.9627	-8.58973	8.62385e-14	3.28396e-12	1949604	1950551	+	948	Ribose-phosphate pyrophosphokinase (EC 2.7.6.1)
CfUMH14_1875	48	506	-18.4953	-7.93289	2.37996e-12	4.19578e-11	1957984	1958568	+	585	Peptidyl-tRNA hydrolase (EC 3.1.1.29)
CfUMH14_1877	12	135	-19.9816	-7.07694	2.09657e-09	2.29946e-08	1959993	1960154	+	162	Integrase
CfUMH14_1880	46	485	-18.6858	-8.19382	2.57939e-13	7.4109e-12	1961887	1962240	+	354	FIG00631715: hypothetical protein
CfUMH14_1884	10	114	-19.8181	-6.2681	1.77512e-07	1.68991e-06	1965743	1965874	-	132	hypothetical protein
CfUMH14_1931	38	403	-18.7821	-7.84793	2.33305e-12	4.14378e-11	2011052	2011318	-	267	FIG00638909: hypothetical protein
CfUMH14_1932	16	176	-19.372	-6.63184	5.50746e-09	5.85168e-08	2011353	2011508	-	156	hypothetical protein
CfUMH14_1936	8	94	-20.101	-6.2547	4.10908e-07	3.8053e-06	2014805	2014924	-	120	hypothetical protein
CfUMH14_1969	28	300	-19.1434	-7.71579	1.96957e-12	3.51129e-11	2048868	2049134	+	267	Cell division topological specificity factor MinE
CfUMH14_1975	52	547	-18.6018	-8.37238	1.01232e-13	3.62304e-12	2055146	2055841	-	696	TsaB protein, required for threonylcarbamoyladenosine (t(6)A) formation in tRNA
CfUMH14_1979	10	114	-20.0865	-6.80488	1.88709e-08	1.91934e-07	2058302	2058481	-	180	FIG00638134: hypothetical protein
CfUMH14_1985	10	114	-19.9894	-6.61065	4.65721e-08	4.58024e-07	2065342	2065500	-	159	putative cytoplasmic protein
CfUMH14_2009	22	238	-18.2763	-5.31271	1.51379e-05	0.000131972	2088884	2089222	-	339	FIG00923183: possible membrane protein YebY
CfUMH14_2025	72	754	-18.1477	-8.38791	1.95254e-13	6.03513e-12	2104383	2105354	-	972	Lipid A biosynthesis (KDO) 2-(lauroyl)-lipid IVA acyltransferase (EC 2.3.1.-)
CfUMH14_2035	130	1352	-17.8838	-9.54737	4.35522e-16	7.90179e-13	2112932	2114704	-	1773	Aspartyl-tRNA synthetase (EC 6.1.1.12)
CfUMH14_2044	131	1362	-17.523	-8.8478	3.73468e-14	2.14182e-12	2120493	2122226	+	1734	Arginyl-tRNA synthetase (EC 6.1.1.19)
CfUMH14_2047	20	217	-19.4551	-7.40779	2.6609e-11	3.63962e-10	2125811	2126203	-	393	Flagellar protein FlhE
CfUMH14_2051	14	155	-19.2608	-6.04836	2.31989e-07	2.17376e-06	2130239	2130628	-	390	Chemotaxis regulator - transmits chemoreceptor signals to flagelllar motor components CheY
CfUMH14_2061	46	485	-18.7105	-8.24314	2.1351e-13	6.50431e-12	2142130	2142711	-	582	Flagellar transcriptional activator FlhC
CfUMH14_2075	26	279	-19.2292	-7.68109	4.61932e-12	7.53012e-11	2155389	2155541	+	153	hypothetical protein
CfUMH14_2090	42	444	-18.7584	-8.08223	9.8352e-13	2.07149e-11	2164164	2164712	-	549	CDP-diacylglycerol--glycerol-3-phosphate 3-phosphatidyltransferase (EC 2.7.8.5)
CfUMH14_2093	12	135	-19.5462	-6.20617	1.1658e-07	1.12105e-06	2167713	2167937	+	225	FIG00634007: hypothetical protein
CfUMH14_2130	12	135	-19.9357	-6.9853	3.24953e-09	3.4916e-08	2197427	2197612	-	186	FIG00638072: hypothetical protein
CfUMH14_2220	282	2919	-15.3735	-6.74927	1.46409e-07	1.39941e-06	2281203	2282453	-	1251	Membrane protein involved in the export of O-antigen, teichoic acid lipoteichoic acids
CfUMH14_2235	70	733	-18.3076	-8.62769	5.03478e-14	2.4639e-12	2297532	2298086	-	555	Colanic acid biosynthesis acetyltransferase WcaF (EC 2.3.1.-)
CfUMH14_2296	77	805	-17.8783	-8.0404	6.07617e-12	9.60883e-11	2372243	2372773	-	531	Putative fimbrial subunit protein
CfUMH14_2336	36	382	-18.8408	-7.81349	3.78141e-12	6.30908e-11	2414397	2415065	-	669	GTP cyclohydrolase I (EC 3.5.4.16) type 1
CfUMH14_2360	14	155	-19.8995	-7.32568	2.06997e-10	2.52642e-09	2442474	2442626	-	153	hypothetical protein
CfUMH14_2376	32	341	-18.8581	-7.51796	1.29247e-11	1.86995e-10	2461998	2462282	+	285	LSU ribosomal protein L25p
CfUMH14_2378	20	217	-19.347	-7.19167	1.30949e-10	1.61482e-09	2463545	2463772	+	228	FIG002927: hypothetical protein
CfUMH14_2409	184	1909	-16.7544	-8.28459	1.55009e-12	2.8822e-11	2497488	2500124	-	2637	DNA gyrase subunit A (EC 5.99.1.3)
CfUMH14_2410	48	506	-17.6026	-6.14763	2.0349e-07	1.91425e-06	2500283	2501011	+	729	3-demethylubiquinone-9 3-methyltransferase (EC 2.1.1.64)
CfUMH14_2411	184	1909	-16.5955	-7.96663	1.98349e-11	2.76874e-10	2501500	2503785	+	2286	Ribonucleotide reductase of class Ia (aerobic), alpha subunit (EC 1.17.4.1)
CfUMH14_2412	78	816	-17.8727	-8.06597	3.49945e-12	5.88601e-11	2503896	2505026	+	1131	Ribonucleotide reductase of class Ia (aerobic), beta subunit (EC 1.17.4.1)
CfUMH14_2419	22	238	-19.2686	-7.29731	7.43085e-11	9.5083e-10	2512538	2512738	+	201	Uncharacterized protein YfaD
CfUMH14_2464	12	135	-19.9477	-7.00921	2.85991e-09	3.10095e-08	2560432	2560545	-	114	hypothetical protein
CfUMH14_2477	9	104	-20.1468	-6.6505	5.33458e-08	5.22482e-07	2570330	2570449	+	120	hypothetical protein
CfUMH14_2483	14	155	-19.8754	-7.27743	2.99911e-10	3.57788e-09	2575353	2575475	+	123	hypothetical protein
CfUMH14_2485	108	1125	-17.612	-8.47327	4.43459e-13	1.11098e-11	2576124	2577392	-	1269	Dihydrofolate synthase (EC 6.3.2.12) @ Folylpolyglutamate synthase (EC 6.3.2.17)
CfUMH14_2486	44	465	-18.5113	-7.71916	7.64677e-12	1.17037e-10	2577585	2578499	-	915	Acetyl-coenzyme A carboxyl transferase beta chain (EC 6.4.1.2)
CfUMH14_2493	72	754	-18.3342	-8.76092	2.54548e-14	1.68284e-12	2584862	2586076	-	1215	3-oxoacyl-[acyl-carrier-protein] synthase, KASI (EC 2.3.1.41)
CfUMH14_2517	80	836	-18.034	-8.46062	4.85722e-13	1.18566e-11	2612500	2613069	-	570	Membrane transporter HdeD, H-NS repressed
CfUMH14_2518	20	217	-19.6047	-7.707	5.10198e-12	8.23235e-11	2613332	2613646	+	315	Chaperone HdeA
CfUMH14_2521	30	320	-18.5095	-6.64025	5.5573e-09	5.89148e-08	2615405	2615707	+	303	Urease gamma subunit (EC 3.5.1.5)
CfUMH14_2540	14	155	-19.8869	-7.30054	3.47609e-10	4.13655e-09	2635355	2635492	-	138	hypothetical protein
CfUMH14_2544	12	135	-19.9035	-6.92091	4.34709e-09	4.63949e-08	2639041	2639424	-	384	FIG00679259: hypothetical protein
CfUMH14_2562	98	1022	-17.7938	-8.55924	1.48293e-13	4.76943e-12	2656137	2657552	-	1416	Glutamyl-tRNA synthetase (EC 6.1.1.17)
CfUMH14_2574	118	1228	-17.8368	-9.17624	5.32178e-15	1.06007e-12	2664489	2666504	-	2016	DNA ligase (EC 6.5.1.2)
CfUMH14_2575	64	671	-17.8161	-7.38992	9.84246e-11	1.23942e-09	2666576	2667583	-	1008	Cell division protein ZipA
CfUMH14_2582	26	279	-19.1611	-7.54495	7.97787e-12	1.21714e-10	2672165	2672674	+	510	PTS system, glucose-specific IIA component (EC 2.7.1.69)
CfUMH14_2600	16	176	-19.6097	-7.10736	2.67692e-10	3.21771e-09	2687777	2688322	-	546	Ethanolamine utilization polyhedral-body-like protein EutK
CfUMH14_2609	10	114	-20.0301	-6.69205	2.60792e-08	2.61892e-07	2697483	2697770	-	288	Ethanolamine utilization polyhedral-body-like protein EutN
CfUMH14_2613	25	269	-19.054	-7.22177	1.12063e-10	1.39639e-09	2700042	2700746	-	705	Ethanolamine utilization protein EutQ
CfUMH14_2617	150	1558	-17.7237	-9.63724	4.3747e-16	7.90179e-13	2704451	2705371	+	921	hypothetical protein
CfUMH14_2629	77	805	-18.0757	-8.43522	3.06094e-13	8.43037e-12	2721437	2722564	+	1128	N-succinyl-L,L-diaminopimelate desuccinylase (EC 3.5.1.18)
CfUMH14_2636	64	671	-18.2096	-8.17691	7.40098e-13	1.64501e-11	2728570	2729448	-	879	4-hydroxy-tetrahydrodipicolinate synthase (EC 4.3.3.7)
CfUMH14_2644	20	217	-19.2896	-7.07674	3.65764e-10	4.34174e-09	2736132	2736491	+	360	Arsenate reductase (EC 1.20.4.1)
CfUMH14_2654	26	279	-19.3553	-7.93334	8.3994e-13	1.83217e-11	2749158	2749283	-	126	hypothetical protein
CfUMH14_2666	14	155	-19.7592	-7.04508	1.2279e-09	1.37201e-08	2765040	2765258	-	219	FIG00613201: hypothetical protein
CfUMH14_2669	106	1104	-17.8525	-8.90094	3.32674e-14	2.05653e-12	2768251	2769723	-	1473	GTP-binding protein EngA
CfUMH14_2670	8	94	-20.2463	-6.54547	1.89766e-07	1.80297e-06	2769722	2769844	+	123	hypothetical protein
CfUMH14_2673	86	898	-18.0532	-8.70519	4.53525e-14	2.3465e-12	2771664	2772938	-	1275	Histidyl-tRNA synthetase (EC 6.1.1.21)
CfUMH14_2674	101	1053	-18.1346	-9.32691	1.36313e-15	7.90179e-13	2773049	2774167	-	1119	1-hydroxy-2-methyl-2-(E)-butenyl 4-diphosphate synthase (EC 1.17.7.1)
CfUMH14_2675	68	712	-17.8118	-7.55359	6.58371e-11	8.49281e-10	2774194	2775186	-	993	FIG021952: putative membrane protein
CfUMH14_2689	86	898	-17.9122	-8.42328	5.01678e-13	1.21218e-11	2791877	2793091	-	1215	Cysteine desulfurase (EC 2.8.1.7), IscS subfamily
CfUMH14_2690	30	320	-18.3408	-6.30293	5.80525e-08	5.6625e-07	2793204	2793695	-	492	Iron-sulfur cluster regulator IscR
CfUMH14_2692	61	640	-18.5715	-8.76433	1.13379e-14	1.25508e-12	2794719	2795522	+	804	Inositol-1-monophosphatase (EC 3.1.3.25)
CfUMH14_2723	30	320	-18.7569	-7.13508	2.02755e-10	2.48101e-09	2832658	2833155	-	498	tRNA-specific adenosine-34 deaminase (EC 3.5.4.-)
CfUMH14_2730	24	259	-19.3633	-7.72719	3.19229e-12	5.42689e-11	2837430	2837810	-	381	Holo-[acyl-carrier protein] synthase (EC 2.7.8.7)
CfUMH14_2731	54	568	-18.6079	-8.49142	5.2305e-14	2.47673e-12	2837810	2838541	-	732	Pyridoxine 5'-phosphate synthase (EC 2.6.99.2)
CfUMH14_2733	58	609	-18.5427	-8.56369	2.20013e-14	1.62777e-12	2839309	2840214	-	906	GTP-binding protein Era
CfUMH14_2734	50	527	-18.6687	-8.3952	1.33056e-13	4.52389e-12	2840211	2840891	-	681	Ribonuclease III (EC 3.1.26.3)
CfUMH14_2736	144	1496	-17.4292	-8.93117	1.79316e-14	1.56669e-12	2842151	2843950	-	1800	Translation elongation factor LepA
CfUMH14_2740	70	733	-18.2068	-8.42613	2.29088e-13	6.81536e-12	2846320	2846895	-	576	RNA polymerase sigma factor RpoE
CfUMH14_2749	26	279	-19.1033	-7.42929	1.51049e-11	2.14625e-10	2855518	2855937	+	420	Thioredoxin 2 (EC 1.8.1.8)
CfUMH14_2753	14	155	-19.721	-6.96868	1.83999e-09	2.03683e-08	2859398	2859532	+	135	hypothetical protein
CfUMH14_2754	145	1506	-17.485	-9.06252	1.68083e-14	1.54793e-12	2859516	2860871	+	1356	CDP-diacylglycerol--serine O-phosphatidyltransferase (EC 2.7.8.8)
CfUMH14_2755	10	114	-20.0866	-6.80503	1.40239e-08	1.43557e-07	2860916	2861239	+	324	Putative outer membrane lipoprotein
CfUMH14_2758	9	104	-19.9441	-6.24494	2.65086e-07	2.4693e-06	2863079	2866005	-	2927	Large Subunit Ribosomal RNA; lsuRNA; LSU rRNA
CfUMH14_2775	58	609	-18.314	-8.10632	9.76366e-13	2.06556e-11	2881468	2882235	-	768	tRNA (Guanine37-N1) -methyltransferase (EC 2.1.1.31)
CfUMH14_2776	36	382	-19.0894	-8.31064	9.40947e-14	3.49915e-12	2882280	2882831	-	552	16S rRNA processing protein RimM
CfUMH14_2777	26	279	-19.1164	-7.45559	1.20406e-11	1.75808e-10	2882847	2883095	-	249	SSU ribosomal protein S16p
CfUMH14_2778	96	1001	-17.7368	-8.38642	5.26068e-13	1.26469e-11	2883349	2884710	-	1362	Signal recognition particle, subunit Ffh SRP54 (TC 3.A.5.1.1)
CfUMH14_2781	40	424	-18.8952	-8.21853	3.01513e-13	8.393e-12	2887025	2887618	-	594	Heat shock protein GrpE
CfUMH14_2782	63	661	-18.186	-8.08502	1.34863e-12	2.63754e-11	2887741	2888619	+	879	NAD kinase (EC 2.7.1.23)
CfUMH14_2786	30	320	-18.8556	-7.33256	3.5523e-11	4.74971e-10	2891191	2891586	-	396	Putative oligoketide cyclase/lipid transport protein, similarity with yeast ubiquinone-binding protein YOL008W
CfUMH14_2795	8	94	-19.8808	-5.81441	3.03442e-06	2.7304e-05	2911815	2911955	+	141	hypothetical protein
CfUMH14_2802	10	114	-20.118	-6.86783	9.94399e-09	1.03801e-07	2915756	2915965	+	210	hypothetical protein
CfUMH14_2803	40	424	-18.2527	-6.93354	1.39896e-09	1.55585e-08	2915972	2916433	+	462	hypothetical protein
CfUMH14_2805	42	444	-18.8846	-8.33464	9.93593e-14	3.61031e-12	2917667	2917957	+	291	repressor protein
CfUMH14_2810	137	1424	-17.3368	-8.60352	5.56397e-13	1.32014e-11	2923351	2924247	+	897	Chromosome (plasmid) partitioning protein ParB
CfUMH14_2821	28	300	-19.1789	-7.78664	1.51599e-12	2.82984e-11	2938505	2938879	+	375	orf; Other or unknown (Phage or Prophage Related)
CfUMH14_2824	58	609	-18.6445	-8.76716	7.06775e-15	1.20152e-12	2940801	2941346	+	546	hypothetical protein
CfUMH14_2825	18	197	-19.6928	-7.59433	2.13473e-11	2.96248e-10	2942375	2942581	-	207	Transcriptional regulator, AlpA like
CfUMH14_2829	34	362	-18.967	-7.90544	1.46944e-12	2.77561e-11	2948203	2948421	-	219	hypothetical protein
CfUMH14_2858	50	527	-17.3688	-5.79544	2.29687e-06	2.07854e-05	2989263	2989898	+	636	Carbonic anhydrase (EC 4.2.1.1)
CfUMH14_2860	96	1001	-18.1316	-9.17604	4.15566e-15	9.41949e-13	2991120	2992136	+	1017	UDP-glucose 4-epimerase (EC 5.1.3.2)
CfUMH14_2873	20	217	-19.6161	-7.72968	5.58894e-12	8.95735e-11	3005430	3005552	+	123	hypothetical protein
CfUMH14_2884	24	259	-19.5437	-8.08816	4.20616e-13	1.07066e-11	3018568	3018732	-	165	hypothetical protein
CfUMH14_2895	24	259	-18.7508	-6.50231	1.10188e-08	1.14769e-07	3030229	3030756	+	528	Rhodanese-related sulfurtransferases
CfUMH14_2926	10	114	-19.9881	-6.60806	4.65721e-08	4.58024e-07	3055170	3055355	-	186	Carbon storage regulator
CfUMH14_2927	170	1764	-17.4193	-9.38715	1.90923e-15	7.90179e-13	3055593	3058220	-	2628	Alanyl-tRNA synthetase (EC 6.1.1.7)
CfUMH14_2970	76	795	-18.3216	-8.88975	1.7821e-14	1.56669e-12	3098391	3098993	-	603	putative inner membrane protein
CfUMH14_2984	40	424	-18.9571	-8.34234	6.61528e-14	2.74709e-12	3111725	3112204	-	480	2-C-methyl-D-erythritol 2,4-cyclodiphosphate synthase (EC 4.6.1.12)
CfUMH14_2985	30	320	-19.2211	-8.06352	4.1162e-13	1.05339e-11	3112260	3112955	-	696	2-C-methyl-D-erythritol 4-phosphate cytidylyltransferase (EC 2.7.7.60)
CfUMH14_2986	34	362	-18.9355	-7.84254	1.45524e-12	2.75974e-11	3112974	3113285	-	312	Cell division protein DivIC (FtsB), stabilizes FtsL against RasP cleavage
CfUMH14_3001	82	857	-17.7744	-8.0119	5.91972e-12	9.42404e-11	3129548	3130846	-	1299	Enolase (EC 4.2.1.11)
CfUMH14_3002	128	1331	-16.642	-7.01942	3.28942e-09	3.52649e-08	3130934	3132571	-	1638	CTP synthase (EC 6.3.4.2)
CfUMH14_3017	14	155	-19.678	-6.8828	3.19974e-09	3.45369e-08	3151001	3151141	-	141	hypothetical protein
CfUMH14_3054	61	640	-18.213	-8.0473	9.91546e-13	2.07919e-11	3192676	3193470	-	795	Thymidylate synthase (EC 2.1.1.45)
CfUMH14_3055	85	888	-18.0663	-8.69803	5.12449e-14	2.4639e-12	3193477	3194352	-	876	Prolipoprotein diacylglyceryl transferase (EC 2.4.99.-)
CfUMH14_3097	110	1146	-17.7601	-8.82206	2.68159e-14	1.72491e-12	3239954	3241471	-	1518	Lysyl-tRNA synthetase (class II) (EC 6.1.1.6)
CfUMH14_3098	76	795	-18.1411	-8.52862	1.69017e-13	5.32796e-12	3241481	3242443	-	963	Peptide chain release factor 2; programmed frameshift-containing
CfUMH14_3105	66	692	-17.8424	-7.52982	5.66005e-11	7.4016e-10	3247634	3248614	+	981	Folate-dependent protein for Fe/S cluster synthesis/repair in oxidative stress
CfUMH14_3112	104	1084	-17.7385	-8.61842	2.69175e-13	7.62663e-12	3254761	3255576	-	816	2-octaprenyl-3-methyl-6-methoxy-1,4-benzoquinol hydroxylase (EC 1.14.13.-)
CfUMH14_3113	23	248	-19.2806	-7.44408	3.55227e-11	4.74971e-10	3255749	3256771	-	1023	VgrG-3 protein
CfUMH14_3123	92	960	-16.1937	-5.17859	6.29977e-05	0.000539333	3270267	3271592	-	1326	Xaa-Pro aminopeptidase (EC 3.4.11.9)
CfUMH14_3128	42	444	-18.571	-7.70738	6.00973e-12	9.53543e-11	3275088	3275804	-	717	Ribose 5-phosphate isomerase A (EC 5.3.1.6)
CfUMH14_3138	80	836	-18.0842	-8.56112	1.13972e-13	3.98903e-12	3286158	3287237	-	1080	Fructose-bisphosphate aldolase class II (EC 4.1.2.13)
CfUMH14_3139	84	877	-17.8887	-8.30908	1.16282e-12	2.32564e-11	3287326	3288489	-	1164	Phosphoglycerate kinase (EC 2.7.2.3)
CfUMH14_3146	121	1259	-16.5346	-6.64359	5.3729e-08	5.25154e-07	3293037	3295028	-	1992	Transketolase (EC 2.2.1.1)
CfUMH14_3151	72	754	-18.2733	-8.63924	5.25525e-14	2.47673e-12	3300185	3301339	+	1155	S-adenosylmethionine synthetase (EC 2.5.1.6)
CfUMH14_3157	52	547	-18.0034	-7.17568	3.95659e-10	4.67329e-09	3306459	3307022	+	564	UPF0301 protein YqgE
CfUMH14_3158	30	320	-19.2254	-8.07223	3.08169e-13	8.43037e-12	3307019	3307438	+	420	Putative Holliday junction resolvase YqgF
CfUMH14_3178	20	217	-19.672	-7.8415	2.80747e-12	4.8772e-11	3323732	3323857	-	126	hypothetical protein
CfUMH14_3180	22	238	-19.233	-7.22599	1.08428e-10	1.35464e-09	3324832	3325044	-	213	Uncharacterized protein ImpC
CfUMH14_3182	20	217	-19.3386	-7.17476	1.30949e-10	1.61482e-09	3325515	3325667	+	153	hypothetical protein
CfUMH14_3186	200	2074	-15.7558	-6.52666	3.14005e-07	2.91927e-06	3329573	3330688	+	1116	hypothetical protein
CfUMH14_3220	78	816	-18.1861	-8.69277	5.74053e-14	2.57782e-12	3364620	3365357	-	738	1-acyl-sn-glycerol-3-phosphate acyltransferase (EC 2.3.1.51)
CfUMH14_3221	136	1414	-17.5058	-8.92052	4.45734e-14	2.33425e-12	3365553	3367811	-	2259	Topoisomerase IV subunit A (EC 5.99.1.-)
CfUMH14_3226	18	197	-19.6087	-7.42611	4.92924e-11	6.48618e-10	3372888	3373202	+	315	FIG00896075: hypothetical protein
CfUMH14_3241	18	197	-19.0845	-6.37785	3.0782e-08	3.0782e-07	3388591	3388767	-	177	FIG00510787: hypothetical protein
CfUMH14_3249	38	403	-19.0144	-8.31258	7.90472e-14	3.05906e-12	3397717	3398370	-	654	3,4-dihydroxy-2-butanone 4-phosphate synthase (EC 4.1.99.12)
CfUMH14_3255	75	785	-17.5648	-7.33839	2.26969e-10	2.76311e-09	3401968	3403401	-	1434	ADP-heptose synthase (EC 2.7.-.-) / D-glycero-beta-D-manno-heptose 7-phosphate kinase
CfUMH14_3259	70	733	-18.0365	-8.08534	1.62269e-12	2.98224e-11	3408652	3409893	+	1242	tRNA nucleotidyltransferase (EC 2.7.7.21) (EC 2.7.7.25)
CfUMH14_3261	36	382	-18.628	-7.38792	3.54416e-11	4.74971e-10	3410896	3411264	-	369	Dihydroneopterin aldolase (EC 4.1.2.25)
CfUMH14_3268	14	155	-19.6647	-6.85604	2.68465e-09	2.93094e-08	3417153	3417455	+	303	Urease gamma subunit (EC 3.5.1.5)
CfUMH14_3269	8	94	-20.1855	-6.42379	2.39869e-07	2.24318e-06	3417465	3417785	+	321	Urease beta subunit (EC 3.5.1.5)
CfUMH14_3274	74	774	-18.2303	-8.63123	6.48722e-14	2.74709e-12	3421285	3422298	-	1014	TsaD/Kae1/Qri7 protein, required for threonylcarbamoyladenosine t(6)A37 formation in tRNA
CfUMH14_3275	16	176	-19.7527	-7.39319	1.03782e-10	1.3e-09	3422535	3422750	+	216	SSU ribosomal protein S21p
CfUMH14_3276	132	1372	-17.6168	-9.05711	9.19138e-15	1.21762e-12	3422988	3424733	+	1746	DNA primase (EC 2.7.7.-)
CfUMH14_3277	104	1084	-17.7939	-8.72932	5.44405e-14	2.4917e-12	3425093	3426940	+	1848	RNA polymerase sigma factor RpoD
CfUMH14_3281	6	73	-20.3704	-6.0684	3.07813e-06	2.76451e-05	3430822	3430894	+	73	tRNA-Met-CAT
CfUMH14_3285	25	269	-19.4571	-8.02804	6.48876e-13	1.4921e-11	3433806	3434390	-	585	Glycerol dehydratase medium subunit (EC 4.2.1.30)
CfUMH14_3347	24	259	-19.4498	-7.90028	1.08238e-12	2.21121e-11	3501874	3501999	-	126	hypothetical protein
CfUMH14_3355	12	135	-19.7552	-6.62414	1.2832e-08	1.32208e-07	3509993	3510154	-	162	hypothetical protein
CfUMH14_3379	106	1104	-16.2899	-5.77573	7.29947e-06	6.41061e-05	3529357	3531285	-	1929	DEAD-box ATP-dependent RNA helicase CshA (EC 3.6.4.13)
CfUMH14_3382	20	217	-19.4397	-7.37688	3.21414e-11	4.33409e-10	3534838	3535107	-	270	SSU ribosomal protein S15p (S13e)
CfUMH14_3384	20	217	-19.338	-7.17366	1.30949e-10	1.61482e-09	3536325	3536729	-	405	Ribosome-binding factor A
CfUMH14_3385	178	1847	-17.3263	-9.33314	5.18234e-15	1.06007e-12	3536876	3539566	-	2691	Translation initiation factor 2
CfUMH14_3386	89	929	-18.1042	-8.90515	2.25699e-14	1.62777e-12	3539591	3541078	-	1488	Transcription termination protein NusA
CfUMH14_3387	32	341	-19.1113	-8.02442	4.27747e-13	1.08302e-11	3541107	3541529	-	423	FIG000325: clustered with transcription termination protein NusA
CfUMH14_3390	10	114	-20.013	-6.65787	3.57972e-08	3.56474e-07	3543726	3543809	-	84	tRNA-Leu-GAG
CfUMH14_3391	24	259	-18.4625	-5.92559	3.90017e-07	3.61887e-06	3543819	3544151	-	333	Preprotein translocase subunit SecG (TC 3.A.5.1.1)
CfUMH14_3395	95	991	-17.9686	-8.82	3.99945e-14	2.18821e-12	3548016	3549353	-	1338	Phosphoglucosamine mutase (EC 5.4.2.10)
CfUMH14_3396	40	424	-18.4815	-7.39099	4.07963e-11	5.42432e-10	3549346	3550194	-	849	Dihydropteroate synthase (EC 2.5.1.15)
CfUMH14_3400	38	403	-18.665	-7.61378	6.94186e-12	1.07283e-10	3553529	3554005	-	477	Transcription elongation factor GreA
CfUMH14_3404	22	238	-19.5584	-7.87683	1.57042e-12	2.89737e-11	3558074	3558331	-	258	LSU ribosomal protein L27p
CfUMH14_3405	20	217	-19.6108	-7.71916	5.10198e-12	8.23235e-11	3558351	3558662	-	312	LSU ribosomal protein L21p
CfUMH14_3406	89	929	-17.971	-8.63869	5.67673e-14	2.57345e-12	3558780	3559892	+	1113	Octaprenyl diphosphate synthase (EC 2.5.1.90)
CfUMH14_3407	8	94	-19.8322	-5.7171	3.53594e-06	3.15189e-05	3560116	3560400	+	285	Ner-like regulatory protein
CfUMH14_3408	70	733	-18.1494	-8.31115	4.7949e-13	1.17648e-11	3560457	3561716	-	1260	UDP-N-acetylglucosamine 1-carboxyvinyltransferase (EC 2.5.1.7)
CfUMH14_3409	12	135	-19.5797	-6.27318	1.39603e-07	1.33974e-06	3561770	3562024	-	255	YrbA protein
CfUMH14_3416	76	795	-17.9927	-8.232	1.02785e-12	2.13649e-11	3566512	3567498	+	987	Arabinose 5-phosphate isomerase (EC 5.3.1.13)
CfUMH14_3417	42	444	-18.4963	-7.55801	1.53567e-11	2.16907e-10	3567519	3568085	+	567	3-deoxy-D-manno-octulosonate 8-phosphate phosphatase (EC 3.1.3.45)
CfUMH14_3418	64	671	-18.1737	-8.1051	1.13764e-12	2.29457e-11	3568082	3568657	+	576	Uncharacterized protein YrbK clustered with lipopolysaccharide transporters
CfUMH14_3419	40	424	-18.9755	-8.37914	6.61528e-14	2.74709e-12	3568626	3569174	+	549	LptA, protein essential for LPS transport across the periplasm
CfUMH14_3420	42	444	-18.9039	-8.37334	9.93593e-14	3.61031e-12	3569181	3569906	+	726	Lipopolysaccharide ABC transporter, ATP-binding protein LptB
CfUMH14_3421	94	981	-17.0555	-6.96369	5.41161e-09	5.7627e-08	3569953	3571386	+	1434	RNA polymerase sigma-54 factor RpoN
CfUMH14_3441	14	155	-19.7726	-7.07197	7.72555e-10	8.75562e-09	3594474	3594593	-	120	hypothetical protein
CfUMH14_3445	30	320	-18.029	-5.67941	3.17969e-06	2.85035e-05	3597456	3597848	-	393	SSU ribosomal protein S9p (S16e)
CfUMH14_3446	38	403	-18.7309	-7.74547	5.00467e-12	8.13046e-11	3597864	3598292	-	429	LSU ribosomal protein L13p (L13Ae)
CfUMH14_3450	92	960	-17.4509	-7.69298	6.49962e-11	8.40712e-10	3601855	3602922	+	1068	Outer membrane stress sensor protease DegS
CfUMH14_3463	38	403	-18.8517	-7.98715	8.468e-13	1.83217e-11	3617917	3618405	-	489	Rod shape-determining protein MreD
CfUMH14_3464	68	712	-18.3454	-8.62076	3.79424e-14	2.14674e-12	3618406	3619428	-	1023	Rod shape-determining protein MreC
CfUMH14_3470	14	155	-19.7799	-7.08654	6.63379e-10	7.62856e-09	3625863	3625985	-	123	hypothetical protein
CfUMH14_3471	30	320	-19.269	-8.15925	1.68455e-13	5.32796e-12	3626102	3626572	+	471	Biotin carboxyl carrier protein of acetyl-CoA carboxylase
CfUMH14_3472	96	1001	-17.9472	-8.80712	4.82111e-14	2.4359e-12	3626583	3627932	+	1350	Biotin carboxylase of acetyl-CoA carboxylase (EC 6.3.4.14)
CfUMH14_3479	29	310	-18.1222	-5.77107	1.79882e-06	1.6403e-05	3632811	3633107	+	297	DNA-binding protein Fis
CfUMH14_3483	16	176	-19.8102	-7.50831	4.93277e-11	6.48618e-10	3635211	3635327	+	117	hypothetical protein
CfUMH14_3495	8	94	-19.8469	-5.74668	3.50231e-06	3.12777e-05	3645362	3648288	-	2927	Large Subunit Ribosomal RNA; lsuRNA; LSU rRNA
CfUMH14_3502	44	465	-18.4924	-7.68151	1.03985e-11	1.5565e-10	3652446	3653018	-	573	TsaC protein (YrdC domain) required for threonylcarbamoyladenosine t(6)A37 modification in tRNA
CfUMH14_3503	34	362	-19.009	-7.98961	5.88953e-13	1.37422e-11	3653023	3653565	-	543	Similar to C-terminal Zn-finger domain of DNA topoisomerase I
CfUMH14_3506	35	372	-18.9096	-7.87194	1.02265e-12	2.135e-11	3655291	3655800	+	510	Peptide deformylase (EC 3.5.1.88)
CfUMH14_3507	58	609	-18.6132	-8.70462	9.00213e-15	1.21762e-12	3655815	3656762	+	948	Methionyl-tRNA formyltransferase (EC 2.1.2.9)
CfUMH14_3515	26	279	-19.2518	-7.72626	3.08131e-12	5.29495e-11	3661241	3661624	-	384	LSU ribosomal protein L17p
CfUMH14_3516	84	877	-18.1139	-8.75962	3.58904e-14	2.10911e-12	3661665	3662654	-	990	DNA-directed RNA polymerase alpha subunit (EC 2.7.7.6)
CfUMH14_3517	50	527	-18.7388	-8.53547	5.4015e-14	2.4917e-12	3662680	3663288	-	609	SSU ribosomal protein S4p (S9e)
CfUMH14_3518	32	341	-18.9716	-7.7449	4.1148e-12	6.75395e-11	3663334	3663723	-	390	SSU ribosomal protein S11p (S14e)
CfUMH14_3519	22	238	-19.5718	-7.90358	1.20972e-12	2.39928e-11	3663740	3664051	-	312	SSU ribosomal protein S13p (S18e)
CfUMH14_3521	132	1372	-17.6284	-9.08036	1.04554e-14	1.22125e-12	3664390	3665721	-	1332	Preprotein translocase secY subunit (TC 3.A.5.1.1)
CfUMH14_3522	38	403	-18.8511	-7.9859	8.468e-13	1.83217e-11	3665729	3666163	-	435	LSU ribosomal protein L15p (L27Ae)
CfUMH14_3523	14	155	-19.8876	-7.30191	2.89991e-10	3.46824e-09	3666167	3666346	-	180	LSU ribosomal protein L30p (L7e)
CfUMH14_3524	48	506	-18.6483	-8.23904	2.34286e-13	6.9267e-12	3666350	3666853	-	504	SSU ribosomal protein S5p (S2e)
CfUMH14_3525	34	362	-19.0216	-8.01476	9.50855e-13	2.02915e-11	3666868	3667221	-	354	LSU ribosomal protein L18p (L5e)
CfUMH14_3526	48	506	-18.8044	-8.55121	2.47839e-14	1.68284e-12	3667231	3667764	-	534	LSU ribosomal protein L6p (L9e)
CfUMH14_3527	36	382	-18.7708	-7.67343	1.13681e-11	1.6753e-10	3667777	3668169	-	393	SSU ribosomal protein S8p (S15Ae)
CfUMH14_3528	22	238	-19.3623	-7.4846	1.79183e-11	2.51596e-10	3668200	3668505	-	306	SSU ribosomal protein S14p (S29e) @ SSU ribosomal protein S14p (S29e), zinc-independent
CfUMH14_3529	42	444	-19.0612	-8.68797	1.46785e-14	1.45421e-12	3668520	3669059	-	540	LSU ribosomal protein L5p (L11e)
CfUMH14_3530	28	300	-19.2719	-7.97275	4.09456e-13	1.05339e-11	3669074	3669388	-	315	LSU ribosomal protein L24p (L26e)
CfUMH14_3531	32	341	-19.2398	-8.28126	7.75721e-14	3.02658e-12	3669399	3669752	-	354	LSU ribosomal protein L14p (L23e)
CfUMH14_3532	24	259	-19.413	-7.82662	1.48726e-12	2.79817e-11	3669934	3670188	-	255	SSU ribosomal protein S17p (S11e)
CfUMH14_3534	36	382	-18.9311	-7.99407	6.89354e-13	1.56254e-11	3670379	3670789	-	411	LSU ribosomal protein L16p (L10e)
CfUMH14_3535	73	764	-18.4426	-9.017	4.10027e-15	9.41949e-13	3670802	3671503	-	702	SSU ribosomal protein S3p (S3e)
CfUMH14_3536	22	238	-19.5367	-7.83351	1.57042e-12	2.89737e-11	3671521	3671853	-	333	LSU ribosomal protein L22p (L17e)
CfUMH14_3538	60	630	-18.3908	-8.35598	1.53134e-13	4.89207e-12	3672163	3672984	-	822	LSU ribosomal protein L2p (L8e)
CfUMH14_3539	20	217	-19.5717	-7.64102	7.08437e-12	1.08779e-10	3673002	3673304	-	303	LSU ribosomal protein L23p (L23Ae)
CfUMH14_3540	36	382	-18.9974	-8.12664	3.4586e-13	9.19718e-12	3673301	3673906	-	606	LSU ribosomal protein L4p (L1e)
CfUMH14_3541	70	733	-18.1797	-8.37189	3.62723e-13	9.53902e-12	3673917	3674546	-	630	LSU ribosomal protein L3p (L3e)
CfUMH14_3547	167	1733	-17.4069	-9.31136	3.29039e-15	8.62738e-13	3677916	3680030	-	2115	Translation elongation factor G
CfUMH14_3548	44	465	-18.783	-8.26256	1.41002e-13	4.72655e-12	3680127	3680597	-	471	SSU ribosomal protein S7p (S5e)
CfUMH14_3549	32	341	-18.8398	-7.48138	1.88375e-11	2.63724e-10	3680693	3681067	-	375	SSU ribosomal protein S12p (S23e)
CfUMH14_3551	26	279	-18.8194	-6.86152	5.77103e-10	6.71641e-09	3681488	3681847	-	360	tRNA 5-methylaminomethyl-2-thiouridine synthase TusC
CfUMH14_3552	28	300	-18.2188	-5.86655	7.17536e-07	6.60632e-06	3681847	3682233	-	387	tRNA 5-methylaminomethyl-2-thiouridine synthase TusD
CfUMH14_3553	50	527	-17.3273	-5.71237	5.13361e-06	4.54201e-05	3682233	3682955	-	723	YheO-like PAS domain
CfUMH14_3557	16	176	-19.544	-6.97579	7.66978e-10	8.73401e-09	3685291	3685491	-	201	Putative cytoplasmic protein ,probably associated with Glutathione-regulated potassium-efflux
CfUMH14_3569	34	362	-17.6959	-5.36334	1.08602e-05	9.5202e-05	3696329	3696961	+	633	Cyclic AMP receptor protein
CfUMH14_3593	40	424	-18.8283	-8.08461	3.62005e-13	9.53902e-12	3719361	3720038	-	678	Ribulose-phosphate 3-epimerase (EC 5.1.3.1)
CfUMH14_3594	76	795	-16.698	-5.64261	1.14414e-05	0.000100113	3720056	3720892	-	837	Methyl-directed repair DNA adenine methylase (EC 2.1.1.72)
CfUMH14_3605	175	1816	-17.376	-9.38385	1.6249e-15	7.90179e-13	3731399	3733534	+	2136	IgaA: a membrane protein that prevents overactivation of the Rcs regulatory system
CfUMH14_3636	70	733	-18.4019	-8.81623	1.90899e-14	1.56669e-12	3774107	3775213	-	1107	Aspartate-semialdehyde dehydrogenase (EC 1.2.1.11)
CfUMH14_3648	38	403	-18.894	-8.07172	5.57454e-13	1.32014e-11	3785899	3786153	+	255	FIG00637936: hypothetical protein
CfUMH14_3658	18	197	-19.0162	-6.2411	3.62568e-08	3.60297e-07	3794770	3795051	-	282	hypothetical protein
CfUMH14_3666	56	589	-18.3416	-8.06184	7.4302e-13	1.64501e-11	3802397	3803251	-	855	RNA polymerase sigma factor RpoH
CfUMH14_3667	72	754	-17.6198	-7.33221	1.66478e-10	2.04764e-09	3803507	3804565	-	1059	Cell division protein FtsX
CfUMH14_3668	27	290	-19.2908	-7.90918	1.21781e-12	2.40531e-11	3804558	3805226	-	669	Cell division transporter, ATP-binding protein FtsE (TC 3.A.5.1.1)
CfUMH14_3669	92	960	-17.9009	-8.59297	1.71297e-13	5.36429e-12	3805229	3806755	-	1527	Signal recognition particle receptor protein FtsY (=alpha subunit) (TC 3.A.5.1.1)
CfUMH14_3679	16	176	-18.8201	-5.52797	2.61457e-06	2.36155e-05	3813558	3813803	-	246	tRNA 5-methylaminomethyl-2-thiouridine synthase TusA
CfUMH14_3709	56	589	-18.6153	-8.60928	4.86156e-14	2.4359e-12	3847699	3848115	-	417	hypothetical protein
CfUMH14_3720	8	94	-19.9479	-5.94869	1.57228e-06	1.43924e-05	3862706	3862831	-	126	hypothetical protein
CfUMH14_3721	20	217	-19.122	-6.74148	2.78705e-09	3.03578e-08	3862838	3863071	-	234	corresponds to STY4175 from Accession AL513382: Salmonella typhi CT18
CfUMH14_3746	16	176	-19.4536	-6.79514	1.97205e-09	2.16789e-08	3889806	3890018	+	213	Cold shock protein CspA
CfUMH14_3748	96	1001	-17.8675	-8.64769	9.66002e-14	3.56447e-12	3890859	3892928	-	2070	Glycyl-tRNA synthetase beta chain (EC 6.1.1.14)
CfUMH14_3749	68	712	-18.1648	-8.25963	5.72348e-13	1.34206e-11	3892938	3893816	-	879	Glycyl-tRNA synthetase alpha chain (EC 6.1.1.14)
CfUMH14_3761	16	176	-19.7379	-7.36365	1.03782e-10	1.3e-09	3906494	3906619	-	126	hypothetical protein
CfUMH14_3784	16	176	-19.7589	-7.40568	8.51916e-11	1.08426e-09	3933207	3933320	+	114	hypothetical protein
CfUMH14_3785	40	424	-18.9629	-8.35391	6.61528e-14	2.74709e-12	3933456	3934052	+	597	hypothetical protein
CfUMH14_3786	20	217	-19.3092	-7.11599	2.56612e-10	3.10019e-09	3934271	3934555	+	285	hypothetical protein
CfUMH14_3803	40	424	-18.5962	-7.62036	9.45274e-12	1.42389e-10	3952555	3953574	-	1020	Glycerol-3-phosphate dehydrogenase [NAD(P)+] (EC 1.1.1.94)
CfUMH14_3804	34	362	-17.9968	-5.96518	6.3907e-07	5.89529e-06	3953574	3954041	-	468	Protein export cytoplasm chaperone protein (SecB, maintains protein to be exported in unfolded state)
CfUMH14_3815	76	795	-17.2905	-6.82754	8.77116e-09	9.19619e-08	3962527	3963459	+	933	ADP-L-glycero-D-manno-heptose-6-epimerase (EC 5.1.3.20)
CfUMH14_3816	66	692	-17.9684	-7.78185	1.07219e-11	1.59988e-10	3963472	3964518	+	1047	ADP-heptose--lipooligosaccharide heptosyltransferase II (EC 2.4.1.-)
CfUMH14_3817	83	867	-17.6092	-7.7159	3.11408e-11	4.21109e-10	3964522	3965490	+	969	Lipopolysaccharide heptosyltransferase I (EC 2.4.1.-)
CfUMH14_3819	182	1888	-15.681	-6.10637	2.07178e-06	1.882e-05	3966783	3967796	+	1014	probable glycosyl transferase
CfUMH14_3826	16	176	-19.6936	-7.27509	1.25448e-10	1.5591e-09	3974116	3974256	-	141	hypothetical protein
CfUMH14_3827	112	1166	-17.9698	-9.29283	2.88872e-15	8.62738e-13	3974342	3975553	+	1212	Lipid IVA 3-deoxy-D-manno-octulosonic acid transferase (EC 2.4.99.12) [often with (EC 2.4.99.13) also]
CfUMH14_3828	30	320	-19.3558	-8.33297	6.67932e-14	2.74709e-12	3975562	3976041	+	480	Phosphopantetheine adenylyltransferase (EC 2.7.7.3)
CfUMH14_3831	14	155	-19.7418	-7.0104	1.02719e-09	1.15863e-08	3977176	3977376	-	201	LSU ribosomal protein L28p
CfUMH14_3833	86	898	-17.317	-7.23287	6.34891e-10	7.37093e-09	3978465	3979688	+	1224	Phosphopantothenoylcysteine decarboxylase (EC 4.1.1.36) / Phosphopantothenoylcysteine synthetase (EC 6.3.2.5)
CfUMH14_3834	28	300	-18.9519	-7.33269	4.24607e-11	5.62989e-10	3979666	3980124	+	459	Deoxyuridine 5'-triphosphate nucleotidohydrolase (EC 3.6.1.23)
CfUMH14_3841	50	527	-18.5891	-8.23592	1.75545e-13	5.4614e-12	3986147	3986770	+	624	Guanylate kinase (EC 2.7.4.8)
CfUMH14_3842	20	217	-19.1246	-6.74672	3.07202e-09	3.32337e-08	3986825	3987100	+	276	DNA-directed RNA polymerase omega subunit (EC 2.7.7.6)
CfUMH14_3887	16	176	-19.5939	-7.07573	5.15742e-10	6.01699e-09	4034060	4034485	-	426	PTS system, mannose-specific IIA component
CfUMH14_3914	20	217	-19.1366	-6.77074	1.94625e-09	2.14946e-08	4063707	4064054	-	348	Putative inner membrane protein
CfUMH14_3925	16	176	-19.1505	-6.18882	5.86623e-08	5.71028e-07	4075453	4075656	+	204	Outer membrane lipoprotein YidQ
CfUMH14_3929	147	1527	-17.3577	-8.84717	3.05613e-14	1.93963e-12	4079126	4081540	-	2415	DNA gyrase subunit B (EC 5.99.1.3)
CfUMH14_3931	74	774	-18.3563	-8.88321	1.02649e-14	1.22125e-12	4082781	4083881	-	1101	DNA polymerase III beta subunit (EC 2.7.7.7)
CfUMH14_3932	108	1125	-18.0521	-9.35352	1.19796e-15	7.90179e-13	4083886	4085289	-	1404	Chromosomal replication initiator protein DnaA
CfUMH14_3933	10	114	-20.1126	-6.857	1.73974e-08	1.77708e-07	4085896	4086036	+	141	LSU ribosomal protein L34p
CfUMH14_3934	16	176	-19.6961	-7.28014	1.6946e-10	2.07894e-09	4086087	4086413	+	327	Ribonuclease P protein component (EC 3.1.26.5)
CfUMH14_3935	130	1352	-17.3822	-8.54412	2.26085e-13	6.80325e-12	4086637	4088283	+	1647	Inner membrane protein translocase component YidC, long form
CfUMH14_3948	14	155	-19.6813	-6.88923	2.68465e-09	2.93094e-08	4100590	4100715	+	126	hypothetical protein
CfUMH14_3953	129	1341	-17.5436	-8.8449	3.87856e-14	2.14674e-12	4106116	4107945	-	1830	Glucosamine--fructose-6-phosphate aminotransferase [isomerizing] (EC 2.6.1.16)
CfUMH14_3954	130	1352	-17.6254	-9.03066	1.22482e-14	1.26742e-12	4108170	4109540	-	1371	N-acetylglucosamine-1-phosphate uridyltransferase (EC 2.7.7.23) / Glucosamine-1-phosphate N-acetyltransferase (EC 2.3.1.157)
CfUMH14_3955	24	259	-18.6236	-6.2478	6.19525e-08	6.01824e-07	4110189	4110602	-	414	ATP synthase epsilon chain (EC 3.6.3.14)
CfUMH14_3963	8	94	-19.8081	-5.66896	4.04566e-06	3.58609e-05	4116693	4116818	-	126	ATP synthase protein I
CfUMH14_4003	98	1022	-17.8282	-8.62799	1.01123e-13	3.62304e-12	4161971	4163230	+	1260	Transcription termination factor Rho
CfUMH14_4023	62	650	-18.0188	-7.70503	1.42316e-11	2.03431e-10	4181321	4182061	-	741	Uroporphyrinogen-III synthase (EC 4.2.1.75)
CfUMH14_4024	50	527	-18.2063	-7.47047	6.62687e-11	8.52538e-10	4182058	4182879	-	822	Porphobilinogen deaminase (EC 2.5.1.61)
CfUMH14_4026	10	114	-20.0206	-6.67291	3.57972e-08	3.56474e-07	4186031	4186351	-	321	Frataxin homolog CyaY, facilitates iron supply for heme A synthesis or Fe-S cluster assembly
CfUMH14_4027	10	114	-20.0339	-6.69963	2.60792e-08	2.61892e-07	4186490	4186693	+	204	FIG00545237: hypothetical protein
CfUMH14_4028	63	661	-18.4232	-8.55937	4.16363e-14	2.25215e-12	4186743	4187567	+	825	Diaminopimelate epimerase (EC 5.1.1.7)
CfUMH14_4047	64	671	-17.315	-6.38775	8.05354e-08	7.77583e-07	4210664	4211419	+	756	Ubiquinone/menaquinone biosynthesis methyltransferase UbiE (EC 2.1.1.-) @ 2-heptaprenyl-1,4-naphthoquinone methyltransferase (EC 2.1.1.163)
CfUMH14_4048	44	465	-17.4501	-5.59687	2.83854e-06	2.55899e-05	4211433	4212038	+	606	Protein YigP (COG3165) clustered with ubiquinone biosynthetic genes
CfUMH14_4049	122	1269	-17.1896	-7.97727	1.2755e-11	1.85669e-10	4212035	4213675	+	1641	Ubiquinone biosynthesis monooxygenase UbiB
CfUMH14_4050	20	217	-19.3686	-7.2347	6.46419e-11	8.38407e-10	4213754	4214008	+	255	Twin-arginine translocation protein TatA
CfUMH14_4055	124	1290	-17.1289	-7.90228	1.13427e-11	1.6753e-10	4216877	4218370	+	1494	3-polyprenyl-4-hydroxybenzoate carboxy-lyase (EC 4.1.1.-)
CfUMH14_4065	42	444	-17.8968	-6.35915	2.75475e-08	2.76055e-07	4228419	4228964	+	546	Protoporphyrinogen IX oxidase, oxygen-independent, HemG (EC 1.3.-.-)
CfUMH14_4073	20	217	-19.2363	-6.97015	3.85468e-10	4.56425e-09	4235807	4236076	+	270	Protein yihD
CfUMH14_4078	54	568	-18.5356	-8.34694	1.17671e-13	4.08841e-12	4242212	4242844	-	633	GTP-binding protein EngB
CfUMH14_4084	11	125	-19.6396	-6.16211	2.27092e-07	2.13206e-06	4248396	4248509	+	114	hypothetical protein
CfUMH14_4110	14	155	-19.7929	-7.11255	6.63379e-10	7.62856e-09	4275356	4275568	+	213	hypothetical protein
CfUMH14_4136	50	527	-17.9155	-6.88878	3.78878e-09	4.05272e-08	4299666	4300433	-	768	Triosephosphate isomerase (EC 5.3.1.1)
CfUMH14_4137	7	83	-20.2649	-6.2428	9.09124e-07	8.35411e-06	4300435	4300548	-	114	hypothetical protein
CfUMH14_4152	132	1372	-17.6057	-9.03488	1.18723e-14	1.26742e-12	4313693	4315891	-	2199	Helicase PriA essential for oriC/DnaA-independent DNA replication
CfUMH14_4180	58	609	-18.2795	-8.03731	1.1364e-12	2.29457e-11	4350493	4351275	+	783	Glutamate racemase (EC 5.1.1.3)
CfUMH14_4187	82	857	-17.8376	-8.13826	1.69661e-12	3.0942e-11	4357232	4358260	+	1029	UDP-N-acetylenolpyruvoylglucosamine reductase (EC 1.1.1.158)
CfUMH14_4188	96	1001	-17.3127	-7.53822	9.72417e-11	1.22777e-09	4358257	4359219	+	963	Biotin operon repressor / Biotin--protein ligase (EC 6.3.4.9, EC 6.3.4.10, EC 6.3.4.11, EC 6.3.4.15)
CfUMH14_4190	10	114	-20.0453	-6.72247	2.60792e-08	2.61892e-07	4360593	4360665	+	73	tRNA-Thr-TGT
CfUMH14_4195	26	279	-19.302	-7.82672	1.42813e-12	2.71916e-11	4362565	4362948	+	384	Preprotein translocase subunit SecE (TC 3.A.5.1.1)
CfUMH14_4196	36	382	-18.9389	-8.00975	1.40524e-12	2.71909e-11	4362950	4363495	+	546	Transcription antitermination protein NusG
CfUMH14_4197	24	259	-19.4932	-7.98698	8.36012e-13	1.83217e-11	4363650	4364078	+	429	LSU ribosomal protein L11p (L12e)
CfUMH14_4198	62	650	-18.4765	-8.62053	2.22491e-14	1.62777e-12	4364082	4364789	+	708	LSU ribosomal protein L1p (L10Ae)
CfUMH14_4199	30	320	-19.0736	-7.76861	1.73728e-12	3.15629e-11	4365208	4365705	+	498	LSU ribosomal protein L10p (P0)
CfUMH14_4200	28	300	-19.1662	-7.7613	1.96957e-12	3.51129e-11	4365772	4366137	+	366	LSU ribosomal protein L7/L12 (P1/P2)
CfUMH14_4201	320	3311	-16.5648	-9.49539	2.32406e-15	7.90179e-13	4366458	4370486	+	4029	DNA-directed RNA polymerase beta subunit (EC 2.7.7.6)
CfUMH14_4202	294	3043	-14.654	-5.43012	6.68899e-05	0.000571627	4370563	4374786	+	4224	DNA-directed RNA polymerase beta' subunit (EC 2.7.7.6)
CfUMH14_4214	72	754	-18.0257	-8.14404	1.19021e-12	2.37045e-11	4384084	4385148	+	1065	Uroporphyrinogen III decarboxylase (EC 4.1.1.37)
CfUMH14_4220	9	104	-20.1234	-6.60352	7.39993e-08	7.15928e-07	4388149	4388337	-	189	hypothetical protein
CfUMH14_4253	14	155	-19.2663	-6.05927	1.95804e-07	1.84999e-06	4430158	4430430	-	273	hypothetical protein
CfUMH14_4254	20	217	-19.2382	-6.97406	4.16602e-10	4.89636e-09	4430975	4431313	+	339	FIG074102: hypothetical protein
CfUMH14_4276	28	300	-18.5445	-6.51784	1.25574e-08	1.2966e-07	4458335	4458832	+	498	Chorismate--pyruvate lyase (EC 4.1.3.40)
CfUMH14_4277	64	671	-18.128	-8.0136	1.92711e-12	3.46152e-11	4458846	4459718	+	873	4-hydroxybenzoate polyprenyltransferase (EC 2.5.1.39)
CfUMH14_4279	26	279	-19.1039	-7.43053	2.59359e-11	3.55778e-10	4460998	4461111	+	114	hypothetical protein
CfUMH14_4283	203	2105	-17.139	-9.3358	2.23724e-15	7.90179e-13	4465156	4467585	-	2430	Glycerol-3-phosphate acyltransferase (EC 2.3.1.15)
CfUMH14_4293	103	1073	-17.8702	-8.85432	4.46254e-14	2.33425e-12	4474643	4476058	+	1416	Replicative DNA helicase (EC 3.6.1.-)
CfUMH14_4299	34	362	-18.9587	-7.88889	9.54893e-13	2.02915e-11	4483112	4483636	+	525	Single-stranded DNA-binding protein
CfUMH14_4329	19	207	-19.361	-7.0788	2.41487e-10	2.92488e-09	4514598	4514711	+	114	hypothetical protein
CfUMH14_4389	10	114	-19.9801	-6.59208	4.65721e-08	4.58024e-07	4584215	4584340	+	126	hypothetical protein
CfUMH14_4390	24	259	-19.2129	-7.42652	2.99077e-11	4.05586e-10	4584474	4584767	+	294	Heat shock protein 60 family co-chaperone GroES
CfUMH14_4395	54	568	-17.4794	-6.23441	1.95882e-07	1.84999e-06	4589243	4589809	+	567	Translation elongation factor P
CfUMH14_4397	16	176	-19.5754	-7.03859	6.66698e-10	7.62856e-09	4590109	4590255	+	147	Entericidin B precursor
CfUMH14_4401	102	1063	-18.0003	-9.08645	5.34489e-15	1.06007e-12	4592082	4593227	-	1146	Beta-lactamase (EC 3.5.2.6)
CfUMH14_4402	72	754	-18.086	-8.26458	1.07849e-12	2.21121e-11	4593359	4594234	+	876	Glycine cleavage system transcriptional activator
CfUMH14_4410	74	774	-18.1821	-8.53488	9.0427e-14	3.41613e-12	4604055	4605023	-	969	Phosphatidylserine decarboxylase (EC 4.1.1.65)
CfUMH14_4411	95	991	-17.6755	-8.23378	2.87457e-12	4.97561e-11	4605116	4606168	-	1053	Ribosome small subunit-stimulated GTPase EngC
CfUMH14_4412	28	300	-18.6796	-6.7882	1.21031e-09	1.35875e-08	4606274	4606819	+	546	3'-to-5' oligoribonuclease (orn)
CfUMH14_4418	54	568	-18.3982	-8.07206	8.35137e-13	1.83217e-11	4610351	4610812	+	462	TsaE protein, required for threonylcarbamoyladenosine t(6)A37 formation in tRNA
CfUMH14_4445	28	300	-19.2537	-7.93638	6.99498e-13	1.57294e-11	4636778	4637173	+	396	SSU ribosomal protein S6p
CfUMH14_4446	14	155	-19.6987	-6.9241	1.83999e-09	2.03683e-08	4637327	4637494	+	168	Primosomal replication protein N
CfUMH14_4447	24	259	-19.5002	-8.00101	5.96296e-13	1.38457e-11	4637499	4637726	+	228	SSU ribosomal protein S18p @ SSU ribosomal protein S18p, zinc-independent
CfUMH14_4477	36	382	-18.927	-7.9858	6.89354e-13	1.56254e-11	4671271	4671798	-	528	Inorganic pyrophosphatase (EC 3.6.1.1)
CfUMH14_4512	14	155	-19.7763	-7.07942	7.72555e-10	8.75562e-09	4710066	4710188	+	123	hypothetical protein
CfUMH14_4530	164	1702	-17.2715	-8.9886	2.23277e-14	1.62777e-12	4726180	4729035	-	2856	Valyl-tRNA synthetase (EC 6.1.1.9)
CfUMH14_4533	68	712	-17.9308	-7.79167	1.08855e-11	1.61921e-10	4731465	4732475	+	1011	FIG000988: Predicted permease
CfUMH14_4534	68	712	-17.9843	-7.89862	1.15358e-11	1.69476e-10	4732475	4733557	+	1083	FIG000906: Predicted Permease
CfUMH14_4542	16	176	-19.6328	-7.15351	4.43053e-10	5.18165e-09	4740987	4741229	-	243	FIG107037: Phage late gene regulator
CfUMH14_4558	30	320	-19.2155	-8.05232	3.08169e-13	8.43037e-12	4755788	4756018	-	231	hypothetical protein
CfUMH14_4580	18	197	-19.4304	-7.06967	2.83846e-10	3.40329e-09	4784470	4784616	+	147	hypothetical protein
CfUMH14_4606	12	135	-19.9177	-6.94916	3.24953e-09	3.4916e-08	4810571	4810708	+	138	hypothetical protein
CfUMH14_4611	38	403	-18.8825	-8.04873	7.00553e-13	1.57294e-11	4816344	4817081	-	738	DNA replication protein DnaC
CfUMH14_4612	28	300	-19.3022	-8.03333	4.09456e-13	1.05339e-11	4817084	4817623	-	540	Primosomal protein I
CfUMH14_4615	24	259	-19.443	-7.88671	1.08238e-12	2.21121e-11	4819932	4820174	+	243	Putative regulator
CfUMH14_4621	22	238	-19.3631	-7.48636	1.79183e-11	2.51596e-10	4825297	4825533	+	237	FIG00510125: hypothetical protein
CfUMH14_4655	54	568	-17.0582	-5.39212	1.87642e-05	0.000163286	4857171	4857887	-	717	Aerobic respiration control protein arcA
CfUMH14P1_003	10	114	-20.095	-6.82179	1.40239e-08	1.43557e-07	4860407	4860532	-	126	hypothetical protein
CfUMH14P1_011	12	135	-19.9515	-7.01689	2.85991e-09	3.10095e-08	4865705	4865845	+	141	hypothetical protein
CfUMH14P1_061	34	362	-19.174	-8.31954	7.09674e-14	2.81504e-12	4907682	4907867	-	186	hypothetical protein
CfUMH14P1_071	16	176	-19.3652	-6.61817	8.15623e-09	8.57034e-08	4914845	4914964	-	120	hypothetical protein
CfUMH14P1_073	60	630	-18.6428	-8.86007	6.85704e-15	1.20152e-12	4916549	4917415	-	867	replication protein
CfUMH14P1_119	26	279	-19.3778	-7.97835	6.16859e-13	1.42536e-11	4970493	4970828	-	336	Nickel ABC transporter, periplasmic nickel-binding protein NikA (TC 3.A.1.5.3)
CfUMH14P1_160	12	135	-19.7484	-6.61058	1.81625e-08	1.85125e-07	4992415	4992579	-	165	hypothetical protein
CfUMH14P2_01	9	104	-20.0316	-6.42002	1.63506e-07	1.5597e-06	4993911	4994033	+	123	Cation efflux system protein CusC precursor
CfUMH14P2_65	38	403	-19.0414	-8.36648	5.99489e-14	2.64219e-12	5050278	5050964	-	687	hypothetical protein

## Sheet: ESSENTIALS Analysis
Locus_tag (RAST)	Unique Flanking Sequences	Expected Reads	logConc	logFC	P.Value	adj.P.Val	Start	Stop	Strand	Length	Product
CfUMH14_0001	22	238	-15.439	0.361995	0.298566	0.848939	33	251	-	219	hypothetical protein
CfUMH14_0002	158	1641	-12.0615	1.53828	0.589002	0.848939	250	2712	+	2463	Aspartokinase (EC 2.7.2.4) / Homoserine dehydrogenase (EC 1.1.1.3)
CfUMH14_0003	73	764	-13.7821	0.303911	0.296506	0.848939	2714	3643	+	930	Homoserine kinase (EC 2.7.1.39)
CfUMH14_0004	76	795	-13.2645	1.22452	0.439229	0.848939	3647	4933	+	1287	Threonine synthase (EC 4.2.3.1)
CfUMH14_0005	54	568	-13.4214	1.88152	0.516767	0.848939	5018	5791	-	774	UPF0246 protein YaaA
CfUMH14_0006	127	1321	-11.8287	2.62968	0.79233	0.852221	5869	7299	-	1431	Putative alanine/glycine transport protein
CfUMH14_0007	68	712	-12.7696	2.53073	0.661792	0.848939	7574	8527	+	954	Transaldolase (EC 2.2.1.2)
CfUMH14_0008	42	444	-13.961	1.51257	0.437716	0.848939	8638	9225	+	588	Molybdopterin biosynthesis molybdochelatase MogA
CfUMH14_0009	98	1022	-12.5499	1.92864	0.615989	0.848939	9350	10657	+	1308	L-Proline/Glycine betaine transporter ProP
CfUMH14_0010	44	465	-13.632	2.03928	0.514411	0.848939	10691	11257	-	567	YaaH protein
CfUMH14_0011	48	506	-13.9604	1.13675	0.378991	0.848939	11406	12119	-	714	FIG00553873: hypothetical protein
CfUMH14_0012	30	320	-14.4145	1.54969	0.398898	0.848939	12153	12557	-	405	FIG00638537: hypothetical protein
CfUMH14_0013	145	1506	-17.4358	-8.96423	2.64307e-14	1.72342e-12	12941	14863	+	1923	Chaperone protein DnaK
CfUMH14_0014	62	650	-16.2646	-4.19665	0.00162927	0.0131224	14949	16082	+	1134	Chaperone protein DnaJ
CfUMH14_0015	66	692	-14.7868	-1.41878	0.127996	0.732575	16289	17455	+	1167	Na+/H+ antiporter NhaA type
CfUMH14_0016	74	774	-13.0394	1.75069	0.519709	0.848939	17494	18393	+	900	Transcriptional activator NhaR
CfUMH14_0017	140	1455	-12.5707	0.866517	0.410027	0.848939	18443	20482	-	2040	Alpha-xylosidase (EC 3.2.1.-)
CfUMH14_0018	122	1269	-12.9224	0.55727	0.352919	0.848939	20523	21710	-	1188	Xyloside transporter XynT
CfUMH14_0019	6	73	-20.3575	-6.04261	3.84718e-06	3.41652e-05	22192	22338	-	147	hypothetical protein
CfUMH14_0020	18	197	-19.6622	-7.53325	2.94838e-11	4.00979e-10	22360	22545	-	186	SSU ribosomal protein S20p
CfUMH14_0021	69	723	-18.272	-8.51549	6.558e-14	2.74709e-12	23003	23890	+	888	Riboflavin kinase (EC 2.7.1.26) / FMN adenylyltransferase (EC 2.7.7.2)
CfUMH14_0022	171	1775	-17.3918	-9.34907	2.30826e-15	7.90179e-13	23928	26744	+	2817	Isoleucyl-tRNA synthetase (EC 6.1.1.5)
CfUMH14_0023	46	485	-18.7575	-8.33708	6.38212e-14	2.74709e-12	26744	27241	+	498	Lipoprotein signal peptidase (EC 3.4.23.36)
CfUMH14_0024	30	320	-19.0862	-7.7938	1.82285e-12	3.28666e-11	27359	27808	+	450	FKBP-type peptidyl-prolyl cis-trans isomerase SlpA (EC 5.2.1.8)
CfUMH14_0025	52	547	-18.6773	-8.52346	4.27464e-14	2.28621e-12	27810	28760	+	951	4-hydroxy-3-methylbut-2-enyl diphosphate reductase (EC 1.17.1.2)
CfUMH14_0026	54	568	-13.799	1.12638	0.398653	0.848939	28826	29740	+	915	Inosine-uridine preferring nucleoside hydrolase (EC 3.2.2.1)
CfUMH14_0027	56	589	-18.4934	-8.36551	9.36613e-14	3.49915e-12	29914	30735	+	822	4-hydroxy-tetrahydrodipicolinate reductase (EC 1.17.1.8)
CfUMH14_0028	78	816	-12.7805	2.11849	0.638919	0.848939	31191	32339	+	1149	Carbamoyl-phosphate synthase small chain (EC 6.3.5.5)
CfUMH14_0029	190	1971	-11.5513	2.02952	0.722704	0.848939	32357	35584	+	3228	Carbamoyl-phosphate synthase large chain (EC 6.3.5.5)
CfUMH14_0030	26	279	-16.2448	-1.71236	0.101597	0.612153	35858	36253	+	396	Transcriptional activatory protein CaiF
CfUMH14_0031	32	341	-13.8412	2.51588	0.531366	0.848939	36329	36925	-	597	Carnitine operon protein CaiE
CfUMH14_0032	56	589	-14.5822	-0.543137	0.209218	0.848939	36932	37717	-	786	Carnitine racemase (EC 5.-.-.-) / Carnitinyl-CoA dehydratase (EC 4.2.1.-)
CfUMH14_0033	158	1641	-11.1314	3.39845	0.870922	0.879048	37772	39325	-	1554	Crotonobetaine carnitine-CoA ligase (EC 6.3.2.-)
CfUMH14_0034	84	877	-12.6324	2.20342	0.659511	0.848939	39387	40607	-	1221	Crotonobetainyl-CoA:carnitine CoA-transferase (EC 2.8.3.-)
CfUMH14_0035	86	898	-12.19	3.02115	0.810412	0.854222	40710	41852	-	1143	Crotonobetainyl-CoA dehydrogenase (EC 1.3.99.-)
CfUMH14_0036	124	1290	-11.8998	2.55589	0.779866	0.850595	41887	43404	-	1518	L-carnitine/gamma-butyrobetaine antiporter
CfUMH14_0037	38	403	-13.5646	2.58698	0.593001	0.848939	43885	44655	+	771	Electron transfer flavoprotein, beta subunit FixA
CfUMH14_0038	50	527	-13.3767	2.18883	0.584789	0.848939	44671	45612	+	942	Electron transfer flavoprotein, alpha subunit FixB
CfUMH14_0039	78	816	-12.7372	2.20517	0.648973	0.848939	45661	46947	+	1287	Probable electron transfer flavoprotein-quinone oxidoreductase FixC (EC 1.5.5.-)
CfUMH14_0040	19	207	-15.7222	0.198859	0.289016	0.848939	46944	47231	+	288	Ferredoxin-like protein FixX
CfUMH14_0041	89	929	-12.5997	2.10393	0.626358	0.848939	47379	48722	+	1344	Putative metabolite transport protein yaaU
CfUMH14_0042	18	197	-15.4984	0.794425	0.335907	0.848939	48814	49047	+	234	probable lipoprotein
CfUMH14_0043	39	413	-15.0709	-0.498633	0.220061	0.848939	49151	49681	+	531	Glutathione-regulated potassium-efflux system ancillary protein KefF
CfUMH14_0044	116	1207	-12.3559	1.83448	0.609464	0.848939	49674	51536	+	1863	Glutathione-regulated potassium-efflux system protein KefC
CfUMH14_0045	30	320	-19.0919	-7.80512	1.82285e-12	3.28666e-11	51735	52214	+	480	Dihydrofolate reductase (EC 1.5.1.3)
CfUMH14_0046	73	764	-12.9982	1.87168	0.566525	0.848939	52311	53159	-	849	Bis(5'-nucleosyl)-tetraphosphatase, symmetrical (EC 3.6.1.41)
CfUMH14_0047	30	320	-15.7514	-1.1242	0.156553	0.848939	53170	53547	-	378	ApaG protein
CfUMH14_0048	76	795	-14.4348	-1.11621	0.15574	0.847228	53550	54371	-	822	SSU rRNA (adenine(1518)-N(6)/adenine(1519)-N(6))- dimethyltransferase (EC 2.1.1.182)
CfUMH14_0049	70	733	-12.6952	2.59718	0.702522	0.848939	54364	55356	-	993	4-hydroxythreonine-4-phosphate dehydrogenase (EC 1.1.1.262)
CfUMH14_0050	92	960	-14.474	-1.73922	0.10102	0.609449	55356	56642	-	1287	Survival protein SurA precursor (Peptidyl-prolyl cis-trans isomerase SurA) (EC 5.2.1.8)
CfUMH14_0051	256	2651	-16.7332	-9.19063	9.09617e-15	1.21762e-12	56696	59053	-	2358	Outer membrane protein Imp, required for envelope biogenesis / Organic solvent tolerance protein precursor
CfUMH14_0052	42	444	-13.1927	3.04906	0.745932	0.848939	59309	60124	+	816	DnaJ-like protein DjlA
CfUMH14_0053	44	465	-13.6414	2.02056	0.493416	0.848939	60220	60879	-	660	Ribosomal large subunit pseudouridine synthase A (EC 4.2.1.70)
CfUMH14_0054	184	1909	-11.4433	2.33767	0.76536	0.849685	60891	63797	-	2907	RNA polymerase associated protein RapA (EC 3.6.1.-)
CfUMH14_0055	162	1682	-11.4057	2.77822	0.824964	0.856636	63929	66280	-	2352	DNA polymerase II (EC 2.7.7.7)
CfUMH14_0056	52	547	-16.3814	-3.9315	0.00320313	0.0252432	66877	67260	+	384	FIG00509881: hypothetical protein
CfUMH14_0057	46	485	-13.838	1.50187	0.425148	0.848939	67301	67996	-	696	L-ribulose-5-phosphate 4-epimerase (EC 5.1.3.4)
CfUMH14_0058	95	991	-12.1782	2.76065	0.740738	0.848939	68094	69596	-	1503	L-arabinose isomerase (EC 5.3.1.4)
CfUMH14_0059	97	1011	-11.8636	3.33052	0.811932	0.854222	69607	71316	-	1710	Ribulokinase (EC 2.7.1.16)
CfUMH14_0060	72	754	-12.8567	2.19402	0.636796	0.848939	71656	72501	+	846	Arabinose operon regulatory protein
CfUMH14_0061	110	1146	-17.2131	-7.72795	8.94217e-11	1.13506e-09	72669	73403	+	735	FIG00640222: hypothetical protein
CfUMH14_0062	48	506	-13.586	1.88569	0.486884	0.848939	74110	74877	+	768	DedA family inner membrane protein YabI
CfUMH14_0063	44	465	-18.2723	-7.24129	2.64949e-10	3.19281e-09	74975	75673	-	699	Thiamin ABC transporter, ATPase component / Thiamine transport ATP-binding protein thiQ
CfUMH14_0064	96	1001	-11.938	3.21126	0.839925	0.862326	75657	77267	-	1611	Thiamin ABC transporter, transmembrane component
CfUMH14_0065	62	650	-13.462	1.40845	0.459852	0.848939	77243	78226	-	984	Thiamin ABC transporter, substrate-binding component
CfUMH14_0066	120	1249	-12.5612	1.32693	0.51821	0.848939	78414	80069	-	1656	SgrR, sugar-phosphate stress, transcriptional activator of SgrS small RNA
CfUMH14_0067	NA	NA	NA	NA	NA	NA	80169	80297	+	129	Sugar-phosphate stress protein SgrT (embedded in SgrS)
CfUMH14_0068	81	846	-12.0189	3.53424	0.859319	0.871959	80671	81849	+	1179	Putative transport protein
CfUMH14_0069	62	650	-13.2808	1.77091	0.499162	0.848939	82128	82892	+	765	5-keto-D-gluconate 5-reductase (EC 1.1.1.69)
CfUMH14_0070	90	939	-12.3022	2.6671	0.781768	0.850595	82951	84234	+	1284	2-ketogluconate transporter
CfUMH14_0071	69	723	-13.2607	1.50716	0.465397	0.848939	84317	85309	+	993	Positive regulator of L-idonate catabolism
CfUMH14_0072	36	382	-15.9255	-1.98283	0.0799086	0.505804	85355	85960	-	606	3-isopropylmalate dehydratase small subunit (EC 4.2.1.33)
CfUMH14_0073	80	836	-13.2845	1.03827	0.417578	0.848939	85971	87371	-	1401	3-isopropylmalate dehydratase large subunit (EC 4.2.1.33)
CfUMH14_0074	76	795	-12.6771	2.39927	0.686879	0.848939	87374	88465	-	1092	3-isopropylmalate dehydrogenase (EC 1.1.1.85)
CfUMH14_0075	129	1341	-12.5745	1.09331	0.460171	0.848939	88465	90036	-	1572	2-isopropylmalate synthase (EC 2.3.3.13)
CfUMH14_0076	116	1207	-12.9381	0.670102	0.354232	0.848939	90867	91814	+	948	Probable transcriptional activator for leuABCD operon
CfUMH14_0077	20	217	-16.73	-1.9576	0.0807669	0.509206	92031	92267	-	237	hypothetical protein
CfUMH14_0078	117	1218	-11.8082	2.90529	0.827728	0.856891	92268	93857	+	1590	Acetolactate synthase large subunit (EC 2.2.1.6)
CfUMH14_0079	28	300	-13.9293	2.7125	0.59084	0.848939	93860	94351	+	492	Acetolactate synthase small subunit (EC 2.2.1.6)
CfUMH14_0080	64	671	-13.3837	1.47491	0.477735	0.848939	94532	95536	+	1005	Fructose repressor FruR, LacI family
CfUMH14_0081	42	444	-18.8181	-8.20172	2.52782e-13	7.33685e-12	96150	96608	+	459	Cell division protein MraZ
CfUMH14_0082	56	589	-18.6089	-8.59643	2.17899e-14	1.62777e-12	96610	97551	+	942	rRNA small subunit methyltransferase H
CfUMH14_0083	18	197	-19.7083	-7.62541	1.529e-11	2.16609e-10	97548	97913	+	366	Cell division protein FtsL
CfUMH14_0084	165	1713	-17.1259	-8.71487	2.58447e-13	7.4109e-12	97929	99695	+	1767	Cell division protein FtsI [Peptidoglycan synthetase] (EC 2.4.1.129)
CfUMH14_0085	86	898	-18.1381	-8.87512	1.69102e-14	1.54793e-12	99754	101169	+	1416	UDP-N-acetylmuramoylalanyl-D-glutamate--2,6- diaminopimelate ligase (EC 6.3.2.13)
CfUMH14_0086	84	877	-18.2016	-8.93497	1.0692e-14	1.22125e-12	101166	102524	+	1359	UDP-N-acetylmuramoylalanyl-D-glutamyl-2,6- diaminopimelate--D-alanyl-D-alanine ligase (EC 6.3.2.10)
CfUMH14_0087	85	888	-15.0601	-2.6856	0.0308654	0.215903	102518	103600	+	1083	Phospho-N-acetylmuramoyl-pentapeptide- transferase (EC 2.7.8.13)
CfUMH14_0088	74	774	-18.1674	-8.50536	1.24643e-13	4.29928e-12	103603	104919	+	1317	UDP-N-acetylmuramoylalanine--D-glutamate ligase (EC 6.3.2.9)
CfUMH14_0089	94	981	-17.98	-8.81275	3.87486e-14	2.14674e-12	104919	106163	+	1245	Cell division protein FtsW
CfUMH14_0090	64	671	-18.5317	-8.82107	1.51597e-14	1.45421e-12	106160	107227	+	1068	UDP-N-acetylglucosamine--N-acetylmuramyl- (pentapeptide) pyrophosphoryl-undecaprenol N-acetylglucosamine transferase (EC 2.4.1.227)
CfUMH14_0091	98	1022	-17.8021	-8.57595	1.48293e-13	4.76943e-12	107279	108754	+	1476	UDP-N-acetylmuramate--alanine ligase (EC 6.3.2.8)
CfUMH14_0092	62	650	-18.4002	-8.46791	7.31623e-14	2.87812e-12	108747	109667	+	921	D-alanine--D-alanine ligase B (EC 6.3.2.4)
CfUMH14_0093	62	650	-18.165	-7.9976	2.41382e-12	4.23977e-11	109669	110502	+	834	Cell division protein FtsQ
CfUMH14_0094	113	1176	-17.3281	-8.03497	6.37372e-12	9.94801e-11	110499	111761	+	1263	Cell division protein FtsA
CfUMH14_0095	82	857	-18.3255	-9.11395	3.4437e-15	8.62738e-13	111824	112975	+	1152	Cell division protein FtsZ (EC 3.4.24.-)
CfUMH14_0096	70	733	-18.4122	-8.83681	8.27132e-15	1.21762e-12	113076	113993	+	918	UDP-3-O-[3-hydroxymyristoyl] N-acetylglucosamine deacetylase (EC 3.5.1.108)
CfUMH14_0097	32	341	-19.1231	-8.04793	3.25723e-13	8.75955e-12	114344	114781	+	438	Secretion monitor precursor
CfUMH14_0098	244	2528	-13.0776	-1.74143	0.102256	0.614601	114842	117547	+	2706	Protein export cytoplasm protein SecA ATPase RNA helicase (TC 3.A.5.1.1)
CfUMH14_0099	22	238	-14.8665	1.50692	0.39533	0.848939	117604	117993	+	390	Mutator mutT protein (7,8-dihydro-8-oxoguanine-triphosphatase) (EC 3.6.1.-)
CfUMH14_0100	NA	NA	NA	NA	NA	NA	118082	118276	-	195	FIG003276: zinc-binding protein
CfUMH14_0101	48	506	-13.9353	1.18694	0.394506	0.848939	118286	119029	-	744	FIG002842: hypothetical protein
CfUMH14_0102	44	465	-18.3472	-7.39095	5.15916e-11	6.76518e-10	119029	119649	-	621	Dephospho-CoA kinase (EC 2.7.1.24)
CfUMH14_0103	74	774	-12.3587	3.11204	0.827314	0.856648	119875	120918	+	1044	GMP reductase (EC 1.7.1.7)
CfUMH14_0104	117	1218	-12.4471	1.62758	0.537576	0.848939	120975	122177	-	1203	Type IV fimbrial assembly protein PilC
CfUMH14_0105	98	1022	-12.2677	2.49302	0.718402	0.848939	122167	123549	-	1383	Type IV fimbrial assembly, ATPase PilB
CfUMH14_0106	32	341	-15.7313	-1.26435	0.142409	0.789453	123559	123996	-	438	Type IV pilin PilA
CfUMH14_0107	78	816	-12.8179	2.04375	0.608551	0.848939	124240	125175	-	936	Quinolinate phosphoribosyltransferase [decarboxylating] (EC 2.4.2.19)
CfUMH14_0108	47	496	-14.3482	0.420764	0.304414	0.848939	125221	125778	+	558	N-acetylmuramoyl-L-alanine amidase (EC 3.5.1.28) AmpD
CfUMH14_0109	52	547	-12.9939	2.84338	0.69844	0.848939	125780	126634	+	855	AmpE protein
CfUMH14_0110	72	754	-12.6163	2.67475	0.710372	0.848939	126727	127677	-	951	Alpha-L-arabinofuranosidase II precursor (EC 3.2.1.55)
CfUMH14_0111	129	1341	-11.738	2.76625	0.791715	0.852221	127677	129083	-	1407	Possible GPH family transporter (TC 2.A.2) for arabinosides
CfUMH14_0112	111	1156	-11.987	2.69841	0.770451	0.850291	129241	130611	-	1371	Aromatic amino acid transport protein AroP
CfUMH14_0113	42	444	-15.6937	-1.95292	0.0811302	0.51082	131179	131943	+	765	Transcriptional repressor for pyruvate dehydrogenase complex
CfUMH14_0114	211	2187	-14.0262	-3.2211	0.0165554	0.121798	132107	134770	+	2664	Pyruvate dehydrogenase E1 component (EC 1.2.4.1)
CfUMH14_0115	100	1042	-16.0605	-5.15038	5.86225e-05	0.00050278	134785	136668	+	1884	Dihydrolipoamide acetyltransferase component of pyruvate dehydrogenase complex (EC 2.3.1.12)
CfUMH14_0116	90	939	-16.9076	-6.54381	5.29212e-08	5.19392e-07	136844	138268	+	1425	Dihydrolipoamide dehydrogenase of pyruvate dehydrogenase complex (EC 1.8.1.4) @ Dihydrolipoamide dehydrogenase (EC 1.8.1.4)
CfUMH14_0117	50	527	-14.737	-0.531844	0.210365	0.848939	138463	139194	+	732	IncF plasmid conjugative transfer surface exclusion protein TraT
CfUMH14_0118	56	589	-13.4616	1.6981	0.491446	0.848939	139258	140052	-	795	FIG00510115: hypothetical protein
CfUMH14_0119	102	1063	-12.3923	2.12944	0.629361	0.848939	140063	141463	-	1401	FIG01200701: possible membrane protein
CfUMH14_0120	154	1599	-12.7736	0.187701	0.320117	0.848939	142104	144701	+	2598	Aconitate hydratase 2 (EC 4.2.1.3)
CfUMH14_0121	18	197	-14.8582	2.0749	0.45031	0.848939	144876	145238	+	363	FIG00638902: hypothetical protein
CfUMH14_0122	32	341	-17.4804	-4.76254	0.000215293	0.00180422	145272	145658	-	387	Predicted chaperone lipoprotein YacC, potentially involved in protein secretion
CfUMH14_0123	94	981	-12.2484	2.65059	0.755522	0.849685	145773	147392	+	1620	Blue copper oxidase CueO precursor
CfUMH14_0124	115	1197	-12.4396	1.69183	0.56592	0.848939	147577	149232	+	1656	Methyl-accepting chemotaxis protein I (serine chemoreceptor protein)
CfUMH14_0125	38	403	-14.3057	1.10476	0.375851	0.848939	149484	150020	+	537	Hypoxanthine-guanine phosphoribosyltransferase (EC 2.4.2.8)
CfUMH14_0126	48	506	-13.1077	2.84222	0.68637	0.848939	150114	150728	-	615	Carbonic anhydrase (EC 4.2.1.1)
CfUMH14_0127	72	754	-13.5783	0.750874	0.358845	0.848939	150885	151811	+	927	ABC-type multidrug transport system, ATPase component
CfUMH14_0128	67	702	-13.2222	1.6677	0.50484	0.848939	151808	152578	+	771	ABC-type multidrug transport system, permease component
CfUMH14_0129	36	382	-14.0041	1.86	0.465198	0.848939	152682	153122	+	441	Putative PTS system IIA component yadI (EC 2.7.1.69)
CfUMH14_0130	113	1176	-12.3763	1.86874	0.593104	0.848939	153184	154413	+	1230	Polysaccharide deacetylase
CfUMH14_0131	60	630	-13.9028	0.620014	0.328276	0.848939	154776	155366	-	591	Fimbrial protein YadK
CfUMH14_0132	44	465	-13.084	3.13544	0.730686	0.848939	155380	155943	-	564	Fimbrial protein YadL
CfUMH14_0133	40	424	-13.9584	1.65517	0.439771	0.848939	155970	156419	-	450	putative fimbrial protein
CfUMH14_0134	366	3786	-10.9259	1.39601	0.641871	0.848939	156571	159168	-	2598	Outer membrane usher protein HtrE
CfUMH14_0135	94	981	-12.4826	2.18216	0.590044	0.848939	159245	159988	-	744	Chaperone protein EcpD
CfUMH14_0136	60	630	-13.08	2.26556	0.580772	0.848939	160069	160674	-	606	Fimbrial protein YadN-like
CfUMH14_0137	24	259	-15.4089	0.181606	0.283813	0.848939	160958	161338	-	381	Aspartate 1-decarboxylase (EC 4.1.1.11)
CfUMH14_0138	46	485	-13.5237	2.13041	0.535918	0.848939	161434	162288	-	855	Pantoate--beta-alanine ligase (EC 6.3.2.1)
CfUMH14_0139	48	506	-13.3046	2.44848	0.566829	0.848939	162410	163201	-	792	3-methyl-2-oxobutanoate hydroxymethyltransferase (EC 2.1.2.11)
CfUMH14_0140	82	857	-12.9927	1.55166	0.523119	0.848939	163318	164079	-	762	Fimbrial protein YadC
CfUMH14_0141	46	485	-14.3035	0.570952	0.314844	0.848939	164671	165246	-	576	Fimbrial protein YadK
CfUMH14_0142	38	403	-14.3043	1.10774	0.376137	0.848939	165253	165843	-	591	Fimbrial protein YadL
CfUMH14_0143	42	444	-13.9607	1.51309	0.437771	0.848939	165860	166432	-	573	Fimbrial protein YadM
CfUMH14_0144	248	2569	-11.1315	2.10415	0.755424	0.849685	166449	169052	-	2604	Outer membrane usher protein HtrE
CfUMH14_0145	96	1001	-12.8328	1.42172	0.476908	0.848939	169082	169825	-	744	Chaperone protein EcpD
CfUMH14_0146	54	568	-13.1203	2.48377	0.645099	0.848939	169901	170479	-	579	Fimbrial protein YadN
CfUMH14_0147	40	424	-18.6676	-7.76319	4.09872e-12	6.75084e-11	171156	171635	-	480	2-amino-4-hydroxy-6- hydroxymethyldihydropteridine pyrophosphokinase (EC 2.7.6.3)
CfUMH14_0148	106	1104	-17.3126	-7.82117	2.22278e-11	3.07571e-10	171632	172945	-	1314	Poly(A) polymerase (EC 2.7.7.19)
CfUMH14_0149	70	733	-13.1833	1.62089	0.51567	0.848939	173101	173997	-	897	glutamyl-Q-tRNA synthetase
CfUMH14_0150	34	362	-15.0209	-0.0132872	0.266864	0.848939	174068	174523	-	456	C4-type zinc finger protein, DksA/TraR family
CfUMH14_0151	78	816	-12.2733	3.13293	0.790584	0.852101	174701	175405	-	705	Sugar/maltose fermentation stimulation protein homolog
CfUMH14_0152	22	238	-13.3734	4.49316	0.798901	0.852989	175421	175951	-	531	2'-5' RNA ligase
CfUMH14_0153	146	1517	-12.2646	1.35852	0.540652	0.848939	176025	178454	+	2430	ATP-dependent helicase HrpB
CfUMH14_0154	172	1785	-12.0665	1.28481	0.543317	0.848939	178632	181169	+	2538	Multimodular transpeptidase-transglycosylase (EC 2.4.1.129) (EC 3.4.-.-)
CfUMH14_0155	44	465	-13.9455	1.41242	0.40504	0.848939	181277	181480	+	204	hypothetical protein
CfUMH14_0156	59	620	-13.3664	1.74039	0.478378	0.848939	181735	182277	+	543	type 1 fimbriae major subunit FimA
CfUMH14_0157	66	692	-14.3177	-0.480454	0.211641	0.848939	182400	183041	+	642	Chaperone protein fimC precursor
CfUMH14_0158	280	2899	-10.8758	2.26661	0.770911	0.850291	183074	185557	+	2484	type 1 fimbriae anchoring protein FimD
CfUMH14_0159	122	1269	-11.5612	3.27958	0.866473	0.876043	185593	186594	+	1002	FIG00643260: hypothetical protein
CfUMH14_0160	207	2146	-10.9847	2.91687	0.837554	0.861629	186805	189054	+	2250	Ferric hydroxamate outer membrane receptor FhuA
CfUMH14_0161	38	403	-13.8835	1.94931	0.486662	0.848939	189206	189898	+	693	Ferric hydroxamate ABC transporter (TC 3.A.1.14.3), ATP-binding protein FhuC
CfUMH14_0162	60	630	-12.4258	3.57389	0.874468	0.881103	189898	190788	+	891	Ferric hydroxamate ABC transporter (TC 3.A.1.14.3), periplasmic substrate binding protein FhuD
CfUMH14_0163	136	1414	-12.2105	1.67001	0.602565	0.848939	190785	192767	+	1983	Ferric hydroxamate ABC transporter (TC 3.A.1.14.3), permease component FhuB
CfUMH14_0164	78	816	-17.7287	-7.77784	1.3834e-11	1.98342e-10	192882	194162	-	1281	Glutamate-1-semialdehyde aminotransferase (EC 5.4.3.8)
CfUMH14_0165	103	1073	-12.4545	1.9772	0.637609	0.848939	194331	195752	+	1422	H(+)/Cl(-) exchange transporter ClcA
CfUMH14_0166	28	300	-19.0132	-7.45523	1.36651e-11	1.96513e-10	195834	196178	+	345	probable iron binding protein from the HesB_IscA_SufA family
CfUMH14_0167	50	527	-12.3639	4.21431	0.816619	0.854609	196298	196921	-	624	Putative inner membrane protein
CfUMH14_0168	67	702	-13.0481	2.01587	0.536593	0.848939	196959	197759	-	801	Vitamin B12 ABC transporter, B12-binding component BtuF
CfUMH14_0169	48	506	-17.2641	-5.47058	1.20092e-05	0.000104888	197752	198450	-	699	5'-methylthioadenosine nucleosidase (EC 3.2.2.16) / S-adenosylhomocysteine nucleosidase (EC 3.2.2.9)
CfUMH14_0170	168	1744	-12.0714	1.34241	0.560541	0.848939	198534	200051	+	1518	Deoxyguanosinetriphosphate triphosphohydrolase (EC 3.1.5.1)
CfUMH14_0171	93	970	-17.6315	-8.08506	2.98087e-12	5.14092e-11	200181	201614	+	1434	HtrA protease/chaperone protein
CfUMH14_0172	80	836	-12.3064	2.99456	0.817297	0.854609	201762	202919	+	1158	Sugar diacid utilization regulator SdaR
CfUMH14_0173	28	300	-14.5534	1.46439	0.385378	0.848939	203007	203393	-	387	UPF0325 protein YaeH
CfUMH14_0174	67	702	-18.137	-8.16192	1.35513e-12	2.63754e-11	203503	204327	-	825	2,3,4,5-tetrahydropyridine-2,6-dicarboxylate N-succinyltransferase (EC 2.3.1.117)
CfUMH14_0175	166	1723	-14.617	-3.71434	0.00561694	0.0432632	204359	207031	-	2673	[Protein-PII] uridylyltransferase (EC 2.7.7.59)
CfUMH14_0176	62	650	-18.3348	-8.33702	1.47642e-13	4.76943e-12	207145	207939	-	795	Methionine aminopeptidase (EC 3.4.11.18)
CfUMH14_0177	50	527	-18.7851	-8.62804	3.41201e-14	2.0822e-12	208264	208989	+	726	SSU ribosomal protein S2p (SAe)
CfUMH14_0178	40	424	-19.0014	-8.43088	5.03395e-14	2.4639e-12	209126	209977	+	852	Translation elongation factor Ts
CfUMH14_0179	60	630	-17.9769	-7.52816	2.89953e-11	3.95466e-10	210123	210848	+	726	Uridine monophosphate kinase (EC 2.7.4.22)
CfUMH14_0180	26	279	-19.3077	-7.83806	1.42813e-12	2.71916e-11	210988	211545	+	558	Ribosome recycling factor
CfUMH14_0181	86	898	-17.9428	-8.48443	3.416e-13	9.13493e-12	211656	212852	+	1197	1-deoxy-D-xylulose 5-phosphate reductoisomerase (EC 1.1.1.267)
CfUMH14_0182	64	671	-18.168	-8.09368	1.13764e-12	2.29457e-11	213040	213798	+	759	Undecaprenyl diphosphate synthase (EC 2.5.1.31)
CfUMH14_0183	84	877	-17.9298	-8.3914	7.1909e-13	1.60698e-11	213811	214668	+	858	Phosphatidate cytidylyltransferase (EC 2.7.7.41)
CfUMH14_0184	114	1187	-17.734	-8.87193	3.57017e-14	2.10911e-12	214680	216032	+	1353	Membrane-associated zinc metalloprotease
CfUMH14_0185	262	2713	-16.5634	-8.91753	4.6149e-14	2.36203e-12	216062	218485	+	2424	Outer membrane protein assembly factor YaeT precursor
CfUMH14_0186	28	300	-19.174	-7.77695	1.51599e-12	2.82984e-11	218608	219093	+	486	Outer membrane chaperone Skp (OmpH) precursor @ Outer membrane protein H precursor
CfUMH14_0187	101	1053	-18.0743	-9.20638	2.93596e-15	8.62738e-13	219097	220122	+	1026	UDP-3-O-[3-hydroxymyristoyl] glucosamine N-acyltransferase (EC 2.3.1.191)
CfUMH14_0188	40	424	-18.797	-8.02204	5.47104e-13	1.30865e-11	220226	220681	+	456	3-hydroxyacyl-[acyl-carrier-protein] dehydratase, FabZ form (EC 4.2.1.59)
CfUMH14_0189	62	650	-18.1544	-7.97629	3.14027e-12	5.37686e-11	220685	221473	+	789	Acyl-[acyl-carrier-protein]--UDP-N- acetylglucosamine O-acyltransferase (EC 2.3.1.129)
CfUMH14_0190	68	712	-18.443	-8.81607	9.38574e-15	1.21762e-12	221473	222621	+	1149	Lipid-A-disaccharide synthase (EC 2.4.1.182)
CfUMH14_0191	40	424	-14.2167	1.13857	0.35712	0.848939	222618	223214	+	597	Ribonuclease HII (EC 3.1.26.4)
CfUMH14_0192	276	2858	-16.697	-9.33435	7.46376e-15	1.21762e-12	223239	226721	+	3483	DNA polymerase III alpha subunit (EC 2.7.7.7)
CfUMH14_0193	58	609	-18.2309	-7.94001	2.64105e-12	4.60491e-11	226734	227693	+	960	Acetyl-coenzyme A carboxyl transferase alpha chain (EC 6.4.1.2)
CfUMH14_0194	164	1702	-11.4584	2.63764	0.811414	0.854222	227793	229931	+	2139	Lysine decarboxylase 2, constitutive (EC 4.1.1.18)
CfUMH14_0195	30	320	-13.4253	3.52809	0.707039	0.848939	229998	230387	+	390	FIG01280259: hypothetical protein
CfUMH14_0196	72	754	-18.1919	-8.47649	1.44651e-13	4.76943e-12	230449	231741	+	1293	tRNA(Ile)-lysidine synthetase (EC 6.3.4.19)
CfUMH14_0197	12	135	-14.9146	3.0569	0.543899	0.848939	231805	232065	-	261	Rho-specific inhibitor of transcription termination (YaeO)
CfUMH14_0198	22	238	-14.3743	2.49124	0.521899	0.848939	232052	232252	-	201	FIG00639395: hypothetical protein
CfUMH14_0199	32	341	-14.5776	1.04307	0.354215	0.848939	232441	232986	+	546	YaeQ protein
CfUMH14_0200	35	372	-15.3617	-0.776229	0.190133	0.848939	232983	233405	+	423	Hypothetical protein YaeJ with similarity to translation release factor
CfUMH14_0201	60	630	-13.0725	2.28052	0.629389	0.848939	233439	234134	+	696	Copper homeostasis protein CutF precursor / Lipoprotein NlpE involeved in surface adhesion
CfUMH14_0202	116	1207	-17.7774	-9.00856	1.52753e-14	1.45421e-12	234179	235897	-	1719	Prolyl-tRNA synthetase (EC 6.1.1.15), bacterial type
CfUMH14_0203	46	485	-13.5786	2.02061	0.518717	0.848939	236011	236718	-	708	COG1720: Uncharacterized conserved protein
CfUMH14_0204	24	259	-15.2266	0.54614	0.316487	0.848939	236715	237068	-	354	Protein RcsF
CfUMH14_0205	50	527	-14.4179	0.106336	0.276358	0.848939	237236	238051	-	816	Methionine ABC transporter substrate-binding protein
CfUMH14_0206	64	671	-12.3817	3.47892	0.855357	0.869607	238096	238749	-	654	Methionine ABC transporter permease protein
CfUMH14_0207	68	712	-13.4525	1.16492	0.412664	0.848939	238742	239773	-	1032	Methionine ABC transporter ATP-binding protein
CfUMH14_0208	54	568	-15.5459	-2.3674	0.0526435	0.350466	239963	240529	+	567	D-glycero-D-manno-heptose 1,7-bisphosphate phosphatase (EC 3.1.1.-)
CfUMH14_0209	NA	NA	NA	NA	NA	NA	240896	242437	+	1542	Small Subunit Ribosomal RNA; ssuRNA; SSU rRNA
CfUMH14_0210	NA	NA	NA	NA	NA	NA	242523	242595	+	73	tRNA-Glu-TTC
CfUMH14_0211	NA	NA	NA	NA	NA	NA	242821	245747	+	2927	Large Subunit Ribosomal RNA; lsuRNA; LSU rRNA
CfUMH14_0212	NA	NA	NA	NA	NA	NA	245822	245941	+	120	5S RNA
CfUMH14_0213	NA	NA	NA	NA	NA	NA	245995	246068	+	74	tRNA-Asp-GTC
CfUMH14_0214	60	630	-13.7522	0.921123	0.367682	0.848939	246236	247039	+	804	Methylglyoxal reductase, acetol producing (EC 1.1.1.-) / 2,5-diketo-D-gluconic acid reductase B (EC 1.1.1.274)
CfUMH14_0215	84	877	-12.7414	1.98551	0.612456	0.848939	247061	247975	-	915	LysR family transcriptional regulator YafC
CfUMH14_0216	122	1269	-12.7121	0.977814	0.432319	0.848939	247978	249255	+	1278	Putative drug efflux protein
CfUMH14_0217	56	589	-13.6976	1.22613	0.408883	0.848939	249387	250187	+	801	FIG00613320: hypothetical protein
CfUMH14_0218	64	671	-13.1897	1.86295	0.520495	0.848939	250264	251034	+	771	SAM-dependent methyltransferase (EC 2.1.1.-)
CfUMH14_0219	108	1125	-12.0373	2.67604	0.782812	0.850595	251084	252304	-	1221	Membrane-bound lytic murein transglycosylase D precursor (EC 3.2.1.-)
CfUMH14_0220	90	939	-12.8332	1.60514	0.529577	0.848939	252514	253269	-	756	Hydroxyacylglutathione hydrolase (EC 3.1.2.6)
CfUMH14_0221	68	712	-13.0994	1.8713	0.538736	0.848939	253303	254025	+	723	FIG005121: SAM-dependent methyltransferase (EC 2.1.1.-)
CfUMH14_0222	32	341	-14.9153	0.367652	0.306563	0.848939	254022	254489	-	468	Ribonuclease HI (EC 3.1.26.4)
CfUMH14_0223	48	506	-18.8331	-8.60851	1.90871e-14	1.56669e-12	254554	255282	+	729	DNA polymerase III epsilon subunit (EC 2.7.7.7)
CfUMH14_0224	1	21	-18.5989	1.08933	0.406927	0.848939	255417	255490	+	74	tRNA-Asp-GTC
CfUMH14_0225	45	475	-13.5431	2.15365	0.538122	0.848939	255651	256169	-	519	hypothetical protein
CfUMH14_0226	54	568	-13.9416	0.841094	0.354897	0.848939	256171	256629	-	459	hypothetical protein
CfUMH14_0227	8	94	-20.225	-6.50279	1.92803e-07	1.82817e-06	256711	256824	+	114	hypothetical protein
CfUMH14_0228	35	372	-14.1202	1.70679	0.450944	0.848939	257605	258153	+	549	PapA
CfUMH14_0229	52	547	-14.7109	-0.59066	0.204522	0.848939	258223	258771	+	549	Fimbrial protein
CfUMH14_0230	193	2002	-11.3028	2.48156	0.786094	0.851111	258813	261284	+	2472	Outer membrane fimbrial usher porin precursor
CfUMH14_0231	44	465	-14.6773	-0.0512361	0.254831	0.848939	261311	262087	+	777	Pi-fimbriae chaperone protein
CfUMH14_0232	32	341	-14.5468	1.10461	0.36521	0.848939	262100	262705	+	606	MrfE
CfUMH14_0233	92	960	-13.2515	0.705641	0.362297	0.848939	262702	263766	+	1065	FIG00511031: hypothetical protein
CfUMH14_0234	22	238	-14.3459	2.54813	0.534033	0.848939	263806	264318	+	513	FIG00510011: hypothetical protein
CfUMH14_0235	108	1125	-12.5128	1.72517	0.595252	0.848939	264323	265987	+	1665	Lipid A core-O-antigen ligase
CfUMH14_0236	30	320	-14.9519	0.474935	0.30552	0.848939	265989	266708	+	720	diguanylate phosphodiesterase
CfUMH14_0237	28	300	-13.8685	2.83407	0.587434	0.848939	266724	267134	-	411	Probable secreted protein
CfUMH14_0238	53	558	-12.8232	3.13083	0.741856	0.848939	267314	268081	-	768	Aliphatic amidase AmiE (EC 3.5.1.4)
CfUMH14_0239	182	1888	-11.7048	1.84599	0.697722	0.848939	268192	270636	-	2445	Butyryl-CoA dehydrogenase (EC 1.3.99.2)
CfUMH14_0240	62	650	-17.7338	-7.13507	8.86364e-10	1.00216e-08	270876	271457	+	582	Phosphoheptose isomerase 1 (EC 5.3.1.-)
CfUMH14_0241	64	671	-13.3454	1.55148	0.480982	0.848939	271569	272336	+	768	Predicted glutamine amidotransferase
CfUMH14_0242	74	774	-13.2644	1.30072	0.452772	0.848939	272307	273047	-	741	probable exported protein STY0357
CfUMH14_0243	14	155	-16.6799	-0.8866	0.181556	0.848939	273314	273478	-	165	hypothetical protein
CfUMH14_0244	58	609	-13.0377	2.44628	0.617363	0.848939	273525	274157	+	633	Hypothetical lipoprotein yafL precursor
CfUMH14_0245	150	1558	-11.8784	2.05335	0.692331	0.848939	274195	275916	-	1722	Flagellar biosynthesis protein FlhA
CfUMH14_0246	59	620	-14.1441	0.184989	0.2743	0.848939	275936	276739	+	804	Flagellar motor rotation protein MotB
CfUMH14_0247	72	754	-13.2747	1.35791	0.454258	0.848939	276796	277437	+	642	hypothetical protein
CfUMH14_0248	84	877	-13.0668	1.3347	0.461757	0.848939	277504	278559	+	1056	DNA polymerase IV (EC 2.7.7.7)
CfUMH14_0249	96	1001	-12.3894	2.30836	0.703056	0.848939	278660	280117	-	1458	Aminoacyl-histidine dipeptidase (Peptidase D) (EC 3.4.13.3)
CfUMH14_0250	40	424	-13.706	2.16003	0.513004	0.848939	280379	280837	+	459	Xanthine-guanine phosphoribosyltransferase (EC 2.4.2.22)
CfUMH14_0251	91	950	-12.5712	2.09762	0.652168	0.848939	280938	282182	+	1245	Fermentation/respiration switch protein
CfUMH14_0252	28	300	-14.2385	2.09406	0.459237	0.848939	282240	282641	+	402	Curlin genes transcriptional activator
CfUMH14_0253	124	1290	-13.7199	-1.08433	0.157771	0.848939	282698	283753	-	1056	Outer membrane pore protein E precursor
CfUMH14_0254	16	176	-19.46	-6.80797	1.96755e-09	2.16789e-08	283824	283976	-	153	hypothetical protein
CfUMH14_0255	67	702	-13.5433	1.02552	0.397726	0.848939	284043	285146	+	1104	Glutamate 5-kinase (EC 2.7.2.11) / RNA-binding C-terminal domain PUA
CfUMH14_0256	77	805	-12.6683	2.3796	0.673925	0.848939	285158	286411	+	1254	Gamma-glutamyl phosphate reductase (EC 1.2.1.41)
CfUMH14_0257	62	650	-13.2164	1.89975	0.524486	0.848939	286682	287401	+	720	transcriptional regulator, Crp/Fnr family
CfUMH14_0258	50	527	-13.173	2.59629	0.662619	0.848939	287997	288584	+	588	CFA/I fimbrial major subunit
CfUMH14_0259	82	857	-14.9857	-2.43451	0.0514186	0.34279	288637	289314	+	678	CFA/I fimbrial auxiliary subunit
CfUMH14_0260	291	3012	-11.2527	1.40208	0.642821	0.848939	289373	291865	+	2493	CFA/I fimbrial subunit C usher protein
CfUMH14_0261	192	1991	-11.6674	1.76725	0.67275	0.848939	291870	293486	+	1617	CFA/I fimbrial minor adhesin
CfUMH14_0262	82	857	-12.987	1.56306	0.493232	0.848939	293483	294178	+	696	CFA/I fimbrial chaperone
CfUMH14_0263	120	1249	-13.6612	-0.873011	0.17835	0.848939	294206	295054	+	849	hypothetical protein
CfUMH14_0264	62	650	-18.3767	-8.42088	1.05583e-13	3.72278e-12	295029	295502	+	474	hypothetical protein
CfUMH14_0265	185	1919	-13.0033	-0.797768	0.189443	0.848939	295844	297292	+	1449	Rtn protein
CfUMH14_0266	32	341	-14.7475	0.703239	0.336587	0.848939	297554	297949	+	396	Putative protein-S-isoprenylcysteine methyltransferase
CfUMH14_0267	8	94	-17.0634	-0.179536	0.25937	0.848939	298114	298186	+	73	tRNA-Thr-CGT
CfUMH14_0268	205	2125	-13.1402	-1.36628	0.132617	0.749713	298567	300045	+	1479	hypothetical protein
CfUMH14_0269	114	1187	-12.2734	2.04926	0.676913	0.848939	300211	301392	-	1182	Aspartate aminotransferase (EC 2.6.1.1)
CfUMH14_0270	134	1393	-12.1887	1.75596	0.633564	0.848939	301405	302856	-	1452	FIG01045761: hypothetical protein
CfUMH14_0271	78	816	-12.7803	2.11891	0.63359	0.848939	303010	304014	-	1005	Putative transcriptional regulator
CfUMH14_0272	58	609	-16.233	-3.94419	0.00358673	0.0280803	304182	304631	-	450	Histone acetyltransferase HPA2 and related acetyltransferases
CfUMH14_0273	160	1661	-11.972	1.68121	0.651086	0.848939	304755	306224	+	1470	Transcriptional regulator, GntR family domain / Aspartate aminotransferase (EC 2.6.1.1)
CfUMH14_0274	14	155	-15.7612	0.950941	0.360297	0.848939	306250	306375	-	126	hypothetical protein
CfUMH14_0275	61	640	-13.1333	2.11203	0.57649	0.848939	306411	307130	+	720	Protein export cytoplasm protein SecA ATPase RNA helicase (TC 3.A.5.1.1)
CfUMH14_0276	86	898	-12.6642	2.07273	0.633442	0.848939	307286	308422	-	1137	Cytochrome d ubiquinol oxidase subunit II (EC 1.10.3.-)
CfUMH14_0277	112	1166	-12.8024	1.04181	0.440397	0.848939	308434	309978	-	1545	Cytochrome d ubiquinol oxidase subunit I (EC 1.10.3.-)
CfUMH14_0278	32	341	-18.3556	-6.51289	1.32313e-08	1.36028e-07	310067	310924	-	858	Hydrogenase maturation factor HoxQ
CfUMH14_0279	24	259	-15.1754	0.648568	0.330822	0.848939	310921	311325	-	405	Hydrogenase maturation factor hoxO
CfUMH14_0280	30	320	-14.7113	0.956011	0.361186	0.848939	311331	311912	-	582	Hydrogenase maturation protease (EC 3.4.24.-)
CfUMH14_0281	61	640	-12.6467	3.08534	0.801488	0.853144	311909	312643	-	735	Ni,Fe-hydrogenase I cytochrome b subunit
CfUMH14_0282	110	1146	-11.9703	2.75756	0.790839	0.852101	312662	314455	-	1794	Uptake hydrogenase large subunit (EC 1.12.99.6)
CfUMH14_0283	76	795	-13.6414	0.47075	0.309405	0.848939	314452	315579	-	1128	Uptake hydrogenase small subunit precursor (EC 1.12.99.6)
CfUMH14_0284	109	1135	-11.9444	2.83546	0.816825	0.854609	315790	317070	-	1281	Gamma-glutamyl-putrescine oxidase (EC1.4.3.-)
CfUMH14_0285	102	1063	-12.2031	2.50786	0.750614	0.848939	317073	318560	-	1488	Gamma-glutamyl-aminobutyraldehyde dehydrogenase (EC 1.2.1.-)
CfUMH14_0286	44	465	-13.4644	2.37449	0.585477	0.848939	318699	319256	-	558	Putrescine utilization regulator
CfUMH14_0287	58	609	-13.0312	2.45932	0.636756	0.848939	319282	320046	-	765	Gamma-glutamyl-GABA hydrolase (EC 3.5.1.94)
CfUMH14_0288	134	1393	-11.8942	2.34509	0.747072	0.848939	320259	321677	+	1419	Gamma-glutamyl-putrescine synthetase (EC 6.3.1.11)
CfUMH14_0289	106	1104	-12.0772	2.64971	0.713531	0.848939	322021	323409	+	1389	Putrescine importer
CfUMH14_0290	428	4425	-9.96713	2.86312	0.845711	0.864601	323569	327897	-	4329	FIG00670539: hypothetical protein
CfUMH14_0291	164	1702	-11.9125	1.72938	0.634641	0.848939	327904	329457	-	1554	hypothetical protein
CfUMH14_0292	328	3394	-12.114	-0.664804	0.212537	0.848939	329997	332219	-	2223	diguanylate cyclase/phosphodiesterase (GGDEF & EAL domains)
CfUMH14_0293	100	1042	-12.4208	2.12898	0.681669	0.848939	332724	333836	-	1113	Agmatine deiminase (EC 3.5.3.12)
CfUMH14_0294	37	393	-14.5748	0.641546	0.321606	0.848939	334240	334803	+	564	ThiJ/PfpI family protein
CfUMH14_0295	42	444	-13.6184	2.19778	0.536064	0.848939	334860	335606	-	747	3-demethylubiquinone-9 3-methyltransferase (EC 2.1.1.64)
CfUMH14_0296	19	207	-14.1428	3.35756	0.644977	0.848939	335617	335874	-	258	FIG00640575: hypothetical protein
CfUMH14_0297	132	1372	-12.1324	1.91168	0.664092	0.848939	337191	338447	+	1257	Tripeptide aminopeptidase (EC 3.4.11.4)
CfUMH14_0298	118	1228	-12.5079	1.48155	0.519334	0.848939	338444	339805	+	1362	Anaerobic C4-dicarboxylate transporter DcuC
CfUMH14_0299	10	114	-19.9024	-6.43671	1.11586e-07	1.0752e-06	340572	340757	+	186	hypothetical protein
CfUMH14_0300	59	620	-13.9626	0.54815	0.316911	0.848939	341192	341821	-	630	Transporter, LysE family
CfUMH14_0301	58	609	-14.1414	0.238964	0.283097	0.848939	341931	342836	+	906	Transcriptional regulator, LysR family
CfUMH14_0302	76	795	-13.5406	0.672344	0.354514	0.848939	342961	343944	+	984	Transcriptional regulator, AraC family
CfUMH14_0303	202	2094	-11.5195	1.91732	0.698351	0.848939	344102	346174	+	2073	Ferrichrome-iron receptor
CfUMH14_0304	74	774	-13.6254	0.578708	0.328348	0.848939	346274	346822	-	549	hypothetical protein
CfUMH14_0305	98	1022	-12.7738	1.4808	0.499297	0.848939	346967	348064	-	1098	Hypothetical iron-sulfur cluster binding protein YccM
CfUMH14_0306	20	217	-15.4186	0.665142	0.328542	0.848939	348171	348293	+	123	hypothetical protein
CfUMH14_0307	134	1393	-11.5208	3.09178	0.839221	0.862298	348284	349672	-	1389	Putative Heme-regulated two-component response regulator
CfUMH14_0308	66	692	-13.1737	1.80745	0.542827	0.848939	349752	350384	-	633	Threonine efflux protein
CfUMH14_0309	26	279	-14.1687	2.43988	0.531873	0.848939	350658	350933	+	276	FIG00510354: hypothetical protein
CfUMH14_0310	123	1280	-12.1456	2.08744	0.656231	0.848939	350966	352576	-	1611	Propionate catabolism operon regulatory protein PrpR
CfUMH14_0311	52	547	-13.9632	0.904876	0.356307	0.848939	352829	353710	+	882	Methylisocitrate lyase (EC 4.1.3.30)
CfUMH14_0312	88	919	-12.5115	2.31262	0.655469	0.848939	353791	354960	+	1170	2-methylcitrate synthase (EC 2.3.3.5)
CfUMH14_0313	100	1042	-12.5252	1.92022	0.630473	0.848939	355124	356575	+	1452	2-methylcitrate dehydratase (EC 4.2.1.79)
CfUMH14_0314	122	1269	-11.954	2.49397	0.763724	0.849685	356616	358502	+	1887	Propionate--CoA ligase (EC 6.2.1.17)
CfUMH14_0315	36	382	-13.3325	3.2032	0.706407	0.848939	358547	358786	-	240	hypothetical protein
CfUMH14_0316	132	1372	-12.0282	2.12018	0.705527	0.848939	358974	360227	-	1254	Lactose permease
CfUMH14_0317	182	1888	-11.5288	2.19802	0.757974	0.849685	360279	363362	-	3084	Beta-galactosidase (EC 3.2.1.23)
CfUMH14_0318	66	692	-12.8489	2.45713	0.636675	0.848939	363484	364566	-	1083	Transcriptional repressor of the lac operon
CfUMH14_0319	32	341	-17.6843	-5.17029	4.1756e-05	0.00036007	364677	365339	+	663	Methyltransferase
CfUMH14_0320	60	630	-13.1034	2.21869	0.588006	0.848939	365336	366286	-	951	Transcriptional regulator containing an amidase domain and an AraC-type DNA-binding HTH domain
CfUMH14_0321	42	444	-14.358	0.718554	0.333686	0.848939	366305	367081	-	777	putative exported protein
CfUMH14_0322	18	197	-14.0561	3.67894	0.67661	0.848939	367459	367704	+	246	orf, hypothetical protein
CfUMH14_0323	32	341	-14.2216	1.75506	0.44929	0.848939	367791	368267	+	477	Putative cold-shock protein
CfUMH14_0324	144	1496	-12.7592	0.408872	0.310911	0.848939	369908	370981	+	1074	hypothetical protein
CfUMH14_0325	46	485	-13.5393	2.09921	0.53903	0.848939	371147	371998	-	852	Mhp operon transcriptional activator
CfUMH14_0326	82	857	-12.8508	1.83539	0.567863	0.848939	372151	373815	+	1665	3-(3-hydroxy-phenyl)propionate hydroxylase (EC 1.14.13.-)
CfUMH14_0327	48	506	-13.031	2.99563	0.712473	0.848939	373817	374761	+	945	2,3-dihydroxyphenylpropionate 1,2-dioxygenase (EC 1.13.11.-)
CfUMH14_0328	36	382	-13.4692	2.92969	0.663442	0.848939	374790	375656	+	867	2-hydroxy-6-ketonona-2,4-dienedioic acid hydrolase (EC 3.7.1.-)
CfUMH14_0329	46	485	-13.2228	2.73224	0.638988	0.848939	375666	376475	+	810	2-keto-4-pentenoate hydratase (EC 4.2.1.80)
CfUMH14_0330	66	692	-13.3054	1.54414	0.480323	0.848939	376472	377422	+	951	Acetaldehyde dehydrogenase, acetylating, (EC 1.2.1.10) in gene cluster for degradation of phenols, cresols, catechol
CfUMH14_0331	53	558	-13.1085	2.56022	0.670623	0.848939	377419	378432	+	1014	4-hydroxy-2-oxovalerate aldolase (EC 4.1.3.39)
CfUMH14_0332	56	589	-12.7078	3.20575	0.8115	0.854222	378501	379715	+	1215	4-hydroxybenzoate transporter
CfUMH14_0333	106	1104	-12.2097	2.38481	0.701375	0.848939	379990	381393	+	1404	S-methylmethionine permease
CfUMH14_0334	64	671	-13.7421	0.758035	0.337491	0.848939	381380	382312	+	933	Homocysteine S-methyltransferase (EC 2.1.1.10)
CfUMH14_0335	69	723	-13.2011	1.62629	0.478173	0.848939	382421	383467	-	1047	ABC transporter ATP-binding protein
CfUMH14_0336	178	1847	-11.7419	1.83562	0.682449	0.848939	383479	385530	-	2052	Ferric iron ABC transporter, permease protein
CfUMH14_0337	76	795	-12.6664	2.42077	0.644485	0.848939	385627	386658	-	1032	Ferric iron ABC transporter, iron-binding protein
CfUMH14_0338	52	547	-13.3273	2.17663	0.546803	0.848939	386655	387701	-	1047	Hexose phosphate uptake regulatory protein UhpC
CfUMH14_0339	20	217	-15.5272	0.447993	0.315002	0.848939	387764	387958	-	195	Hexose phosphate uptake regulatory protein UhpC
CfUMH14_0340	26	279	-13.8614	3.05444	0.583638	0.848939	388044	388409	-	366	Sensor histidine protein kinase UhpB, glucose-6-phosphate specific (EC 2.7.13.3)
CfUMH14_0341	10	114	-19.9848	-6.60149	3.83854e-08	3.80655e-07	388406	388861	-	456	Sensor histidine protein kinase UhpB, glucose-6-phosphate specific (EC 2.7.13.3)
CfUMH14_0342	50	527	-13.6194	1.70347	0.462744	0.848939	388821	389516	-	696	Sensor histidine protein kinase UhpB, glucose-6-phosphate specific (EC 2.7.13.3)
CfUMH14_0343	45	475	-13.1251	2.98965	0.705984	0.848939	389584	390360	-	777	Transcriptional regulatory protein UhpA
CfUMH14_0344	67	702	-14.0153	0.0814504	0.273945	0.848939	390549	391511	+	963	Taurine-binding periplasmic protein TauA
CfUMH14_0345	42	444	-14.6773	0.0798453	0.273806	0.848939	391526	392293	+	768	Taurine transport ATP-binding protein TauB
CfUMH14_0346	56	589	-12.8829	2.85542	0.711274	0.848939	392290	393120	+	831	Taurine transport system permease protein TauC
CfUMH14_0347	60	630	-13.5547	1.31625	0.43414	0.848939	393117	393965	+	849	Alpha-ketoglutarate-dependent taurine dioxygenase (EC 1.14.11.17)
CfUMH14_0348	64	671	-18.2598	-8.27734	2.98812e-13	8.36673e-12	394025	394999	-	975	Porphobilinogen synthase (EC 4.2.1.24)
CfUMH14_0349	348	3600	-10.6651	2.06269	0.754685	0.849685	395649	398417	+	2769	Putative flagellin structural protein
CfUMH14_0350	72	754	-13.6935	0.52042	0.318277	0.848939	398507	399130	+	624	FIG00510322: hypothetical protein
CfUMH14_0351	92	960	-11.9154	3.37794	0.873357	0.880199	399132	400289	-	1158	Penicillin-binding protein AmpH
CfUMH14_0352	114	1187	-11.701	3.19412	0.851749	0.867274	400674	401894	+	1221	SbmA protein
CfUMH14_0353	78	816	-13.0271	1.62532	0.52161	0.848939	401910	403013	+	1104	Putative outer membrane lipoprotein
CfUMH14_0354	14	155	-15.0993	2.27468	0.466488	0.848939	402998	403321	-	324	Putative inner membrane protein
CfUMH14_0355	22	238	-15.0575	1.12494	0.372389	0.848939	403585	403803	+	219	Putative inner membrane protein
CfUMH14_0356	84	877	-12.3341	2.80002	0.770354	0.850291	403827	404921	-	1095	D-alanine--D-alanine ligase (EC 6.3.2.4)
CfUMH14_0357	112	1166	-12.1254	2.39593	0.747979	0.848939	405223	406419	+	1197	Multidrug-efflux transporter, major facilitator superfamily (MFS) (TC 2.A.1)
CfUMH14_0358	22	238	-14.394	2.45192	0.518526	0.848939	406668	406910	+	243	Cytoplasmic protein YaiB
CfUMH14_0359	120	1249	-12.2782	1.8929	0.641975	0.848939	407015	408430	+	1416	Alkaline phosphatase (EC 3.1.3.1)
CfUMH14_0360	32	341	-14.4802	1.2379	0.388626	0.848939	408528	408848	+	321	Phosphate starvation-inducible protein PsiF
CfUMH14_0361	103	1073	-12.2419	2.40232	0.708409	0.848939	408955	410055	+	1101	Protein YaiC
CfUMH14_0362	61	640	-13.9293	0.520022	0.322319	0.848939	410073	410882	-	810	Pyrroline-5-carboxylate reductase (EC 1.5.1.2)
CfUMH14_0363	36	382	-13.9662	1.93566	0.472246	0.848939	411015	411527	+	513	Protein YaiI
CfUMH14_0364	40	424	-13.7466	2.07877	0.505332	0.848939	411771	412259	+	489	Shikimate kinase III (EC 2.7.1.71)
CfUMH14_0365	12	135	-19.6728	-6.45936	4.19136e-08	4.14779e-07	412286	412477	+	192	Protein YaiA
CfUMH14_0366	54	568	-12.6399	3.44455	0.750669	0.848939	412679	413401	+	723	AroM protein
CfUMH14_0367	28	300	-12.7175	5.13615	0.803248	0.853144	413473	413757	+	285	Cytoplasmic protein YaiE
CfUMH14_0368	46	485	-14.9314	-0.684921	0.200371	0.848939	413807	414718	-	912	DNA recombination-dependent growth factor C
CfUMH14_0369	54	568	-13.6824	1.35954	0.428061	0.848939	414810	415718	+	909	Glucokinase, ROK family (EC 2.7.1.2)
CfUMH14_0370	91	950	-12.3375	2.56488	0.746602	0.848939	415726	417000	-	1275	Protein AraJ precursor
CfUMH14_0371	166	1723	-12.2778	0.963985	0.482814	0.848939	417091	420234	-	3144	Exonuclease SbcC
CfUMH14_0372	86	898	-13.0119	1.3773	0.486623	0.848939	420231	421433	-	1203	Exonuclease SbcD
CfUMH14_0373	45	475	-12.9811	3.27776	0.781957	0.850595	421624	422313	+	690	Phosphate regulon transcriptional regulatory protein PhoB (SphR)
CfUMH14_0374	95	991	-12.9362	1.24464	0.470453	0.848939	422391	423659	+	1269	Phosphate regulon sensor protein PhoR (SphS) (EC 2.7.13.3)
CfUMH14_0375	18	197	-15.278	1.23527	0.382488	0.848939	423870	424073	-	204	hypothetical protein
CfUMH14_0376	118	1228	-12.0313	2.43479	0.761991	0.849685	424065	425384	+	1320	Branched-chain amino acid transport system carrier protein
CfUMH14_0377	130	1352	-11.6777	2.86483	0.828459	0.857415	425466	426839	+	1374	Proline-specific permease proY
CfUMH14_0378	145	1506	-11.9095	2.08841	0.720819	0.848939	426978	428795	+	1818	Maltodextrin glucosidase (EC 3.2.1.20)
CfUMH14_0379	68	712	-12.6193	2.83148	0.7733	0.850291	428789	429691	-	903	Hypothetical transcriptional regulator yeeY
CfUMH14_0380	68	712	-12.8921	2.28583	0.606883	0.848939	429965	430606	+	642	FIG002283: Isochorismatase family protein
CfUMH14_0381	34	362	-13.5551	2.91829	0.636351	0.848939	430780	431325	+	546	Antibiotic biosynthesis monooxygenase
CfUMH14_0382	108	1125	-12.3016	2.14747	0.694089	0.848939	431347	433215	+	1869	Exoenzymes regulatory protein AepA precursor
CfUMH14_0383	112	1166	-13.3506	-0.0544776	0.267985	0.848939	433746	434582	+	837	hypothetical protein
CfUMH14_0384	154	1599	-13.218	-0.701185	0.196299	0.848939	434636	435610	+	975	hypothetical protein
CfUMH14_0385	39	413	-13.868	1.90718	0.476043	0.848939	435776	436378	-	603	Alkyl hydroperoxide reductase subunit C-like protein
CfUMH14_0386	49	516	-12.4557	4.08793	0.900231	0.902506	436547	437128	-	582	Acyl carrier protein phosphodiesterase (EC 3.1.4.14)
CfUMH14_0387	90	939	-12.8138	1.64388	0.529045	0.848939	437219	438289	+	1071	S-adenosylmethionine:tRNA ribosyltransferase-isomerase (EC 5.-.-.-)
CfUMH14_0388	92	960	-13.6283	-0.0479285	0.26864	0.848939	438345	439472	+	1128	tRNA-guanine transglycosylase (EC 2.4.2.29)
CfUMH14_0389	22	238	-19.462	-7.68406	3.80401e-12	6.30908e-11	439495	439827	+	333	Preprotein translocase subunit YajC (TC 3.A.5.1.1)
CfUMH14_0390	160	1661	-17.164	-8.70285	1.32739e-13	4.52389e-12	439888	441702	+	1815	Protein-export membrane protein SecD (TC 3.A.5.1.1)
CfUMH14_0391	76	795	-18.4915	-9.22959	1.29287e-15	7.90179e-13	441713	442684	+	972	Protein-export membrane protein SecF (TC 3.A.5.1.1)
CfUMH14_0392	32	341	-14.3625	1.47335	0.410755	0.848939	442854	443219	+	366	Glyoxalase family protein
CfUMH14_0393	30	320	-15.0849	0.208824	0.286553	0.848939	443243	443935	+	693	Transcriptional regulator, DeoR family
CfUMH14_0394	81	846	-12.904	1.764	0.553959	0.848939	443981	444844	-	864	Nucleoside-specific channel-forming protein Tsx precursor
CfUMH14_0395	46	485	-13.2279	2.72216	0.605323	0.848939	445143	445652	-	510	Hypothetical lipoprotein yajI
CfUMH14_0396	30	320	-19.1605	-7.94243	6.83253e-13	1.56254e-11	445836	446285	+	450	Ribonucleotide reductase transcriptional regulator NrdR
CfUMH14_0397	67	702	-18.403	-8.6939	2.54533e-14	1.68284e-12	446289	447392	+	1104	Diaminohydroxyphosphoribosylaminopyrimidine deaminase (EC 3.5.4.26) / 5-amino-6-(5-phosphoribosylamino)uracil reductase (EC 1.1.1.193)
CfUMH14_0398	36	382	-18.8744	-7.88066	1.35755e-12	2.63754e-11	447483	447953	+	471	6,7-dimethyl-8-ribityllumazine synthase (EC 2.5.1.78)
CfUMH14_0399	38	403	-19.0491	-8.38188	1.02382e-13	3.63686e-12	447973	448392	+	420	Transcription termination protein NusB
CfUMH14_0400	71	743	-18.4129	-8.87852	1.07757e-14	1.22125e-12	448470	449447	+	978	Thiamine-monophosphate kinase (EC 2.7.4.16)
CfUMH14_0401	38	403	-14.3477	1.02094	0.357439	0.848939	449434	449943	+	510	Phosphatidylglycerophosphatase A (EC 3.1.3.27)
CfUMH14_0402	62	650	-13.4052	1.52216	0.450267	0.848939	450048	451022	-	975	FIG00553873: hypothetical protein
CfUMH14_0403	123	1280	-17.7623	-9.14604	6.31294e-15	1.20152e-12	451079	452941	-	1863	1-deoxy-D-xylulose 5-phosphate synthase (EC 2.2.1.7)
CfUMH14_0404	64	671	-18.0861	-7.92993	2.50021e-12	4.37536e-11	452966	453865	-	900	Octaprenyl diphosphate synthase (EC 2.5.1.90) / Dimethylallyltransferase (EC 2.5.1.1) / (2E,6E)-farnesyl diphosphate synthase (EC 2.5.1.10) / Geranylgeranyl diphosphate synthase (EC 2.5.1.29)
CfUMH14_0405	14	155	-19.7323	-6.99128	1.2279e-09	1.37201e-08	453866	454108	-	243	Exodeoxyribonuclease VII small subunit (EC 3.1.11.6)
CfUMH14_0406	106	1104	-13.3288	0.146487	0.286816	0.848939	454305	455753	+	1449	tRNA S(4)U 4-thiouridine synthase (former ThiI) / Rhodanese-like domain required for thiamine synthesis
CfUMH14_0407	106	1104	-12.9964	0.81135	0.390843	0.848939	455819	456901	-	1083	hypothetical protein
CfUMH14_0408	36	382	-13.5159	2.83635	0.635542	0.848939	456934	457524	-	591	DJ-1/YajL/PfpI superfamily, includes chaperone protein YajL (former ThiJ), parkinsonism-associated protein DJ-1, peptidases PfpI, Hsp31
CfUMH14_0409	68	712	-12.8565	2.357	0.626173	0.848939	457487	458398	-	912	2-dehydropantoate 2-reductase (EC 1.1.1.169)
CfUMH14_0410	26	279	-19.1859	-7.59455	6.25513e-12	9.82654e-11	458573	459064	+	492	FIG001943: hypothetical protein YajQ
CfUMH14_0411	84	877	-13.8976	-0.326993	0.230401	0.848939	459145	460509	-	1365	Putative transport protein
CfUMH14_0412	10	114	-17.5714	-1.77469	0.0960194	0.581492	460567	460680	+	114	hypothetical protein
CfUMH14_0413	88	919	-12.5973	2.14092	0.657339	0.848939	460731	461621	-	891	Heme O synthase, protoheme IX farnesyltransferase (EC 2.5.1.-) COX10-CtaB
CfUMH14_0414	20	217	-15.088	1.3264	0.385568	0.848939	461633	461962	-	330	Cytochrome O ubiquinol oxidase subunit IV (EC 1.10.3.-)
CfUMH14_0415	38	403	-13.4575	2.80126	0.632571	0.848939	461962	462576	-	615	Cytochrome O ubiquinol oxidase subunit III (EC 1.10.3.-)
CfUMH14_0416	144	1496	-12.1672	1.59282	0.606101	0.848939	462566	464557	-	1992	Cytochrome O ubiquinol oxidase subunit I (EC 1.10.3.-)
CfUMH14_0417	72	754	-12.609	2.68945	0.759405	0.849685	464577	465497	-	921	Cytochrome O ubiquinol oxidase subunit II (EC 1.10.3.-)
CfUMH14_0418	106	1104	-17.7265	-8.64885	8.45954e-14	3.24737e-12	465983	467458	-	1476	AmpG permease
CfUMH14_0419	48	506	-18.7692	-8.48069	5.09202e-14	2.4639e-12	467503	468081	-	579	Hypothetical lipoprotein YajG precursor
CfUMH14_0420	26	279	-14.2988	2.17959	0.480857	0.848939	468390	468704	+	315	Cell division protein BolA
CfUMH14_0421	8	94	-15.4811	2.98506	0.513079	0.848939	468664	468789	+	126	hypothetical protein
CfUMH14_0422	80	836	-13.749	0.10932	0.276793	0.848939	469048	470346	+	1299	Cell division trigger factor (EC 5.2.1.8)
CfUMH14_0423	52	547	-13.4597	1.91183	0.501646	0.848939	470594	471217	+	624	ATP-dependent Clp protease proteolytic subunit (EC 3.4.21.92)
CfUMH14_0424	78	816	-13.0011	1.67732	0.533044	0.848939	471344	472618	+	1275	ATP-dependent Clp protease ATP-binding subunit ClpX
CfUMH14_0425	168	1744	-13.7264	-1.96753	0.0849658	0.52935	472803	475157	+	2355	ATP-dependent protease La (EC 3.4.21.53) Type I
CfUMH14_0426	28	300	-15.4501	-0.329202	0.232109	0.848939	475366	475638	+	273	DNA-binding protein HU-beta
CfUMH14_0427	141	1465	-12.7923	0.403015	0.341357	0.848939	475906	477780	+	1875	Peptidyl-prolyl cis-trans isomerase PpiD (EC 5.2.1.8)
CfUMH14_0428	22	238	-14.4542	2.33157	0.464003	0.848939	477927	478301	+	375	FIG01200701: possible membrane protein
CfUMH14_0429	30	320	-13.6324	3.11387	0.666581	0.848939	478404	478802	+	399	4-hydroxybenzoyl-CoA thioesterase family active site
CfUMH14_0430	53	558	-14.0211	0.735124	0.339667	0.848939	478920	479615	-	696	Queuosine Biosynthesis QueC ATPase
CfUMH14_0431	141	1465	-11.8887	2.21015	0.735942	0.848939	479681	481468	-	1788	Oligopeptide ABC transporter, periplasmic oligopeptide-binding protein OppA (TC 3.A.1.5.1)
CfUMH14_0432	54	568	-13.1741	2.37619	0.604061	0.848939	481608	482426	+	819	HMP-PP hydrolase (pyridoxal phosphatase) Cof, detected in genetic screen for thiamin metabolic genes (PMID:15292217)
CfUMH14_0433	72	754	-12.8521	2.2033	0.598153	0.848939	482477	483532	-	1056	Cysteine synthase B (EC 2.5.1.47)
CfUMH14_0434	32	341	-14.7286	0.741023	0.326537	0.848939	483649	484107	+	459	Putative HTH-type transcriptional regulator ybaO
CfUMH14_0435	147	1527	-11.643	2.58219	0.77795	0.850595	484152	485924	+	1773	ATP-binding component of a transport system
CfUMH14_0436	130	1352	-12.1017	2.01676	0.6827	0.848939	485917	487695	+	1779	Multidrug resistance-like ATP-binding protein mdlB
CfUMH14_0437	22	238	-15.3221	0.595721	0.321531	0.848939	487952	488290	+	339	Nitrogen regulatory protein P-II, glnK
CfUMH14_0438	92	960	-12.1449	2.91898	0.796477	0.852756	488322	489608	+	1287	Ammonium transporter
CfUMH14_0439	58	609	-12.6379	3.24605	0.814733	0.854609	489659	490519	-	861	Acyl-CoA thioesterase II (EC 3.1.2.-)
CfUMH14_0440	48	506	-14.8879	-0.718134	0.194552	0.848939	490732	491172	+	441	Glycoprotein-polysaccharide metabolism
CfUMH14_0441	14	155	-14.7587	2.95594	0.536018	0.848939	491332	491643	-	312	methylated-DNA--protein-cysteine methyltransferase-related protein
CfUMH14_0442	22	238	-19.4316	-7.62321	9.13733e-12	1.38075e-10	492102	492353	+	252	FIG00510911: hypothetical protein
CfUMH14_0443	10	114	-16.7953	-0.222342	0.253922	0.848939	492350	492568	+	219	FIG00510553: hypothetical protein
CfUMH14_0444	64	671	-12.5475	3.14738	0.765666	0.849685	492628	494055	-	1428	Transcriptional regulator, GntR family domain / Aspartate aminotransferase (EC 2.6.1.1)
CfUMH14_0445	38	403	-14.1737	1.3689	0.400989	0.848939	494143	494772	+	630	FIG00761799: membrane protein
CfUMH14_0446	16	176	-14.4691	3.17395	0.569292	0.848939	494837	495190	+	354	RNA signal recognition particle 4.5S RNA
CfUMH14_0447	136	1414	-12.4763	1.13836	0.487881	0.848939	495242	496795	-	1554	Uncharacterized protein ylaB
CfUMH14_0448	30	320	-14.2402	1.89826	0.45569	0.848939	496984	497244	+	261	LSU ribosomal protein L31p @ LSU ribosomal protein L31p, zinc-independent
CfUMH14_0449	12	135	-15.9923	0.901643	0.355724	0.848939	497246	497386	+	141	LSU ribosomal protein L36p
CfUMH14_0450	48	506	-13.1765	2.70457	0.68494	0.848939	497464	497934	-	471	Putative inner membrane protein
CfUMH14_0451	54	568	-13.1614	2.40156	0.636554	0.848939	498051	498602	-	552	Maltose O-acetyltransferase (EC 2.3.1.79)
CfUMH14_0452	28	300	-14.5278	1.51548	0.396058	0.848939	498784	499002	-	219	Haemolysin expression modulating protein
CfUMH14_0453	48	506	-14.7041	-0.350502	0.228001	0.848939	499030	499404	-	375	FIG00948312: hypothetical protein
CfUMH14_0454	249	2579	-11.005	2.34556	0.76627	0.849824	499893	503042	-	3150	RND efflux system, inner membrane transporter CmeB
CfUMH14_0455	94	981	-12.2724	2.60263	0.760569	0.849685	503065	504258	-	1194	Membrane fusion protein of RND family multidrug efflux pump
CfUMH14_0456	62	650	-12.7153	2.9018	0.748783	0.848939	504400	505050	+	651	Transcription repressor of multidrug efflux pump acrAB operon, TetR (AcrR) family
CfUMH14_0457	234	2424	-10.9371	2.65985	0.813674	0.854609	505177	508542	+	3366	Potassium efflux system KefA protein / Small-conductance mechanosensitive channel
CfUMH14_0458	12	135	-15.6538	1.57855	0.407623	0.848939	508618	508779	-	162	Putative inner membrane protein
CfUMH14_0459	22	238	-19.4485	-7.65708	6.83872e-12	1.06034e-10	508794	509321	-	528	Primosomal replication protein N prime prime
CfUMH14_0460	38	403	-14.0656	1.5851	0.421052	0.848939	509391	509768	+	378	Hypothetical protein DUF454
CfUMH14_0461	29	310	-16.2671	-2.06101	0.0737426	0.471794	509962	510513	+	552	Adenine phosphoribosyltransferase (EC 2.4.2.7)
CfUMH14_0462	86	898	-18.1925	-8.9838	8.23658e-15	1.21762e-12	510632	512563	+	1932	DNA polymerase III subunits gamma and tau (EC 2.7.7.7)
CfUMH14_0463	8	94	-17.4523	-0.957418	0.17472	0.848939	512621	512950	+	330	FIG000557: hypothetical protein co-occurring with RecR
CfUMH14_0464	24	259	-15.1676	0.664139	0.332368	0.848939	512950	513555	+	606	Recombination protein RecR
CfUMH14_0465	109	1135	-12.1681	2.38805	0.696464	0.848939	513666	515540	+	1875	Chaperone protein HtpG
CfUMH14_0466	7	83	-20.1338	-5.98052	2.28205e-06	2.06906e-05	515554	515700	+	147	hypothetical protein
CfUMH14_0467	51	537	-18.6933	-8.5004	5.38702e-14	2.4917e-12	515773	516417	+	645	Adenylate kinase (EC 2.7.4.3)
CfUMH14_0468	68	712	-18.1152	-8.16045	1.30624e-12	2.56931e-11	516581	517543	+	963	Ferrochelatase, protoheme ferro-lyase (EC 4.99.1.1)
CfUMH14_0469	90	939	-12.3938	2.48396	0.722687	0.848939	517540	518499	-	960	Acetyl esterase (EC 3.1.1.-)
CfUMH14_0470	110	1146	-12.2213	2.25561	0.731751	0.848939	518652	519956	+	1305	Inosine-guanosine kinase (EC 2.7.1.73)
CfUMH14_0471	110	1146	-12.1577	2.38289	0.706287	0.848939	520048	521727	-	1680	POTASSIUM/PROTON ANTIPORTER ROSB
CfUMH14_0472	112	1166	-12.6322	1.3823	0.501935	0.848939	521953	523173	-	1221	Fosmidomycin resistance protein
CfUMH14_0473	156	1620	-11.6843	2.3292	0.754842	0.849685	523348	525000	+	1653	UDP-sugar hydrolase (EC 3.6.1.45); 5'-nucleotidase (EC 3.1.3.5)
CfUMH14_0474	32	341	-14.9452	0.307801	0.293328	0.848939	525182	525661	-	480	Cys-tRNA(Pro) deacylase YbaK
CfUMH14_0475	64	671	-12.298	3.64637	0.870887	0.879048	525863	526657	-	795	FIG00921183: possible ligase
CfUMH14_0476	138	1434	-12.3593	1.33066	0.518681	0.848939	526758	529259	-	2502	Lead, cadmium, zinc and mercury transporting ATPase (EC 3.6.3.3) (EC 3.6.3.5); Copper-translocating P-type ATPase (EC 3.6.3.4)
CfUMH14_0477	47	496	-14.5155	0.0860814	0.264945	0.848939	529407	530177	-	771	ABC-type hemin transport system, ATPase component
CfUMH14_0478	72	754	-12.7967	2.31407	0.650213	0.848939	530174	531166	-	993	Hemin ABC transporter, permease protein
CfUMH14_0479	16	176	-15.202	1.70814	0.406005	0.848939	531218	531841	-	624	Flavin reductase (EC 1.5.1.30)
CfUMH14_0480	36	382	-13.91	2.04818	0.475884	0.848939	531841	532335	-	495	Putative heme iron utilization protein
CfUMH14_0481	66	692	-12.4886	3.17769	0.799408	0.852989	532348	533685	-	1338	Radical SAM family protein HutW, similar to coproporphyrinogen III oxidase, oxygen-independent, associated with heme uptake
CfUMH14_0482	40	424	-13.5734	2.4251	0.530399	0.848939	533704	534528	-	825	Periplasmic hemin-binding protein
CfUMH14_0483	196	2032	-11.4062	2.23052	0.747995	0.848939	534531	536621	-	2091	putative outer membrane receptor for iron compound or colicin
CfUMH14_0484	40	424	-13.4704	2.63106	0.623033	0.848939	536887	537375	+	489	HTH-type transcriptional regulator cueR
CfUMH14_0485	42	444	-14.2416	0.951253	0.351039	0.848939	537372	538088	-	717	hypothetical protein
CfUMH14_0486	156	1620	-11.8816	1.93454	0.695989	0.848939	538058	540202	-	2145	FIG00553856: hypothetical protein
CfUMH14_0487	22	238	-19.453	-7.66603	3.80401e-12	6.30908e-11	540222	540680	-	459	Putative activity regulator of membrane protease YbbK
CfUMH14_0488	54	568	-13.5149	1.69457	0.473808	0.848939	540677	541594	-	918	Putative stomatin/prohibitin-family membrane protease subunit YbbK
CfUMH14_0489	50	527	-13.7027	1.53685	0.428593	0.848939	541729	542406	+	678	YbbL ABC transporter ATP-binding protein
CfUMH14_0490	88	919	-12.4744	2.38689	0.711865	0.848939	542393	543172	+	780	YbbM seven transmembrane helix protein
CfUMH14_0491	40	424	-15.232	-0.892066	0.177432	0.848939	543251	544105	-	855	FIG000875: Thioredoxin domain-containing protein EC-YbbN
CfUMH14_0492	62	650	-12.9024	2.52766	0.667263	0.848939	544164	544934	-	771	Putative NAD(P)-dependent oxidoreductase EC-YbbO
CfUMH14_0493	44	465	-13.9142	1.47498	0.4168	0.848939	544963	545586	-	624	Arylesterase precursor (EC 3.1.1.2)
CfUMH14_0494	22	238	-14.5115	2.21694	0.454838	0.848939	545557	546243	+	687	Uncharacterized metabolite ABC transporter in Enterobacteriaceae, ATP-binding protein EC-YbbA
CfUMH14_0495	122	1269	-12.4879	1.42622	0.526777	0.848939	546240	548654	+	2415	FIG00809136: hypothetical protein
CfUMH14_0496	14	155	-14.5858	3.30157	0.586529	0.848939	548607	548720	-	114	hypothetical protein
CfUMH14_0497	122	1269	-12.5006	1.40077	0.513925	0.848939	548842	549975	+	1134	Putative outer membrane protein
CfUMH14_0498	67	702	-12.9189	2.27437	0.634478	0.848939	550245	551075	+	831	Methionine ABC transporter substrate-binding protein
CfUMH14_0499	54	568	-13.4009	1.92255	0.526998	0.848939	551139	552155	+	1017	Methionine ABC transporter ATP-binding protein
CfUMH14_0500	52	547	-13.392	2.0473	0.533755	0.848939	552148	552807	+	660	Methionine ABC transporter permease protein
CfUMH14_0501	76	795	-12.745	2.26343	0.660896	0.848939	552808	553902	-	1095	Selenophosphate-dependent tRNA 2-selenouridine synthase
CfUMH14_0502	76	795	-12.4335	2.88643	0.798241	0.852989	553972	554898	-	927	DNA-binding transcriptional activator of the allD operon
CfUMH14_0503	28	300	-13.5931	3.38488	0.668592	0.848939	555126	555608	+	483	Ureidoglycolate hydrolase (EC 3.5.3.19)
CfUMH14_0504	69	723	-12.625	2.77856	0.747669	0.848939	555684	556505	+	822	Negative regulator of allantoin and glyoxylate utilization operons
CfUMH14_0505	133	1383	-12.2914	1.57207	0.584358	0.848939	556590	558371	+	1782	Glyoxylate carboligase (EC 4.1.1.47)
CfUMH14_0506	90	939	-14.1224	-0.973387	0.167322	0.848939	558384	559160	+	777	Hydroxypyruvate isomerase (EC 5.3.1.22)
CfUMH14_0507	75	785	-13.421	0.949265	0.393839	0.848939	559261	560139	+	879	2-hydroxy-3-oxopropionate reductase (EC 1.1.1.60)
CfUMH14_0508	130	1352	-12.4332	1.35377	0.498423	0.848939	560208	561458	+	1251	Probable metabolite transport protein
CfUMH14_0509	222	2301	-17.08	-9.47469	1.78345e-15	7.90179e-13	561556	563016	+	1461	Allantoin permease
CfUMH14_0510	96	1001	-13.0283	1.0306	0.425738	0.848939	563089	564450	+	1362	Allantoinase (EC 3.5.2.5)
CfUMH14_0511	124	1290	-13.2086	-0.0616987	0.262034	0.848939	564509	565807	+	1299	Xanthine permease
CfUMH14_0512	74	774	-13.6361	0.557237	0.330159	0.848939	565829	566977	+	1149	Glycerate kinase (EC 2.7.1.31)
CfUMH14_0513	90	939	-12.3009	2.66969	0.731692	0.848939	567058	567843	-	786	Ureidoglycine aminohydrolase
CfUMH14_0514	90	939	-13.2743	0.722948	0.36413	0.848939	567854	569089	-	1236	Allantoate amidohydrolase (EC 3.5.3.9)
CfUMH14_0515	86	898	-13.1942	1.01286	0.391605	0.848939	569111	570160	-	1050	Ureidoglycolate dehydrogenase (EC 1.1.1.154)
CfUMH14_0516	99	1032	-13.1134	0.772493	0.374014	0.848939	570477	572144	+	1668	Protein fdrA
CfUMH14_0517	76	795	-12.9255	1.90245	0.570099	0.848939	572154	573413	+	1260	FIG074102: hypothetical protein
CfUMH14_0518	34	362	-14.5899	0.848619	0.331346	0.848939	573428	574234	+	807	FIG074102: hypothetical protein
CfUMH14_0519	54	568	-13.1308	2.46267	0.648778	0.848939	574238	575131	+	894	Carbamate kinase (EC 2.7.2.2)
CfUMH14_0520	55	578	-14.3813	-0.0902636	0.251154	0.848939	575168	576235	-	1068	Phosphoribosylaminoimidazole carboxylase ATPase subunit (EC 4.1.1.21)
CfUMH14_0521	24	259	-15.47	0.0592963	0.274308	0.848939	576232	576741	-	510	Phosphoribosylaminoimidazole carboxylase catalytic subunit (EC 4.1.1.21)
CfUMH14_0522	36	382	-18.9979	-8.12757	2.68214e-13	7.62663e-12	576980	577702	-	723	UDP-2,3-diacylglucosamine diphosphatase (EC 3.6.1.54)
CfUMH14_0523	32	341	-19.2013	-8.20435	1.43782e-13	4.76943e-12	577705	578199	-	495	Peptidyl-prolyl cis-trans isomerase PpiB (EC 5.2.1.8)
CfUMH14_0524	100	1042	-18.0317	-9.09267	6.61502e-15	1.20152e-12	578373	579758	+	1386	Cysteinyl-tRNA synthetase (EC 6.1.1.16)
CfUMH14_0525	46	485	-14.1758	0.826216	0.348593	0.848939	579850	580374	-	525	Putative membrane-bound metal-dependent hydrolases
CfUMH14_0526	8	94	-15.7917	2.36375	0.48093	0.848939	580500	580712	-	213	FIG002958: hypothetical protein
CfUMH14_0527	62	650	-18.34	-8.34759	1.47642e-13	4.76943e-12	580714	581580	-	867	Methylenetetrahydrofolate dehydrogenase (NADP+) (EC 1.5.1.5) / Methenyltetrahydrofolate cyclohydrolase (EC 3.5.4.9)
CfUMH14_0528	42	444	-14.5075	0.419457	0.292546	0.848939	582152	582706	+	555	Fimbriae-like adhesin SfmA
CfUMH14_0529	40	424	-14.0421	1.48769	0.417905	0.848939	582784	583317	+	534	FIG00510038: hypothetical protein
CfUMH14_0530	60	630	-13.2873	1.85097	0.547801	0.848939	583359	584051	+	693	Fimbrial periplasmic chaperone SfmC
CfUMH14_0531	259	2682	-10.7477	2.74697	0.822123	0.856116	584059	586680	+	2622	Outer membrane usher protein SfmD
CfUMH14_0532	94	981	-12.4049	2.33751	0.711407	0.848939	586685	587692	+	1008	Fimbriae-like adhesin SfmH
CfUMH14_0533	26	279	-14.2044	2.3685	0.504285	0.848939	587727	588221	+	495	Fimbriae-like periplasmic protein SfmF
CfUMH14_0534	80	836	-12.8063	1.99478	0.534461	0.848939	588271	588903	-	633	Transcriptional regulator of fimbriae expression FimZ (LuxR/UhpA family)
CfUMH14_0535	110	1146	-13.535	-0.37187	0.225993	0.848939	589491	590213	-	723	Transcriptional regulator of fimbriae expression FimY
CfUMH14_0536	14	155	-17.6975	-2.92164	0.0231434	0.166661	590164	590367	-	204	hypothetical protein
CfUMH14_0537	48	506	-13.9876	1.08247	0.378944	0.848939	590599	591192	-	594	Fimbriae W protein
CfUMH14_0538	20	217	-14.3067	2.88904	0.547332	0.848939	591227	591373	+	147	hypothetical protein
CfUMH14_0539	10	114	-17.6624	-1.95651	0.0747203	0.476486	591446	591519	+	74	tRNA-Arg-TCT
CfUMH14_0540	218	2259	-10.9279	2.88171	0.84307	0.863385	591560	594325	-	2766	Sensor protein torS (EC 2.7.3.-)
CfUMH14_0541	72	754	-12.8521	2.2033	0.621127	0.848939	594408	595439	+	1032	Periplasmic protein torT precursor
CfUMH14_0542	62	650	-12.7986	2.73533	0.699678	0.848939	595412	596161	-	750	TorCAD operon transcriptional regulatory protein TorR
CfUMH14_0543	92	960	-12.4877	2.23324	0.652101	0.848939	596236	597414	+	1179	Cytochrome c-type protein TorC
CfUMH14_0544	195	2022	-11.2582	2.54119	0.797014	0.852928	597404	599944	+	2541	Trimethylamine-N-oxide reductase (EC 1.6.6.9)
CfUMH14_0545	36	382	-13.6778	2.51252	0.545064	0.848939	599941	600555	+	615	Chaperone protein TorD
CfUMH14_0546	38	403	-13.5082	2.69988	0.616687	0.848939	601034	601462	-	429	Universal stress protein F
CfUMH14_0547	74	774	-12.5339	2.76159	0.740843	0.848939	601991	603085	+	1095	Cytochrome c-type protein TorY
CfUMH14_0548	177	1837	-11.0381	3.25938	0.865069	0.874809	603106	605550	+	2445	Trimethylamine-N-oxide reductase (EC 1.6.6.9)
CfUMH14_0549	73	764	-13.5312	0.805815	0.360377	0.848939	605623	606426	-	804	STY3078 protein
CfUMH14_0550	24	259	-14.1601	2.6792	0.566752	0.848939	606510	606722	-	213	hypothetical protein
CfUMH14_0551	18	197	-19.5419	-7.29263	6.03205e-11	7.86645e-10	606681	606920	+	240	hypothetical protein
CfUMH14_0552	24	259	-19.2681	-7.53682	8.88099e-12	1.34629e-10	607389	607718	-	330	copE1
CfUMH14_0553	126	1311	-13.1347	0.0402775	0.278209	0.848939	607841	609292	-	1452	Osmosensitive K+ channel histidine kinase KdpD (EC 2.7.3.-)
CfUMH14_0554	47	496	-14.4909	0.135378	0.272915	0.848939	609282	609965	-	684	Copper-sensing two-component system response regulator CusR
CfUMH14_0555	155	1610	-12.5268	0.662566	0.40221	0.848939	610161	611543	+	1383	Cation efflux system protein CusC precursor
CfUMH14_0556	33	351	-19.0441	-7.97614	4.47267e-13	1.11466e-11	611576	611923	+	348	Cation efflux system protein CusF precursor
CfUMH14_0557	128	1331	-12.1417	1.98126	0.678171	0.848939	612000	613292	+	1293	Cobalt/zinc/cadmium efflux RND transporter, membrane fusion protein, CzcB family
CfUMH14_0558	219	2270	-11.5634	1.59748	0.656793	0.848939	613304	616447	+	3144	Cobalt-zinc-cadmium resistance protein CzcA; Cation efflux system protein CusA
CfUMH14_0559	71	743	-12.7677	2.41188	0.643615	0.848939	616499	617353	-	855	Putative HTH-type transcriptional regulator ykgD
CfUMH14_0560	134	1393	-11.9603	2.21274	0.68165	0.848939	617590	618915	+	1326	Putative Dihydrolipoamide dehydrogenase (EC 1.8.1.4); Mercuric ion reductase (EC 1.16.1.1); PF00070 family, FAD-dependent NAD(P)-disulphide oxidoreductase
CfUMH14_0561	20	217	-19.4261	-7.34973	6.82516e-11	8.75682e-10	619070	619306	+	237	Putative periplasmic protein
CfUMH14_0562	68	712	-12.9204	2.22927	0.589027	0.848939	619318	619878	+	561	Putative inner membrane protein
CfUMH14_0563	70	733	-13.3408	1.30599	0.417183	0.848939	620463	621158	+	696	Inner membrane protein
CfUMH14_0564	76	795	-14.0825	-0.411496	0.219994	0.848939	621174	621761	+	588	hypothetical protein
CfUMH14_0565	86	898	-12.9723	1.45666	0.475898	0.848939	621862	622629	+	768	diguanylate cyclase/phosphodiesterase (GGDEF & EAL domains) with PAS/PAC sensor(s)
CfUMH14_0566	828	8550	-9.30669	2.28322	0.786563	0.851111	622782	632120	-	9339	Type V secretory pathway, adhesin AidA
CfUMH14_0567	30	320	-14.8672	0.644328	0.321736	0.848939	632317	632688	-	372	hypothetical protein
CfUMH14_0568	66	692	-12.499	3.15693	0.812361	0.854222	633512	634687	-	1176	Putative ATPase involved in DNA repair
CfUMH14_0569	8	94	-19.9385	-5.92982	1.85146e-06	1.68508e-05	634696	634812	+	117	hypothetical protein
CfUMH14_0570	117	1218	-12.1706	2.18053	0.656813	0.848939	634889	636328	+	1440	Phenylalanine-specific permease
CfUMH14_0571	128	1331	-12.3447	1.57512	0.565703	0.848939	636383	637627	-	1245	Uncharacterized protein ybdG
CfUMH14_0572	42	444	-14.7982	-0.161924	0.246712	0.848939	637692	638345	-	654	Oxygen-insensitive NAD(P)H nitroreductase (EC 1.-.-.-) / Dihydropteridine reductase (EC 1.5.1.34)
CfUMH14_0573	30	320	-13.9548	2.46908	0.554973	0.848939	638465	638833	-	369	FIG074102: hypothetical protein
CfUMH14_0574	40	424	-13.6401	2.29182	0.570865	0.848939	638833	639414	-	582	Transcriptional regulator, TetR family
CfUMH14_0575	78	816	-13.3937	0.892104	0.373935	0.848939	639637	640716	+	1080	Outer membrane protein romA
CfUMH14_0576	40	424	-13.713	2.14587	0.524704	0.848939	640713	641075	+	363	Transcriptional activator RamA
CfUMH14_0577	12	135	-15.5208	1.84467	0.43077	0.848939	641097	641345	-	249	Putative inner membrane protein
CfUMH14_0578	95	991	-12.1222	2.87275	0.797022	0.852928	641412	642530	-	1119	FIG00510417: hypothetical protein
CfUMH14_0579	26	279	-14.539	1.69924	0.405373	0.848939	642673	643392	+	720	Protein export cytoplasm protein SecA ATPase RNA helicase (TC 3.A.5.1.1)
CfUMH14_0580	48	506	-13.0859	2.88589	0.67829	0.848939	643367	644020	-	654	4'-phosphopantetheinyl transferase (EC 2.7.8.-) [enterobactin] siderophore
CfUMH14_0581	201	2084	-11.0002	2.97032	0.824542	0.856636	644070	646343	-	2274	TonB-dependent receptor; Outer membrane receptor for ferric enterobactin and colicins B, D
CfUMH14_0582	76	795	-12.9218	1.90997	0.548823	0.848939	646597	647814	+	1218	Enterobactin esterase
CfUMH14_0583	10	114	-15.9714	1.42549	0.406224	0.848939	647845	648063	+	219	FIG005032: Putative cytoplasmic protein YbdZ in enterobactin biosynthesis operon
CfUMH14_0584	258	2672	-10.9992	2.25502	0.774083	0.850462	648060	651950	+	3891	Enterobactin synthetase component F, serine activating enzyme (EC 2.7.7.-)
CfUMH14_0585	118	1228	-12.8592	0.779077	0.402963	0.848939	652179	653312	+	1134	Ferric enterobactin uptake protein FepE
CfUMH14_0586	52	547	-14.8581	-0.885062	0.178022	0.848939	653359	654156	-	798	Ferric enterobactin transport ATP-binding protein FepC (TC 3.A.1.14.2)
CfUMH14_0587	77	805	-14.0292	-0.342118	0.228863	0.848939	654153	655142	-	990	Ferric enterobactin transport system permease protein FepG (TC 3.A.1.14.2)
CfUMH14_0588	73	764	-13.5331	0.801938	0.368749	0.848939	655142	656149	-	1008	Ferric enterobactin transport system permease protein FepD (TC 3.A.1.14.2)
CfUMH14_0589	66	692	-12.8626	2.42974	0.645354	0.848939	656259	657494	+	1236	Enterobactin exporter EntS
CfUMH14_0590	72	754	-12.3829	3.14157	0.791321	0.852192	657556	658512	-	957	Ferric enterobactin-binding periplasmic protein FepB (TC 3.A.1.14.2)
CfUMH14_0591	56	589	-13.7002	1.22085	0.423762	0.848939	658700	659875	+	1176	Isochorismate synthase (EC 5.4.4.2) [enterobactin] siderophore
CfUMH14_0592	102	1063	-11.8732	3.1676	0.783405	0.850595	659907	661517	+	1611	2,3-dihydroxybenzoate-AMP ligase (EC 2.7.7.58) [enterobactin] siderophore
CfUMH14_0593	62	650	-13.2611	1.8102	0.526325	0.848939	661531	662388	+	858	Isochorismatase (EC 3.3.2.1) of siderophore biosynthesis
CfUMH14_0594	40	424	-13.5364	2.4992	0.571393	0.848939	662388	663143	+	756	2,3-dihydro-2,3-dihydroxybenzoate dehydrogenase (EC 1.3.1.28) [enterobactin] siderophore
CfUMH14_0595	14	155	-14.6895	3.09431	0.54652	0.848939	663146	663559	+	414	Proofreading thioesterase in enterobactin biosynthesis EntH
CfUMH14_0596	474	4900	-9.74528	3.01293	0.858347	0.871452	663604	668067	-	4464	AIDA autotransporter-like protein
CfUMH14_0597	167	1733	-12.0602	1.38206	0.575327	0.848939	668662	670767	+	2106	Carbon starvation protein A
CfUMH14_0598	18	197	-13.7958	4.19952	0.77432	0.850462	670831	671028	+	198	COG2879, Hypothetical small protein yjiX
CfUMH14_0599	72	754	-14.1252	-0.343087	0.22885	0.848939	671143	672231	-	1089	Glycerol dehydrogenase (EC 1.1.1.6)
CfUMH14_0600	86	898	-12.8876	1.62598	0.516325	0.848939	672363	673523	+	1161	Aspartate aminotransferase (EC 2.6.1.1)
CfUMH14_0601	38	403	-14.525	0.66619	0.324063	0.848939	673524	674141	-	618	Co-activator of prophage gene expression IbrB
CfUMH14_0602	122	1269	-11.8039	2.79425	0.817539	0.854609	674126	675349	-	1224	Co-activator of prophage gene expression IbrA
CfUMH14_0603	121	1259	-13.4048	-0.384049	0.226698	0.848939	675521	676426	-	906	Transcriptional regulator, LysR family
CfUMH14_0604	80	836	-12.5354	2.53662	0.738584	0.848939	676631	677377	-	747	Thiol:disulfide interchange protein DsbG precursor
CfUMH14_0605	44	465	-14.9705	-0.637587	0.201553	0.848939	677744	678307	+	564	Alkyl hydroperoxide reductase protein C (EC 1.6.4.-)
CfUMH14_0606	96	1001	-12.5083	2.0707	0.65422	0.848939	678462	680027	+	1566	Alkyl hydroperoxide reductase protein F (EC 1.6.4.-)
CfUMH14_0607	76	795	-14.8044	-1.85528	0.092105	0.562077	680251	680805	+	555	Putative oxidoreductase component of anaerobic dehydrogenases; Chaperone protein TorD
CfUMH14_0608	183	1898	-11.5031	2.23374	0.762351	0.849685	680802	683072	+	2271	Anaerobic dimethyl sulfoxide reductase chain A (EC 1.8.5.3)
CfUMH14_0609	60	630	-12.453	3.51957	0.811412	0.854222	683069	683626	+	558	Anaerobic dimethyl sulfoxide reductase chain B (EC 1.8.5.3)
CfUMH14_0610	48	506	-13.885	1.28755	0.398957	0.848939	683626	684393	+	768	Anaerobic dimethyl sulfoxide reductase chain C (EC 1.8.5.3)
CfUMH14_0611	22	238	-16.2108	-1.18171	0.150514	0.822556	684463	684891	-	429	Universal stress protein G
CfUMH14_0612	22	238	-14.6967	1.84646	0.42436	0.848939	685075	685485	-	411	Regulator of nucleoside diphosphate kinase
CfUMH14_0613	50	527	-13.7525	1.43723	0.418992	0.848939	686462	687292	+	831	Non-heme chloroperoxidase (EC 1.11.1.10)
CfUMH14_0614	48	506	-12.8858	3.2861	0.777301	0.850595	687389	688012	+	624	Nitrilotriacetate monooxygenase component B (EC 1.14.13.-)
CfUMH14_0615	48	506	-13.162	2.73354	0.63262	0.848939	688054	688833	-	780	Ribonuclease I precursor (EC 3.1.27.6)
CfUMH14_0616	134	1393	-11.9551	2.22314	0.70329	0.848939	688971	690434	-	1464	Citrate Succinate antiporter (TC 2.A.47.3.2)
CfUMH14_0617	60	630	-13.2436	1.93832	0.534548	0.848939	690460	691365	-	906	2-(5''-triphosphoribosyl)-3'-dephosphocoenzyme- A synthase (EC 2.7.8.25)
CfUMH14_0618	22	238	-14.2931	2.65364	0.543025	0.848939	691334	691888	-	555	Apo-citrate lyase phosphoribosyl-dephospho-CoA transferase (EC 2.7.7.61)
CfUMH14_0619	89	929	-12.7814	1.74063	0.529591	0.848939	691892	693424	-	1533	Citrate lyase alpha chain (EC 4.1.3.6)
CfUMH14_0620	56	589	-13.62	1.38136	0.419171	0.848939	693434	694342	-	909	Citrate lyase beta chain (EC 4.1.3.6)
CfUMH14_0621	22	238	-13.6853	3.86934	0.719018	0.848939	694339	694635	-	297	Citrate lyase gamma chain, acyl carrier protein (EC 4.1.3.6)
CfUMH14_0622	94	981	-13.6392	-0.131086	0.254901	0.848939	694632	695708	-	1077	[Citrate [pro-3S]-lyase] ligase (EC 6.2.1.22)
CfUMH14_0623	134	1393	-11.6182	2.89693	0.831365	0.858863	696098	697759	+	1662	Sensor kinase CitA, DpiB (EC 2.7.3.-)
CfUMH14_0624	64	671	-12.604	3.03426	0.801917	0.853144	697728	698408	+	681	Transcriptional regulatory protein CitB, DpiA
CfUMH14_0625	114	1187	-11.8607	2.87464	0.806701	0.85388	698524	699909	-	1386	C4-dicarboxylate transporter DcuC (TC 2.A.61.1.1)
CfUMH14_0626	74	774	-12.9223	1.98486	0.590699	0.848939	700372	700935	+	564	Lipid A acylation protein PagP, palmitoyltransferase
CfUMH14_0627	19	207	-15.4926	0.658074	0.327622	0.848939	701125	701334	+	210	Cold shock protein CspA
CfUMH14_0628	24	259	-15.5921	-0.184809	0.249495	0.848939	701386	701700	-	315	CrcB protein
CfUMH14_0629	60	630	-14.4319	-0.438147	0.219327	0.848939	701860	702648	+	789	Aliphatic amidase AmiE (EC 3.5.1.4)
CfUMH14_0630	18	197	-15.0764	1.63843	0.406494	0.848939	702777	702980	+	204	Twin-arginine translocation protein TatE
CfUMH14_0631	70	733	-16.4074	-4.82718	0.000196082	0.00164612	703078	704043	-	966	Lipoate synthase
CfUMH14_0632	58	609	-16.2968	-4.07174	0.00225924	0.0180436	704250	704891	-	642	Octanoate-[acyl-carrier-protein]-protein-N-octan oyltransferase
CfUMH14_0633	30	320	-19.0633	-7.74793	3.41897e-12	5.77103e-11	705006	705269	-	264	Proposed lipoate regulatory protein YbeD
CfUMH14_0634	86	898	-12.6826	2.03591	0.612993	0.848939	705376	706551	-	1176	D-alanyl-D-alanine carboxypeptidase (EC 3.4.16.4)
CfUMH14_0635	4	52	-16.8971	1.84903	0.449013	0.848939	706504	706620	+	117	hypothetical protein
CfUMH14_0636	62	650	-13.5343	1.26392	0.407414	0.848939	706730	707839	-	1110	Rare lipoprotein A precursor
CfUMH14_0637	102	1063	-17.9188	-8.92348	1.41745e-14	1.43554e-12	707850	708962	-	1113	Rod shape-determining protein RodA
CfUMH14_0638	179	1857	-17.2038	-9.10419	9.46471e-15	1.21762e-12	708965	710866	-	1902	Penicillin-binding protein 2 (PBP-2)
CfUMH14_0639	20	217	-19.5976	-7.69272	7.08437e-12	1.08779e-10	710897	711364	-	468	LSU m3Psi1915 methyltransferase RlmH
CfUMH14_0640	16	176	-19.6179	-7.12362	4.43053e-10	5.18165e-09	711368	711685	-	318	Iojap protein
CfUMH14_0641	34	362	-15.8196	-1.61072	0.110407	0.651223	711940	712551	-	612	Alpha-ribazole-5'-phosphate phosphatase (EC 3.1.3.73)
CfUMH14_0642	101	1053	-13.0354	0.87136	0.393802	0.848939	712582	713742	+	1161	L-threonine 3-O-phosphate decarboxylase (EC 4.1.1.81)
CfUMH14_0643	33	351	-19.0629	-8.01376	8.86655e-13	1.90112e-11	713717	714358	-	642	Nicotinate-nucleotide adenylyltransferase (EC 2.7.7.18)
CfUMH14_0644	79	826	-17.9424	-8.24168	8.76672e-13	1.88822e-11	714360	715391	-	1032	DNA polymerase III delta subunit (EC 2.7.7.7)
CfUMH14_0645	54	568	-18.7377	-8.75111	1.02959e-14	1.22125e-12	715391	715990	-	600	LPS-assembly lipoprotein RlpB precursor (Rare lipoprotein B)
CfUMH14_0646	188	1950	-17.3775	-9.59246	1.03687e-15	7.90179e-13	716005	718587	-	2583	Leucyl-tRNA synthetase (EC 6.1.1.4)
CfUMH14_0647	40	424	-13.1665	3.23897	0.677255	0.848939	718823	719305	+	483	FIG002095: hypothetical protein
CfUMH14_0648	60	630	-13.1477	2.13025	0.566741	0.848939	719402	720337	-	936	Inosine-uridine preferring nucleoside hydrolase (EC 3.2.2.1)
CfUMH14_0649	44	465	-13.2074	2.8886	0.708351	0.848939	720454	721179	-	726	Glutamate Aspartate transport ATP-binding protein GltL (TC 3.A.1.3.4)
CfUMH14_0650	54	568	-13.0581	2.60823	0.669518	0.848939	721179	721853	-	675	Glutamate Aspartate transport system permease protein GltK (TC 3.A.1.3.4)
CfUMH14_0651	54	568	-12.9832	2.75803	0.684302	0.848939	721853	722593	-	741	Glutamate Aspartate transport system permease protein GltJ (TC 3.A.1.3.4)
CfUMH14_0652	48	506	-13.9002	1.25715	0.390486	0.848939	722753	723661	-	909	Glutamate Aspartate periplasmic binding protein precursor GltI (TC 3.A.1.3.4)
CfUMH14_0653	112	1166	-17.3879	-8.12909	6.11349e-12	9.63584e-11	724071	725609	-	1539	Apolipoprotein N-acyltransferase (EC 2.3.1.-) / Copper homeostasis protein CutE
CfUMH14_0654	54	568	-14.633	-0.541726	0.212385	0.848939	725634	726512	-	879	Magnesium and cobalt efflux protein CorC
CfUMH14_0655	24	259	-19.3404	-7.68136	4.23842e-12	6.93295e-11	726670	727143	-	474	Metal-dependent hydrolase YbeY, involved in rRNA and/or ribosome maturation and assembly
CfUMH14_0656	72	754	-17.7834	-7.65933	4.57132e-11	6.0443e-10	727140	728186	-	1047	Phosphate starvation-inducible protein PhoH, predicted ATPase
CfUMH14_0657	104	1084	-12.7114	1.43573	0.528062	0.848939	728393	729865	-	1473	tRNA-i(6)A37 methylthiotransferase
CfUMH14_0658	60	630	-16.1299	-3.83419	0.00395007	0.0306727	729969	731144	+	1176	2-octaprenyl-3-methyl-6-methoxy-1,4-benzoquinol hydroxylase (EC 1.14.13.-)
CfUMH14_0659	52	547	-13.6364	1.55851	0.442384	0.848939	731150	731722	-	573	hypothetical protein
CfUMH14_0660	NA	NA	NA	NA	NA	NA	731847	731918	-	72	tRNA-Gln-CTG
CfUMH14_0661	NA	NA	NA	NA	NA	NA	731958	732029	-	72	tRNA-Gln-CTG
CfUMH14_0662	2	32	-17.7253	1.66654	0.473662	0.848939	732076	732149	-	74	tRNA-Met-CAT
CfUMH14_0663	NA	NA	NA	NA	NA	NA	732174	732245	-	72	tRNA-Gln-TTG
CfUMH14_0664	NA	NA	NA	NA	NA	NA	732286	732357	-	72	tRNA-Gln-TTG
CfUMH14_0665	NA	NA	NA	NA	NA	NA	732384	732465	-	82	tRNA-Leu-TAG
CfUMH14_0666	NA	NA	NA	NA	NA	NA	732478	732551	-	74	tRNA-Met-CAT
CfUMH14_0667	128	1331	-12.1777	1.90913	0.668699	0.848939	732776	734440	-	1665	Asparagine synthetase [glutamine-hydrolyzing] (EC 6.3.5.4)
CfUMH14_0668	67	702	-12.82	2.47208	0.694799	0.848939	734740	735492	-	753	Phosphatase NagD predicted to act in N-acetylglucosamine utilization subsystem
CfUMH14_0669	84	877	-12.4715	2.52533	0.689631	0.848939	735659	736879	-	1221	N-acetylglucosamine-6P-responsive transcriptional repressor NagC, ROK family
CfUMH14_0670	80	836	-13.4609	0.685468	0.347724	0.848939	736888	738036	-	1149	N-acetylglucosamine-6-phosphate deacetylase (EC 3.5.1.25)
CfUMH14_0671	60	630	-13.505	1.41548	0.433796	0.848939	738097	738897	-	801	Glucosamine-6-phosphate deaminase (EC 3.5.99.6)
CfUMH14_0672	145	1506	-11.8874	2.13266	0.721635	0.848939	739240	741189	+	1950	PTS system, N-acetylglucosamine-specific IIB component (EC 2.7.1.69) / PTS system, N-acetylglucosamine-specific IIC component (EC 2.7.1.69)
CfUMH14_0673	148	1537	-17.4131	-8.97743	2.40905e-14	1.67925e-12	741376	743043	+	1668	Glutaminyl-tRNA synthetase (EC 6.1.1.18)
CfUMH14_0674	20	217	-15.7351	0.0322564	0.27473	0.848939	743225	743371	+	147	hypothetical protein
CfUMH14_0675	164	1702	-11.6158	2.32276	0.768245	0.850291	743479	744885	+	1407	N-acetylglucosamine-regulated outer membrane porin
CfUMH14_0676	30	320	-15.7472	-1.11583	0.157441	0.848939	744935	745267	+	333	Hypothetical lipoprotein ybfN precursor
CfUMH14_0677	112	1166	-12.1843	2.27816	0.724586	0.848939	745319	746614	-	1296	TcuC: integral membrane protein used to transport tricarballylate across the cell membrane
CfUMH14_0678	77	805	-12.9693	1.7776	0.560835	0.848939	746668	747807	-	1140	TcuB: works with TcuA to oxidize tricarballylate to cis-aconitate
CfUMH14_0679	96	1001	-12.8129	1.46146	0.501905	0.848939	747794	749197	-	1404	TcuA: flavoprotein used to oxidize tricarballylate to cis-aconitate
CfUMH14_0680	54	568	-13.2291	2.26608	0.56846	0.848939	749295	750221	-	927	TcuR: regulates tcuABC genes used in utilization of tricarballylate
CfUMH14_0681	36	382	-15.9545	-2.04094	0.0737176	0.471794	750350	750796	-	447	Ferric uptake regulation protein FUR
CfUMH14_0682	12	135	-19.8239	-6.76169	7.96525e-09	8.38818e-08	750930	751079	-	150	hypothetical protein
CfUMH14_0683	40	424	-17.9853	-6.39869	2.46481e-08	2.49627e-07	751086	751715	-	630	Flavodoxin 1
CfUMH14_0684	20	217	-14.3302	2.84205	0.573237	0.848939	751772	752059	-	288	Uncharacterized protein ybfE
CfUMH14_0685	52	547	-14.0836	0.663993	0.323988	0.848939	752188	753021	-	834	Esterase ybfF (EC 3.1.-.-)
CfUMH14_0686	46	485	-14.5021	0.173639	0.283102	0.848939	753156	753698	+	543	SeqA protein, negative modulator of initiation of replication
CfUMH14_0687	106	1104	-12.0708	2.66262	0.786143	0.851111	753723	755363	+	1641	Phosphoglucomutase (EC 5.4.2.2)
CfUMH14_0688	44	465	-13.9042	1.49493	0.430405	0.848939	755462	756139	-	678	sensor histidine kinase
CfUMH14_0689	167	1733	-11.6691	2.16422	0.715909	0.848939	756136	758820	-	2685	Osmosensitive K+ channel histidine kinase KdpD (EC 2.7.3.-)
CfUMH14_0690	34	362	-18.9815	-7.93461	1.16237e-12	2.32564e-11	758831	759397	-	567	Potassium-transporting ATPase C chain (EC 3.6.3.12) (TC 3.A.3.7.1)
CfUMH14_0691	128	1331	-12.0149	2.23483	0.714548	0.848939	759406	761454	-	2049	Potassium-transporting ATPase B chain (EC 3.6.3.12) (TC 3.A.3.7.1)
CfUMH14_0692	98	1022	-12.021	2.98626	0.772601	0.850291	761475	763154	-	1680	Potassium-transporting ATPase A chain (EC 3.6.3.12) (TC 3.A.3.7.1)
CfUMH14_0693	16	176	-16.1914	-0.270612	0.244395	0.848939	763552	763758	+	207	FIG01200701: possible membrane protein
CfUMH14_0694	84	877	-12.2365	2.99519	0.808033	0.854222	763848	764801	+	954	COG1683: Uncharacterized conserved protein / FIG143828: Hypothetical protein YbgA
CfUMH14_0695	116	1207	-12.1886	2.16903	0.711526	0.848939	764822	766240	+	1419	Deoxyribodipyrimidine photolyase (EC 4.1.99.3)
CfUMH14_0696	16	176	-14.7531	2.60592	0.531638	0.848939	766255	766386	+	132	Transposase
CfUMH14_0697	32	341	-13.9234	2.35149	0.557605	0.848939	766450	766647	+	198	Uncharacterized protein YfaD
CfUMH14_0698	148	1537	-11.9769	1.89493	0.681102	0.848939	766698	768179	-	1482	Di/tripeptide permease YbgH
CfUMH14_0699	48	506	-15.7398	-2.42204	0.047541	0.320078	768469	769212	+	744	FIG137478: Hypothetical protein YbgI
CfUMH14_0700	44	465	-14.3138	0.675731	0.320417	0.848939	769228	769884	+	657	Allophanate hydrolase 2 subunit 1 (EC 3.5.1.54)
CfUMH14_0701	72	754	-13.0287	1.85004	0.519247	0.848939	769878	770810	+	933	Allophanate hydrolase 2 subunit 2 (EC 3.5.1.54)
CfUMH14_0702	34	362	-13.5652	2.89817	0.627834	0.848939	770800	771534	+	735	Lactam utilization protein LamB
CfUMH14_0703	56	589	-13.1572	2.30689	0.620875	0.848939	771588	772310	+	723	FIG015373: Membrane protein
CfUMH14_0704	74	774	-13.0968	1.63585	0.512153	0.848939	772307	773302	+	996	FIG001614: Membrane protein
CfUMH14_0705	44	465	-13.0468	3.20973	0.77082	0.850291	773312	773956	+	645	Pyrrolidone-carboxylate peptidase (EC 3.4.19.3)
CfUMH14_0706	64	671	-12.6784	2.88555	0.752733	0.849685	773971	774762	+	792	Endonuclease VIII
CfUMH14_0707	50	527	-13.1874	2.56745	0.629526	0.848939	774849	775265	+	417	hypothetical protein
CfUMH14_0708	58	609	-13.2728	1.97622	0.526454	0.848939	775274	776326	-	1053	Putative transport protein
CfUMH14_0709	30	320	-14.1656	2.04754	0.482524	0.848939	776449	776790	-	342	Uncharacterized protein conserved in bacteria
CfUMH14_0710	24	259	-14.2197	2.55995	0.520196	0.848939	776930	777211	-	282	bacteriocin immunity protein
CfUMH14_0711	189	1960	-11.7949	1.55764	0.623827	0.848939	777608	779251	-	1644	uropathogenic specific protein
CfUMH14_0712	102	1063	-11.6372	3.63971	0.874682	0.881103	779472	780755	-	1284	Citrate synthase (si) (EC 2.3.3.1)
CfUMH14_0713	22	238	-15.8029	-0.36582	0.23409	0.848939	781582	781857	+	276	Succinate dehydrogenase cytochrome b-556 subunit
CfUMH14_0714	24	259	-14.325	2.34943	0.50234	0.848939	781851	782198	+	348	Succinate dehydrogenase hydrophobic membrane anchor protein
CfUMH14_0715	110	1146	-13.1743	0.349528	0.318502	0.848939	782198	783964	+	1767	Succinate dehydrogenase flavoprotein subunit (EC 1.3.99.1)
CfUMH14_0716	56	589	-13.6976	1.22607	0.41923	0.848939	783980	784696	+	717	Succinate dehydrogenase iron-sulfur protein (EC 1.3.99.1)
CfUMH14_0717	180	1867	-15.688	-6.08862	6.0629e-07	5.60377e-06	785100	787901	+	2802	2-oxoglutarate dehydrogenase E1 component (EC 1.2.4.2)
CfUMH14_0718	74	774	-18.2122	-8.59506	1.4073e-13	4.72655e-12	787916	789139	+	1224	Dihydrolipoamide succinyltransferase component (E2) of 2-oxoglutarate dehydrogenase complex (EC 2.3.1.61)
CfUMH14_0719	84	877	-12.9165	1.63522	0.538407	0.848939	789230	790396	+	1167	Succinyl-CoA ligase [ADP-forming] beta chain (EC 6.2.1.5)
CfUMH14_0720	74	774	-12.7439	2.34167	0.641877	0.848939	790396	791265	+	870	Succinyl-CoA ligase [ADP-forming] alpha chain (EC 6.2.1.5)
CfUMH14_0721	78	816	-14.1378	-0.596095	0.20401	0.848939	791764	792384	+	621	Transcriptional regulator, AraC family
CfUMH14_0722	67	702	-13.2704	1.57137	0.466802	0.848939	792363	793151	-	789	Uroporphyrinogen-III methyltransferase (EC 2.1.1.107)
CfUMH14_0723	80	836	-13.4885	0.63039	0.329384	0.848939	793557	794459	+	903	LysR family transcriptional regulator Z0885
CfUMH14_0724	52	547	-13.52	1.79125	0.477391	0.848939	794542	795144	-	603	Cob(I)alamin adenosyltransferase (EC 2.5.1.17)
CfUMH14_0725	146	1517	-11.9651	1.95743	0.689515	0.848939	795154	796806	-	1653	Fumarate hydratase class I, aerobic (EC 4.2.1.2)
CfUMH14_0726	70	733	-12.5968	2.79398	0.764755	0.849685	796867	797868	-	1002	Glutaminase (EC 3.5.1.2)
CfUMH14_0727	109	1135	-13.1057	0.512917	0.344219	0.848939	797994	799298	-	1305	Putative symport protein
CfUMH14_0728	44	465	-18.8643	-8.42533	7.0768e-14	2.81504e-12	799467	799784	-	318	FIG00509805: hypothetical protein
CfUMH14_0729	88	919	-12.0558	3.22389	0.840956	0.862333	799781	801151	-	1371	DNA for 3-methylaspartate ammonia-lyase, glutamate mutase
CfUMH14_0730	84	877	-12.2403	2.98767	0.767578	0.850291	801155	802396	-	1242	Methylaspartate ammonia-lyase (EC 4.3.1.2)
CfUMH14_0731	94	981	-13.4638	0.219649	0.300768	0.848939	802396	803841	-	1446	Methylaspartate mutase, E subunit (EC 5.4.99.1)
CfUMH14_0732	100	1042	-12.1764	2.61793	0.767089	0.850291	803860	805248	-	1389	METHYLASPARTATE MUTASE (EC 5.4.99.1)
CfUMH14_0733	40	424	-13.7192	2.13348	0.51704	0.848939	805248	805697	-	450	Methylaspartate mutase, S subunit (EC 5.4.99.1)
CfUMH14_0734	128	1331	-17.2375	-8.21037	1.64594e-12	3.01334e-11	806915	808483	+	1569	Cytochrome d ubiquinol oxidase subunit I (EC 1.10.3.-)
CfUMH14_0735	70	733	-17.9838	-7.98	3.31959e-12	5.62322e-11	808499	809638	+	1140	Cytochrome d ubiquinol oxidase subunit II (EC 1.10.3.-)
CfUMH14_0736	NA	NA	NA	NA	NA	NA	809653	809766	+	114	Cyd operon protein YbgT
CfUMH14_0737	18	197	-15.3508	1.08956	0.368812	0.848939	809766	810059	+	294	Cyd operon protein YbgE
CfUMH14_0738	22	238	-19.451	-7.66206	3.80401e-12	6.30908e-11	810210	810614	+	405	4-hydroxybenzoyl-CoA thioesterase family active site
CfUMH14_0739	48	506	-18.5509	-8.04421	1.42621e-12	2.71916e-11	810620	811303	+	684	MotA/TolQ/ExbB proton channel family protein
CfUMH14_0740	36	382	-19.0323	-8.19641	2.14533e-13	6.50431e-12	811307	811735	+	429	Tol biopolymer transport system, TolR protein
CfUMH14_0741	60	630	-18.6888	-8.95211	3.18251e-15	8.62738e-13	811800	813056	+	1257	TolA protein
CfUMH14_0742	114	1187	-17.7325	-8.86894	3.57017e-14	2.10911e-12	813182	814477	+	1296	tolB protein precursor, periplasmic protein involved in the tonb-independent uptake of group A colicins
CfUMH14_0743	40	424	-18.8644	-8.15688	2.27251e-13	6.80325e-12	814512	815030	+	519	18K peptidoglycan-associated outer membrane lipoprotein; Peptidoglycan-associated lipoprotein precursor; Outer membrane protein P6; OmpA/MotB precursor
CfUMH14_0744	64	671	-13.7385	0.765252	0.34729	0.848939	815040	815831	+	792	TPR repeat containing exported protein; Putative periplasmic protein contains a protein prenylyltransferase domain
CfUMH14_0745	NA	NA	NA	NA	NA	NA	815997	816069	+	73	tRNA-Lys-TTT
CfUMH14_0746	NA	NA	NA	NA	NA	NA	816109	816181	+	73	tRNA-Val-TAC
CfUMH14_0747	NA	NA	NA	NA	NA	NA	816188	816260	+	73	tRNA-Lys-TTT
CfUMH14_0748	NA	NA	NA	NA	NA	NA	816309	816381	+	73	tRNA-Lys-TTT
CfUMH14_0749	NA	NA	NA	NA	NA	NA	816417	816489	+	73	tRNA-Lys-TTT
CfUMH14_0750	64	671	-13.1826	1.87703	0.544957	0.848939	816783	817817	+	1035	Quinolinate synthetase (EC 2.5.1.72)
CfUMH14_0751	66	692	-12.9613	2.23226	0.583407	0.848939	817844	818563	+	720	Ribosyl nicotinamide transporter, PnuC-like
CfUMH14_0752	60	630	-13.1783	2.069	0.594607	0.848939	818560	819408	-	849	Zinc transporter ZitB
CfUMH14_0753	24	259	-14.2487	2.50186	0.515324	0.848939	819615	819989	-	375	Probable secreted protein
CfUMH14_0754	76	795	-13.5457	0.662035	0.345193	0.848939	820307	821359	+	1053	2-keto-3-deoxy-D-arabino-heptulosonate-7- phosphate synthase I alpha (EC 2.5.1.54)
CfUMH14_0755	64	671	-13.2971	1.64809	0.480343	0.848939	821427	822179	-	753	Phosphoglycerate mutase (EC 5.4.2.1)
CfUMH14_0756	72	754	-12.9224	2.06266	0.571285	0.848939	822413	823453	-	1041	Aldose 1-epimerase (EC 5.1.3.3)
CfUMH14_0757	84	877	-12.4462	2.57584	0.737503	0.848939	823447	824595	-	1149	Galactokinase (EC 2.7.1.6)
CfUMH14_0758	64	671	-12.4447	3.35295	0.850613	0.867274	824599	825645	-	1047	Galactose-1-phosphate uridylyltransferase (EC 2.7.7.10)
CfUMH14_0759	58	609	-12.7548	3.01221	0.68986	0.848939	825655	826620	-	966	UDP-N-acetylglucosamine 4-epimerase (EC 5.1.3.7) / UDP-glucose 4-epimerase (EC 5.1.3.2)
CfUMH14_0760	101	1053	-12.7318	1.47853	0.523953	0.848939	826889	828361	-	1473	Putative molybdenum transport ATP-binding protein modF
CfUMH14_0761	49	516	-13.3377	2.32396	0.57406	0.848939	828429	829217	-	789	DNA-binding domain of ModE / Molybdate-binding domain of ModE
CfUMH14_0762	16	176	-19.5869	-7.06162	6.66698e-10	7.62856e-09	829348	829497	+	150	Putative exported protein
CfUMH14_0763	46	485	-13.5729	2.03205	0.513599	0.848939	829697	830470	+	774	Molybdenum ABC transporter, periplasmic molybdenum-binding protein ModA (TC 3.A.1.8.1)
CfUMH14_0764	44	465	-14.1379	1.02762	0.368377	0.848939	830470	831159	+	690	Molybdenum transport system permease protein ModB (TC 3.A.1.8.1)
CfUMH14_0765	67	702	-13.2723	1.56753	0.477508	0.848939	831162	832220	+	1059	Molybdenum transport ATP-binding protein ModC (TC 3.A.1.8.1)
CfUMH14_0766	61	640	-13.4511	1.47644	0.456495	0.848939	832221	833039	-	819	Putative phosphatase
CfUMH14_0767	82	857	-12.8619	1.81309	0.548997	0.848939	833205	834200	+	996	6-phosphogluconolactonase (EC 3.1.1.31)
CfUMH14_0768	110	1146	-13.0445	0.609271	0.359052	0.848939	834258	835208	-	951	LysR family transcriptional regulator YbhD
CfUMH14_0769	132	1372	-13.0325	0.11145	0.283103	0.848939	835387	836439	+	1053	FIG00509905: hypothetical protein
CfUMH14_0770	183	1898	-11.4194	2.40123	0.772571	0.850291	836522	837955	+	1434	2-oxoglutarate/malate translocator
CfUMH14_0771	206	2136	-11.1406	2.61879	0.800513	0.853087	838144	840405	+	2262	Putative enzyme
CfUMH14_0772	108	1125	-11.7496	3.25152	0.851787	0.867274	840459	841772	-	1314	Pectinesterase (EC 3.1.1.11)
CfUMH14_0773	88	919	-13.0226	1.29035	0.451686	0.848939	841967	843190	+	1224	Imidazolonepropionase (EC 3.5.2.7)
CfUMH14_0774	56	589	-13.1861	2.24898	0.602992	0.848939	843187	844128	+	942	Formiminoglutamase (EC 3.5.3.8)
CfUMH14_0775	32	341	-14.4164	1.36539	0.376996	0.848939	844216	844935	+	720	Histidine utilization repressor
CfUMH14_0776	104	1084	-12.3155	2.22751	0.672829	0.848939	845072	846757	+	1686	Urocanate hydratase (EC 4.2.1.49)
CfUMH14_0777	80	836	-12.303	3.00138	0.817894	0.854609	846759	848279	+	1521	Histidine ammonia-lyase (EC 4.3.1.3)
CfUMH14_0778	40	424	-13.2286	3.11472	0.69264	0.848939	848375	848851	-	477	UPF0098 protein ybhB
CfUMH14_0779	64	671	-13.3717	1.49898	0.469784	0.848939	848909	850198	-	1290	Adenosylmethionine-8-amino-7-oxononanoate aminotransferase (EC 2.6.1.62)
CfUMH14_0780	76	795	-13.1989	1.35566	0.469298	0.848939	850299	851315	+	1017	Biotin synthase (EC 2.8.1.6)
CfUMH14_0781	70	733	-13.1127	1.76217	0.52092	0.848939	851312	852469	+	1158	8-amino-7-oxononanoate synthase (EC 2.3.1.47)
CfUMH14_0782	36	382	-15.1867	-0.505266	0.217832	0.848939	852453	853208	+	756	Biotin synthesis protein BioC
CfUMH14_0783	50	527	-13.7485	1.44525	0.44782	0.848939	853201	853899	+	699	Dethiobiotin synthetase (EC 6.3.3.3)
CfUMH14_0784	46	485	-13.0114	3.15499	0.732565	0.848939	853865	854587	-	723	Urea ABC transporter, ATPase protein UrtE
CfUMH14_0785	8	94	-15.5604	2.82639	0.493013	0.848939	855070	855207	-	138	hypothetical protein
CfUMH14_0786	130	1352	-12.0004	2.21947	0.722629	0.848939	855357	857378	+	2022	Excinuclease ABC subunit B
CfUMH14_0787	98	1022	-12.3398	2.34879	0.73285	0.848939	857501	858469	-	969	FIG002813: LPPG:FO 2-phospho-L-lactate transferase like, CofD-like
CfUMH14_0788	55	578	-13.4279	1.81647	0.503877	0.848939	858872	859861	+	990	Molybdenum cofactor biosynthesis protein MoaA
CfUMH14_0789	34	362	-14.1233	1.78193	0.45797	0.848939	859881	860393	+	513	Molybdenum cofactor biosynthesis protein MoaB
CfUMH14_0790	40	424	-13.0145	3.54297	0.807846	0.854222	860396	860881	+	486	Molybdenum cofactor biosynthesis protein MoaC
CfUMH14_0791	14	155	-18.0747	-3.67622	0.00485979	0.0375529	860874	861119	+	246	Molybdenum cofactor biosynthesis protein MoaD
CfUMH14_0792	18	197	-18.6677	-5.54419	3.55526e-06	3.16319e-05	861121	861573	+	453	Molybdenum cofactor biosynthesis protein MoaE
CfUMH14_0793	68	712	-12.9587	2.15269	0.592618	0.848939	861615	862319	+	705	Putative membrane protein
CfUMH14_0794	96	1001	-12.2609	2.56539	0.761543	0.849685	862420	863382	-	963	Inner membrane protein YbhQ
CfUMH14_0795	80	836	-13.0062	1.59502	0.528289	0.848939	863382	864623	-	1242	Cardiolipin synthetase (EC 2.7.8.-)
CfUMH14_0796	30	320	-14.1399	2.09892	0.466566	0.848939	864620	865231	-	612	Endonuclease/Exonuclease/phosphatase family protein
CfUMH14_0797	24	259	-15.6815	-0.363572	0.234764	0.848939	865513	865923	+	411	Putative inner membrane protein
CfUMH14_0798	84	877	-12.3722	2.72386	0.772851	0.850291	865885	866991	-	1107	ABC transport system, permease component YbhR
CfUMH14_0799	92	960	-12.8193	1.57011	0.545343	0.848939	867002	868135	-	1134	ABC transport system, permease component YbhS
CfUMH14_0800	98	1022	-12.7992	1.43003	0.517748	0.848939	868128	869864	-	1737	ABC transporter multidrug efflux pump, fused ATP-binding domains
CfUMH14_0801	62	650	-15.3414	-2.35029	0.0555335	0.366121	869857	870852	-	996	Predicted membrane fusion protein (MFP) component of efflux pump, membrane anchor protein YbhG
CfUMH14_0802	50	527	-13.6371	1.66805	0.459235	0.848939	870849	871511	-	663	Transcriptional regulator YbiH, TetR family
CfUMH14_0803	105	1094	-13.0689	0.693368	0.380619	0.848939	871748	873094	+	1347	ATP-dependent RNA helicase RhlE
CfUMH14_0804	124	1290	-12.5627	1.23018	0.482399	0.848939	873191	875341	+	2151	ATP-dependent helicase DinG/Rad3
CfUMH14_0805	58	609	-12.6874	3.14702	0.77101	0.850291	875371	876339	+	969	Anthranilate phosphoribosyltransferase like (EC 2.4.2.18)
CfUMH14_0806	70	733	-13.079	1.82957	0.522675	0.848939	876502	877587	+	1086	Malate dehydrogenase (EC 1.1.1.37)
CfUMH14_0807	12	135	-16.3778	0.13062	0.287571	0.848939	877686	877946	-	261	FIG01200701: possible membrane protein
CfUMH14_0808	24	259	-14.2926	2.41414	0.507888	0.848939	878250	878516	-	267	Hypothetical Zinc-finger containing protein
CfUMH14_0809	48	506	-14.3238	0.410099	0.299588	0.848939	878592	879269	-	678	Iron-uptake factor PiuC
CfUMH14_0810	221	2290	-11.2076	2.28298	0.777401	0.850595	879313	881643	-	2331	Ferrichrome-iron receptor
CfUMH14_0811	24	259	-14.0381	2.92324	0.594856	0.848939	881892	882152	-	261	FIG00510554: hypothetical protein
CfUMH14_0812	14	155	-14.4038	3.66573	0.637376	0.848939	882106	882234	+	129	hypothetical protein
CfUMH14_0813	NA	NA	NA	NA	NA	NA	882234	882350	+	117	hypothetical protein
CfUMH14_0814	63	661	-12.9177	2.4516	0.670487	0.848939	882363	883289	+	927	Ribosomal RNA large subunit methyltransferase F (EC 2.1.1.51)
CfUMH14_0815	152	1579	-12.4564	0.859578	0.425197	0.848939	883286	885523	-	2238	Potassium efflux system KefA protein / Small-conductance mechanosensitive channel
CfUMH14_0816	40	424	-14.5618	0.448414	0.303108	0.848939	885642	886364	-	723	Glutamate transport ATP-binding protein
CfUMH14_0817	48	506	-12.9372	3.18323	0.76322	0.849685	886361	887020	-	660	Glutamate transport membrane-spanning protein
CfUMH14_0818	54	568	-13.1279	2.46849	0.649383	0.848939	887158	887904	-	747	Glutamine ABC transporter, periplasmic glutamine-binding protein (TC 3.A.1.3.2)
CfUMH14_0819	58	609	-13.423	1.67577	0.483275	0.848939	888270	888773	-	504	Non-specific DNA-binding protein Dps / Iron-binding ferritin-like antioxidant protein / Ferroxidase (EC 1.16.3.1)
CfUMH14_0820	62	650	-13.1232	2.08616	0.591048	0.848939	889076	889963	-	888	Putative DMT superfamily metabolite efflux protein precursor
CfUMH14_0821	48	506	-13.6105	1.83666	0.482072	0.848939	890317	890832	+	516	Outer membrane protein X precursor
CfUMH14_0822	132	1372	-12.7109	0.754625	0.407348	0.848939	890897	892483	-	1587	FIG00732228: membrane protein
CfUMH14_0823	102	1063	-12.2626	2.38878	0.737451	0.848939	893057	894097	-	1041	COG0582: Integrase
CfUMH14_0824	62	650	-14.863	-1.39356	0.130131	0.739172	894099	894680	-	582	Repressor protein CI
CfUMH14_0825	14	155	-15.4137	1.6459	0.419679	0.848939	895068	895487	+	420	putative phage gene
CfUMH14_0826	176	1826	-12.2774	0.797143	0.44282	0.848939	895487	897106	+	1620	Phage tail fibers
CfUMH14_0827	53	558	-14.1451	0.486998	0.306876	0.848939	897119	897652	+	534	Phage tail fibers
CfUMH14_0828	30	320	-14.859	0.660604	0.327692	0.848939	897642	898166	+	525	FIG01221575: hypothetical protein
CfUMH14_0829	NA	NA	NA	NA	NA	NA	898296	898463	-	168	hypothetical protein
CfUMH14_0830	219	2270	-16.4585	-8.19268	1.35571e-11	1.95551e-10	898815	900242	+	1428	hypothetical protein
CfUMH14_0831	239	2476	-13.6314	-2.78952	0.037305	0.256237	900379	901755	-	1377	hypothetical protein
CfUMH14_0832	26	279	-13.6245	3.52835	0.686527	0.848939	902080	902553	+	474	Mn-dependent transcriptional regulator MntR
CfUMH14_0833	78	816	-12.7076	2.26437	0.592752	0.848939	902550	903659	+	1110	Putative membrane protein
CfUMH14_0834	94	981	-12.2504	2.64657	0.760133	0.849685	903754	904680	-	927	L,D-transpeptidase YbiS
CfUMH14_0835	96	1001	-13.5215	0.0441462	0.278691	0.848939	904907	906502	+	1596	Putative ATPase component of ABC transporter with duplicated ATPase domain
CfUMH14_0836	80	836	-13.0101	1.58711	0.511774	0.848939	906646	907908	-	1263	FIG00510576: hypothetical protein
CfUMH14_0837	56	589	-13.0566	2.50801	0.641814	0.848939	908062	908877	-	816	HMP-PP hydrolase (pyridoxal phosphatase) Cof, detected in genetic screen for thiamin metabolic genes (PMID:15292217)
CfUMH14_0838	170	1764	-11.2757	2.8999	0.82728	0.856648	909045	911477	-	2433	Pyruvate formate-lyase (EC 2.3.1.54)
CfUMH14_0839	68	712	-13.5265	1.01703	0.372348	0.848939	911483	912382	-	900	Pyruvate formate-lyase activating enzyme (EC 1.97.1.4)
CfUMH14_0840	50	527	-13.5006	1.94099	0.534766	0.848939	912515	913177	+	663	Transaldolase (EC 2.2.1.2)
CfUMH14_0841	95	991	-12.1926	2.73191	0.778664	0.850595	913357	914286	+	930	Uncharacterized protein YfaD
CfUMH14_0842	52	547	-14.1764	0.478343	0.306222	0.848939	914335	915084	-	750	Molybdopterin biosynthesis protein MoeB
CfUMH14_0843	70	733	-14.0332	-0.0788841	0.25761	0.848939	915084	916319	-	1236	Molybdopterin biosynthesis protein MoeA
CfUMH14_0844	74	774	-12.7134	2.40264	0.670936	0.848939	916495	917283	+	789	Streptomycin 3''-O-adenylyltransferase (EC 2.7.7.47) @ Spectinomycin 9-O-adenylyltransferase
CfUMH14_0845	82	857	-12.737	2.06301	0.599605	0.848939	917476	918441	+	966	Isoaspartyl aminopeptidase (EC 3.4.19.5) @ Asp-X dipeptidase
CfUMH14_0846	125	1300	-11.9479	2.43662	0.757426	0.849685	918428	920299	+	1872	glutathione transporter ATP-binding protein
CfUMH14_0847	126	1311	-11.7487	2.81222	0.810163	0.854222	920328	921866	+	1539	Dipeptide-binding ABC transporter, periplasmic substrate-binding component (TC 3.A.1.5.2); Putative hemin-binding lipoprotein
CfUMH14_0848	66	692	-12.6	2.95484	0.784892	0.851111	921913	922833	+	921	Oligopeptide transport system permease protein OppB (TC 3.A.1.5.1)
CfUMH14_0849	58	609	-13.3814	1.75902	0.49783	0.848939	922836	923747	+	912	Dipeptide transport system permease protein DppC (TC 3.A.1.5.2)
CfUMH14_0850	88	919	-13.4817	0.372196	0.310608	0.848939	923841	925166	-	1326	Ribosomal protein S12p Asp88 (E. coli) methylthiotransferase
CfUMH14_0851	16	176	-17.7365	-3.36089	0.0100876	0.0762176	925149	925292	+	144	hypothetical protein
CfUMH14_0852	22	238	-15.1548	0.930234	0.353887	0.848939	925396	925779	+	384	biofilm regulator BssR
CfUMH14_0853	82	857	-12.2702	2.99654	0.803422	0.853144	925882	926979	+	1098	Soluble aldose sugar dehydrogenase, PQQ-dependent (EC 1.1.5.-)
CfUMH14_0854	54	568	-13.2493	2.22565	0.55184	0.848939	926985	927611	-	627	Uncharacterized glutathione S-transferase-like protein
CfUMH14_0855	72	754	-12.5336	2.84021	0.779201	0.850595	927931	929142	+	1212	D-alanyl-D-alanine carboxypeptidase (EC 3.4.16.4)
CfUMH14_0856	52	547	-14.2807	0.269798	0.293143	0.848939	929187	929945	-	759	Deoxyribose operon repressor, DeoR family
CfUMH14_0857	32	341	-15.7312	-1.26412	0.142409	0.789453	930010	930618	-	609	Putative permease
CfUMH14_0858	99	1032	-12.4438	2.11168	0.669495	0.848939	930917	932149	+	1233	Multidrug translocase MdfA
CfUMH14_0859	22	238	-15.2762	0.687596	0.330483	0.848939	932178	932459	-	282	FIG00639076: hypothetical protein
CfUMH14_0860	78	816	-12.9577	1.76415	0.543258	0.848939	932567	933382	-	816	Protein ybjI
CfUMH14_0861	62	650	-13.9444	0.443662	0.310515	0.848939	933382	934509	-	1128	Putative transport protein/putative regulator
CfUMH14_0862	44	465	-12.6703	3.96277	0.841889	0.862918	934808	935224	+	417	Transcriptional regulator, TetR family
CfUMH14_0863	94	981	-12.3657	2.41604	0.735439	0.848939	935230	936144	-	915	Transcriptional regulators, LysR family
CfUMH14_0864	120	1249	-12.3125	1.82423	0.592714	0.848939	936247	937161	+	915	Permease of the drug/metabolite transporter (DMT) superfamily
CfUMH14_0865	70	733	-12.8492	2.28922	0.658362	0.848939	937174	937971	-	798	short-chain dehydrogenase/reductase SDR
CfUMH14_0866	178	1847	-12.7639	-0.208386	0.255518	0.848939	938137	939348	-	1212	Putative multidrug resistance protein
CfUMH14_0867	40	424	-16.491	-3.41005	0.0114306	0.0855496	939636	939890	+	255	Phage tail fiber assembly protein
CfUMH14_0868	246	2548	-14.0537	-3.71706	0.00721776	0.0552356	939887	940921	-	1035	membrane protein, putative
CfUMH14_0869	16	176	-15.7513	0.609557	0.327147	0.848939	941143	941385	+	243	Phage tail sheath monomer
CfUMH14_0870	20	217	-14.9411	1.62015	0.405321	0.848939	941340	941699	+	360	Phage tail sheath monomer
CfUMH14_0871	38	403	-13.3977	2.92075	0.656107	0.848939	941683	942393	+	711	Phage tail sheath monomer
CfUMH14_0872	10	114	-15.9481	1.47203	0.404578	0.848939	942350	942574	+	225	Phage major tail tube protein
CfUMH14_0873	124	1290	-12.2612	1.83304	0.639086	0.848939	943017	944702	-	1686	TrkA, Potassium channel-family protein
CfUMH14_0874	28	300	-13.9783	2.6144	0.539693	0.848939	944972	945352	+	381	Inner membrane protein
CfUMH14_0875	20	217	-13.9013	3.69981	0.670629	0.848939	945387	945650	-	264	Glutaredoxin 1
CfUMH14_0876	28	300	-14.1407	2.28978	0.525062	0.848939	945823	946113	+	291	YbjC protein, clustered with oxygen-insensitive NADPH nitroreductase
CfUMH14_0877	52	547	-13.6575	1.51629	0.46075	0.848939	946097	946819	+	723	Oxygen-insensitive NADPH nitroreductase (EC 1.-.-.-)
CfUMH14_0878	68	712	-12.6584	2.75317	0.729276	0.848939	946879	947781	+	903	Ribosomal protein S6 glutaminyl transferase
CfUMH14_0879	22	238	-16.0402	-0.84042	0.185429	0.848939	947872	948348	+	477	putative sensory transduction regulator
CfUMH14_0880	87	908	-12.4619	2.44447	0.743518	0.848939	948782	949894	+	1113	Putrescine ABC transporter putrescine-binding protein PotF (TC 3.A.1.11.2)
CfUMH14_0881	68	712	-12.8968	2.27644	0.64599	0.848939	950033	951166	+	1134	Putrescine transport ATP-binding protein PotG (TC 3.A.1.11.2)
CfUMH14_0882	74	774	-13.2004	1.42866	0.482785	0.848939	951176	952129	+	954	Putrescine transport system permease protein PotH (TC 3.A.1.11.2)
CfUMH14_0883	70	733	-13.1651	1.65736	0.503679	0.848939	952126	952971	+	846	Putrescine transport system permease protein PotI (TC 3.A.1.11.2)
CfUMH14_0884	44	465	-14.6146	0.0742089	0.266995	0.848939	953031	953519	+	489	Putative inner membrane protein
CfUMH14_0885	68	712	-13.1322	1.80557	0.508633	0.848939	953561	954688	+	1128	23S rRNA (Uracil-5-) -methyltransferase rumB (EC 2.1.1.-)
CfUMH14_0886	NA	NA	NA	NA	NA	NA	956283	956367	-	85	tRNA-Ser-GGA
CfUMH14_0887	56	589	-12.8483	2.92475	0.706138	0.848939	956517	957194	-	678	Nicotinamidase family protein YcaC
CfUMH14_0888	64	671	-12.4016	3.43917	0.810429	0.854222	957211	958071	-	861	FIG00510530: hypothetical protein
CfUMH14_0889	58	609	-13.1801	2.16154	0.563809	0.848939	958180	959091	+	912	Transcriptional regulator, LysR family
CfUMH14_0890	26	279	-19.0953	-7.41341	2.59359e-11	3.55778e-10	959171	959389	-	219	Translation initiation factor 1
CfUMH14_0891	47	496	-13.5492	2.01863	0.530922	0.848939	959675	960379	-	705	Leucyl/phenylalanyl-tRNA--protein transferase (EC 2.3.2.6)
CfUMH14_0892	125	1300	-17.6403	-8.94812	2.06318e-14	1.62777e-12	960424	962145	-	1722	Transport ATP-binding protein CydC
CfUMH14_0893	89	929	-18.0163	-8.72927	6.83132e-14	2.75568e-12	962146	963912	-	1767	Transport ATP-binding protein CydD
CfUMH14_0894	60	630	-14.8427	-1.25984	0.142466	0.789453	964027	964995	-	969	Thioredoxin reductase (EC 1.8.1.9)
CfUMH14_0895	6	73	-20.2629	-5.85354	6.86684e-06	6.05299e-05	965159	965293	-	135	FIG00640252: hypothetical protein
CfUMH14_0896	48	506	-13.3117	2.43424	0.616052	0.848939	965543	966037	+	495	Leucine-responsive regulatory protein, regulator for leucine (or lrp) regulon and high-affinity branched-chain amino acid transport system
CfUMH14_0897	262	2713	-14.4691	-4.72896	0.0005264	0.00433506	966172	970233	+	4062	Cell division protein FtsK
CfUMH14_0898	38	403	-19.0058	-8.29526	5.99489e-14	2.64219e-12	970345	970956	+	612	Outer membrane lipoprotein carrier protein LolA
CfUMH14_0899	107	1115	-13.2269	0.323516	0.312269	0.848939	970967	972310	+	1344	FIG065221: Holliday junction DNA helicase
CfUMH14_0900	89	929	-18.0281	-8.75294	6.83132e-14	2.75568e-12	972403	973695	+	1293	Seryl-tRNA synthetase (EC 6.1.1.11)
CfUMH14_0901	214	2218	-10.9572	2.87636	0.833996	0.860011	973932	976376	+	2445	Anaerobic dimethyl sulfoxide reductase chain A (EC 1.8.5.3)
CfUMH14_0902	44	465	-13.2429	2.81754	0.653397	0.848939	976387	977004	+	618	Anaerobic dimethyl sulfoxide reductase chain B (EC 1.8.99.-)
CfUMH14_0903	49	516	-13.6764	1.6466	0.451063	0.848939	977006	977869	+	864	Anaerobic dimethyl sulfoxide reductase chain C (EC 1.8.5.3)
CfUMH14_0904	49	516	-13.7769	1.44548	0.408026	0.848939	977979	978605	-	627	Nicotinamidase family protein YcaC
CfUMH14_0905	114	1187	-11.5466	3.50294	0.843961	0.863577	978991	980139	+	1149	Hypothetical MFS-type transporter protein YcaD
CfUMH14_0906	152	1579	-12.1091	1.55406	0.586577	0.848939	980353	981774	+	1422	Probable transport protein
CfUMH14_0907	68	712	-13.9676	0.134896	0.279432	0.848939	981818	982615	-	798	Pyruvate formate-lyase activating enzyme (EC 1.97.1.4)
CfUMH14_0908	100	1042	-12.3966	2.17735	0.687528	0.848939	982647	983642	-	996	Integrase
CfUMH14_0909	22	238	-14.096	3.04788	0.575298	0.848939	984353	984550	+	198	COG0184: Ribosomal protein S15P/S13E
CfUMH14_0910	12	135	-19.8258	-6.76546	9.33462e-09	9.76544e-08	984615	984731	+	117	hypothetical protein
CfUMH14_0911	34	362	-14.0875	1.85339	0.45827	0.848939	984728	985228	+	501	Replication gene B protein
CfUMH14_0912	48	506	-14.6412	-0.224755	0.235588	0.848939	985292	985624	+	333	hypothetical protein
CfUMH14_0913	18	197	-19.5646	-7.3381	7.9677e-11	1.01679e-09	985657	985848	+	192	hypothetical protein
CfUMH14_0914	26	279	-19.1577	-7.53808	1.11232e-11	1.64942e-10	985848	986123	+	276	Phage protein
CfUMH14_0915	188	1950	-12.0041	1.15435	0.536065	0.848939	986113	988404	+	2292	Phage replication protein
CfUMH14_0916	38	403	-13.8178	2.08069	0.48578	0.848939	988404	988748	+	345	hypothetical protein
CfUMH14_0917	46	485	-13.6201	1.93768	0.485432	0.848939	989053	989484	-	432	FIG00643135: hypothetical protein
CfUMH14_0918	18	197	-14.3406	3.11	0.556152	0.848939	989483	989677	+	195	FIG00644775: hypothetical protein
CfUMH14_0919	20	217	-14.0849	3.33255	0.649889	0.848939	989689	989904	-	216	hypothetical protein
CfUMH14_0920	166	1723	-13.011	-0.50229	0.218081	0.848939	990091	991074	+	984	hypothetical protein
CfUMH14_0921	76	795	-12.7767	2.2	0.648246	0.848939	991818	992846	-	1029	Phage-related capsid packaging protein
CfUMH14_0922	106	1104	-12.3651	2.07389	0.649465	0.848939	992846	994615	-	1770	Phage terminase, ATPase subunit
CfUMH14_0923	30	320	-14.0491	2.28046	0.517272	0.848939	994780	995643	+	864	Phage capsid scaffolding protein
CfUMH14_0924	64	671	-12.6969	2.84852	0.69893	0.848939	995675	996835	+	1161	Phage major capsid protein
CfUMH14_0925	42	444	-13.2959	2.84274	0.661848	0.848939	996839	997597	+	759	Phage terminase, endonuclease subunit
CfUMH14_0926	22	238	-17.1361	-3.03225	0.0199519	0.145216	997701	998195	+	495	Phage head completion-stabilization protein
CfUMH14_0927	10	114	-15.6762	2.01585	0.445597	0.848939	998195	998398	+	204	Phage tail protein
CfUMH14_0928	22	238	-14.4583	2.32325	0.478397	0.848939	998389	998610	+	222	Putative prophage Hp1 family Holin precursor
CfUMH14_0929	20	217	-16.3594	-1.21632	0.147495	0.810056	998594	999103	+	510	Prophage lysozyme (EC 3.2.1.17); Phage lysin
CfUMH14_0930	28	300	-13.1248	4.3214	0.871971	0.879547	999100	999513	+	414	Phage spanin Rz
CfUMH14_0931	10	114	-15.5461	2.27606	0.467122	0.848939	999500	999658	+	159	LysC
CfUMH14_0932	36	382	-13.715	2.43823	0.585143	0.848939	999621	1000088	+	468	Phage tail protein
CfUMH14_0933	30	320	-14.1985	1.98172	0.44952	0.848939	1000081	1000536	+	456	Phage tail completion protein
CfUMH14_0934	109	1135	-13.4542	-0.184097	0.246965	0.848939	1000550	1001293	+	744	hypothetical protein
CfUMH14_0935	22	238	-16.0102	-0.780414	0.192586	0.848939	1001554	1002009	+	456	Baseplate assembly protein V
CfUMH14_0936	22	238	-15.4512	0.337532	0.299769	0.848939	1002006	1002353	+	348	Phage baseplate assembly protein
CfUMH14_0937	27	290	-14.903	0.866349	0.337803	0.848939	1002358	1002756	+	399	Baseplate assembly protein J
CfUMH14_0938	30	320	-14.0466	2.28544	0.510846	0.848939	1002769	1003287	+	519	Phage major tail tube protein
CfUMH14_0939	18	197	-14.8914	2.00843	0.437647	0.848939	1003350	1003631	+	282	Tail protein
CfUMH14_0940	179	1857	-11.9255	1.45241	0.590261	0.848939	1003731	1006205	+	2475	corresponds to STY4603 from Accession AL513382: Salmonella typhi CT18
CfUMH14_0941	34	362	-14.5893	0.84992	0.336449	0.848939	1006217	1006681	+	465	Phage tail protein
CfUMH14_0942	86	898	-12.6593	2.08251	0.639912	0.848939	1006684	1007877	+	1194	Gene D protein
CfUMH14_0943	171	1775	-11.9512	1.53207	0.62449	0.848939	1008470	1010752	-	2283	Pyruvate formate-lyase (EC 2.3.1.54)
CfUMH14_0944	92	960	-12.7804	1.64796	0.555231	0.848939	1010812	1011669	-	858	Formate efflux transporter (TC 2.A.44 family)
CfUMH14_0945	122	1269	-12.2229	1.95618	0.63501	0.848939	1012075	1013868	-	1794	FIG00509829: hypothetical protein
CfUMH14_0946	64	671	-12.3933	3.45573	0.840478	0.862326	1013972	1014664	+	693	Putative inner membrane protein
CfUMH14_0947	10	114	-20.131	-6.89387	1.2444e-08	1.28768e-07	1014628	1014774	+	147	hypothetical protein
CfUMH14_0948	95	991	-14.0429	-0.968628	0.168471	0.848939	1014877	1015965	+	1089	Phosphoserine aminotransferase (EC 2.6.1.52)
CfUMH14_0949	104	1084	-13.0161	0.826445	0.400907	0.848939	1016035	1017318	+	1284	5-Enolpyruvylshikimate-3-phosphate synthase (EC 2.5.1.19)
CfUMH14_0950	64	671	-12.6264	2.9896	0.778	0.850595	1017457	1018218	+	762	Putative metalloprotease yggG (EC 3.4.24.-)
CfUMH14_0951	42	444	-17.22	-5.00544	9.04539e-05	0.000771614	1018390	1019073	+	684	Cytidylate kinase (EC 2.7.4.25)
CfUMH14_0952	102	1063	-17.4165	-7.919	1.1844e-11	1.7347e-10	1019187	1020860	+	1674	SSU ribosomal protein S1p
CfUMH14_0953	20	217	-19.3646	-7.22685	6.46419e-11	8.38407e-10	1021020	1021304	+	285	Integration host factor beta subunit
CfUMH14_0954	193	2002	-11.2337	2.61973	0.814104	0.854609	1021511	1023775	+	2265	DNA internalization-related competence protein ComEC/Rec2
CfUMH14_0955	154	1599	-17.2782	-8.82163	6.6946e-14	2.74709e-12	1023812	1025560	+	1749	Lipid A export ATP-binding/permease protein MsbA
CfUMH14_0956	67	702	-18.1654	-8.21864	4.49922e-13	1.11543e-11	1025557	1026534	+	978	Tetraacyldisaccharide 4'-kinase (EC 2.7.1.130)
CfUMH14_0957	82	857	-13.7476	0.0418182	0.269856	0.848939	1026576	1027808	+	1233	FIG004798: Putative cytoplasmic protein
CfUMH14_0958	10	114	-20.131	-6.89387	1.2444e-08	1.28768e-07	1027860	1028042	+	183	FIG002473: Protein YcaR in KDO2-Lipid A biosynthesis cluster
CfUMH14_0959	58	609	-18.5759	-8.63003	3.24247e-14	2.03081e-12	1028039	1028785	+	747	3-deoxy-manno-octulosonate cytidylyltransferase (EC 2.7.7.38)
CfUMH14_0960	78	816	-12.8264	2.02664	0.57309	0.848939	1028949	1029842	+	894	FIG00510082: hypothetical protein
CfUMH14_0961	72	754	-13.0797	1.74801	0.513888	0.848939	1029949	1030713	-	765	Membrane Protein Functionally coupled to the MukBEF Chromosome Partitioning Mechanism
CfUMH14_0962	64	671	-17.6818	-7.12121	1.0437e-09	1.17447e-08	1030849	1031652	+	804	S-adenosylmethionine-dependent methyltransferase Functionally Coupled to the MukBEF Chromosome Partitioning Mechanism
CfUMH14_0963	90	939	-17.8437	-8.41601	4.55104e-13	1.12243e-11	1031645	1032967	+	1323	Chromosome partition protein MukF
CfUMH14_0964	48	506	-18.6367	-8.21571	3.20335e-13	8.6636e-12	1032954	1033652	+	699	Chromosome partition protein MukE
CfUMH14_0965	282	2919	-16.5929	-9.18799	1.83898e-14	1.56669e-12	1033652	1038112	+	4461	Chromosome partition protein MukB
CfUMH14_0966	168	1744	-12.2243	1.03669	0.493761	0.848939	1038358	1040109	+	1752	L,D-transpeptidase YcbB
CfUMH14_0967	64	671	-12.9558	2.33076	0.611528	0.848939	1040287	1040835	+	549	FIG001587: exported protein
CfUMH14_0968	36	382	-14.2915	1.28512	0.403922	0.848939	1040864	1041511	+	648	Hypothetical metal-binding enzyme, YcbL homolog
CfUMH14_0969	94	981	-12.0414	3.06461	0.804572	0.853144	1041565	1042755	-	1191	Aspartate aminotransferase (EC 2.6.1.1)
CfUMH14_0970	105	1094	-11.8083	3.21465	0.835825	0.860408	1042939	1044015	-	1077	Outer membrane protein F precursor
CfUMH14_0971	104	1084	-18.0487	-9.23874	2.15038e-15	7.90179e-13	1044616	1046016	-	1401	Asparaginyl-tRNA synthetase (EC 6.1.1.22)
CfUMH14_0972	122	1269	-12.1977	2.00668	0.681316	0.848939	1046184	1047386	-	1203	Nicotinate phosphoribosyltransferase (EC 2.4.2.11)
CfUMH14_0973	204	2115	-11.6444	1.63937	0.658685	0.848939	1047653	1050265	+	2613	Membrane alanine aminopeptidase N (EC 3.4.11.2)
CfUMH14_0974	44	465	-13.6612	1.98103	0.489668	0.848939	1050337	1051104	-	768	Alkanesulfonates ABC transporter ATP-binding protein / Sulfonate ABC transporter, ATP-binding subunit SsuB
CfUMH14_0975	44	465	-14.2561	0.791242	0.340607	0.848939	1051101	1051892	-	792	Alkanesulfonates transport system permease protein
CfUMH14_0976	62	650	-12.8192	2.69403	0.678217	0.848939	1051903	1053048	-	1146	Alkanesulfonate monooxygenase (EC 1.14.14.5)
CfUMH14_0977	67	702	-13.4082	1.29568	0.447342	0.848939	1053045	1054019	-	975	Alkanesulfonates-binding protein
CfUMH14_0978	46	485	-13.5769	2.02413	0.543464	0.848939	1054012	1054587	-	576	FMN reductase (EC 1.5.1.29)
CfUMH14_0979	120	1249	-13.5058	-0.562272	0.208891	0.848939	1054955	1055965	+	1011	Dihydroorotate dehydrogenase (EC 1.3.3.1)
CfUMH14_0980	42	444	-14.8865	-0.338436	0.231317	0.848939	1056131	1056673	+	543	FIG00509911: hypothetical protein
CfUMH14_0981	86	898	-13.366	0.669138	0.36612	0.848939	1056670	1057776	-	1107	Flavodoxin reductases (ferredoxin-NADPH reductases) family 1
CfUMH14_0982	146	1517	-12.3937	1.10034	0.486679	0.848939	1057875	1059983	+	2109	23S rRNA (guanine-N-2-) -methyltransferase rlmL EC 2.1.1.-)
CfUMH14_0983	138	1434	-11.9471	2.15497	0.704919	0.848939	1059996	1061903	+	1908	COG0488: ATPase components of ABC transporters with duplicated ATPase domains
CfUMH14_0984	106	1104	-13.2056	0.392908	0.330274	0.848939	1061918	1063171	+	1254	Paraquat-inducible protein A
CfUMH14_0985	144	1496	-11.6145	2.69818	0.770413	0.850291	1063176	1064816	+	1641	Paraquat-inducible protein B
CfUMH14_0986	50	527	-13.8025	1.33722	0.414792	0.848939	1064813	1065376	+	564	Paraquat-inducible protein B
CfUMH14_0987	30	320	-18.8208	-7.26295	9.57251e-11	1.21184e-09	1065908	1066426	-	519	3-hydroxyacyl-[acyl-carrier-protein] dehydratase, FabA form (EC 4.2.1.59)
CfUMH14_0988	88	919	-13.1227	1.09015	0.428377	0.848939	1066495	1068081	-	1587	ATP-dependent protease La (EC 3.4.21.53) Type II
CfUMH14_0989	32	341	-13.6545	2.88922	0.633522	0.848939	1068441	1068893	+	453	Macrodomain Ter protein YcbG
CfUMH14_0990	80	836	-15.0737	-2.54007	0.0417426	0.283445	1068985	1070067	-	1083	Outer membrane protein A precursor
CfUMH14_0991	26	279	-14.5872	1.60289	0.416503	0.848939	1070401	1070781	-	381	Cell division inhibitor
CfUMH14_0992	58	609	-13.0432	2.43546	0.657538	0.848939	1071128	1071742	+	615	DNA transformation protein TfoX
CfUMH14_0993	190	1971	-11.3094	2.51336	0.794099	0.852221	1071720	1073882	-	2163	Putative efflux (PET) family inner membrane protein YccS
CfUMH14_0994	46	485	-13.4652	2.24754	0.57877	0.848939	1073892	1074338	-	447	Inner membrane protein YccF
CfUMH14_0995	140	1455	-12.3675	1.27293	0.49258	0.848939	1074464	1076518	+	2055	DNA helicase IV
CfUMH14_0996	26	279	-15.1196	0.538019	0.328111	0.848939	1076551	1077009	-	459	Methylglyoxal synthase (EC 4.2.3.3)
CfUMH14_0997	58	609	-13.5266	1.46861	0.450188	0.848939	1077103	1077765	-	663	UPF0319 protein YccT precursor
CfUMH14_0998	34	362	-14.2822	1.46401	0.40976	0.848939	1077938	1078351	+	414	Succinyl-CoA synthetase, alpha subunit-related enzymes
CfUMH14_0999	27	290	-13.7925	3.08725	0.644039	0.848939	1078413	1078730	-	318	hemimethylated DNA binding protein YccV
CfUMH14_1000	96	1001	-13.519	0.0491361	0.270673	0.848939	1078788	1079978	-	1191	LSU m5C1962 methyltransferase RlmI
CfUMH14_1001	14	155	-19.8487	-7.22413	4.14255e-10	4.88083e-09	1080073	1080354	+	282	Acylphosphate phosphohydrolase (EC 3.6.1.7), putative
CfUMH14_1002	30	320	-19.0277	-7.67674	5.16655e-12	8.30838e-11	1080351	1080680	-	330	tRNA 2-thiouridine synthesizing protein E (EC 2.8.1.-)
CfUMH14_1003	58	609	-12.8137	2.89437	0.720587	0.848939	1080769	1081428	-	660	Putative TEGT family carrier/transport protein
CfUMH14_1004	149	1548	-11.5744	2.68054	0.797472	0.852989	1081700	1083328	+	1629	Oligopeptide ABC transporter, periplasmic oligopeptide-binding protein OppA (TC 3.A.1.5.1)
CfUMH14_1005	NA	NA	NA	NA	NA	NA	1083471	1083555	+	85	tRNA-Ser-TGA
CfUMH14_1006	78	816	-12.3166	3.04632	0.821826	0.855993	1083713	1084516	-	804	ubiquinol cytochrome C oxidoreductase, cytochrome C1 subunit
CfUMH14_1007	118	1228	-11.8298	2.83781	0.82155	0.855993	1084519	1085679	-	1161	Ubiquinol--cytochrome c reductase, cytochrome B subunit (EC 1.10.2.2)
CfUMH14_1008	24	259	-14.9348	1.12984	0.361757	0.848939	1085681	1086232	-	552	Ubiquinol-cytochrome C reductase iron-sulfur subunit (EC 1.10.2.2)
CfUMH14_1009	38	403	-14.8963	-0.0764285	0.262994	0.848939	1086260	1086700	-	441	Pseudoazurin
CfUMH14_1010	52	547	-14.081	0.669227	0.32448	0.848939	1086711	1087526	-	816	ABC transporter (iron.B12.siderophore.hemin) , ATP-binding component
CfUMH14_1011	78	816	-12.4756	2.72835	0.721244	0.848939	1087523	1088572	-	1050	ABC transporter (iron.B12.siderophore.hemin) , permease component
CfUMH14_1012	80	836	-13.0946	1.41806	0.455618	0.848939	1088657	1089709	-	1053	ABC transporter (iron.B12.siderophore.hemin) , periplasmic substrate-binding component
CfUMH14_1013	60	630	-16.2548	-4.08408	0.00258315	0.020493	1090397	1090882	-	486	FIG00511012: hypothetical protein
CfUMH14_1014	90	939	-14.7846	-2.2977	0.059555	0.390471	1091224	1091931	+	708	Purine nucleoside phosphorylase (EC 2.4.2.1)
CfUMH14_1015	164	1702	-11.9713	1.61179	0.550845	0.848939	1091970	1093133	+	1164	TsgA protein homolog
CfUMH14_1016	108	1125	-13.3149	0.120936	0.281025	0.848939	1093220	1094053	+	834	Outer membrane protein OmpK
CfUMH14_1017	56	589	-13.6408	1.33976	0.420512	0.848939	1094102	1094788	-	687	Predicted N-ribosylNicotinamide CRP-like regulator
CfUMH14_1018	18	197	-14.7991	2.19309	0.445245	0.848939	1094910	1095203	-	294	Chaperone-modulator protein CbpM
CfUMH14_1019	64	671	-14.0393	0.163623	0.275763	0.848939	1095203	1096123	-	921	DnaJ-class molecular chaperone CbpA
CfUMH14_1020	74	774	-13.3934	1.04266	0.408867	0.848939	1096317	1096946	-	630	Periplasmic thiol:disulfide interchange protein DsbA
CfUMH14_1021	26	279	-14.2388	2.29965	0.512406	0.848939	1097337	1097741	+	405	biphenyl-2,3-diol 1,2-dioxygenase III-related protein
CfUMH14_1022	14	155	-15.8107	0.851964	0.355276	0.848939	1097812	1098174	+	363	Suppression of copper sensitivity: putative copper binding protein ScsA
CfUMH14_1023	105	1094	-12.0306	2.77001	0.782442	0.850595	1098223	1100103	+	1881	Membrane protein, suppressor for copper-sensitivity ScsB
CfUMH14_1024	36	382	-14.5939	0.680351	0.321004	0.848939	1100100	1100723	+	624	Secreted protein, suppressor for copper-sensitivity ScsC
CfUMH14_1025	24	259	-14.8153	1.3687	0.383053	0.848939	1100713	1101219	+	507	Membrane protein, suppressor for copper-sensitivity ScsD
CfUMH14_1026	48	506	-13.3175	2.42266	0.59634	0.848939	1101355	1102110	+	756	membrane protein, putative
CfUMH14_1027	34	362	-14.061	1.90657	0.456566	0.848939	1102192	1102887	+	696	Transcriptional regulator, ArsR family
CfUMH14_1028	94	981	-12.2383	2.6707	0.786956	0.851344	1102975	1104216	+	1242	Glucose-1-phosphatase (EC 3.1.3.10)
CfUMH14_1029	10	114	-15.1101	3.14791	0.551003	0.848939	1104255	1104482	-	228	FIG00895798: hypothetical protein
CfUMH14_1030	50	527	-14.2296	0.483043	0.306512	0.848939	1104503	1105099	-	597	Flavoprotein WrbA
CfUMH14_1031	NA	NA	NA	NA	NA	NA	1105486	1105659	+	174	Conidiation-specific protein 10
CfUMH14_1032	84	877	-12.2735	2.92135	0.750858	0.848951	1105821	1106735	+	915	Permease of the drug/metabolite transporter (DMT) superfamily
CfUMH14_1033	48	506	-13.0035	3.05059	0.762457	0.849685	1106794	1107432	+	639	Transcriptional regulator RutR of pyrimidine catabolism (TetR family)
CfUMH14_1034	22	238	-15.6085	0.0229839	0.267846	0.848939	1107429	1107824	-	396	Putative secreted protein
CfUMH14_1035	278	2878	-10.8741	2.29068	0.778333	0.850595	1107884	1111846	-	3963	Transcriptional repressor of PutA and PutP / Proline dehydrogenase (EC 1.5.99.8) (Proline oxidase) / Delta-1-pyrroline-5-carboxylate dehydrogenase (EC 1.5.1.12)
CfUMH14_1036	16	176	-14.9366	2.239	0.485853	0.848939	1112095	1112235	-	141	hypothetical protein
CfUMH14_1037	116	1207	-12.04	2.4664	0.746043	0.848939	1112269	1113777	+	1509	Proline/sodium symporter PutP (TC 2.A.21.2.1) @ Propionate/sodium symporter
CfUMH14_1038	14	155	-19.5555	-6.6377	6.32196e-09	6.68723e-08	1113868	1114002	-	135	hypothetical protein
CfUMH14_1039	44	465	-13.6533	1.99666	0.497571	0.848939	1113990	1114823	+	834	Ferrous iron transport permease EfeU
CfUMH14_1040	80	836	-13.2953	1.01675	0.406126	0.848939	1114882	1116009	+	1128	Ferrous iron transport periplasmic protein EfeO, contains peptidase-M75 domain and (frequently) cupredoxin-like domain
CfUMH14_1041	64	671	-13.8899	0.462498	0.304642	0.848939	1116015	1117298	+	1284	Ferrous iron transport peroxidase EfeB
CfUMH14_1042	48	506	-13.1438	2.77	0.636008	0.848939	1117821	1118609	+	789	Phosphate starvation-inducible protein PhoH, predicted ATPase
CfUMH14_1043	126	1311	-13.9655	-1.62141	0.111626	0.656784	1118993	1119907	-	915	Virulence factor VirK
CfUMH14_1044	NA	NA	NA	NA	NA	NA	1120224	1120343	+	120	hypothetical protein
CfUMH14_1045	166	1723	-15.4397	-5.35975	5.13863e-05	0.000441514	1120854	1121768	-	915	FIG00761799: membrane protein
CfUMH14_1046	8	94	-20.2589	-6.57068	1.43313e-07	1.37258e-06	1122349	1122462	-	114	hypothetical protein
CfUMH14_1047	NA	NA	NA	NA	NA	NA	1123023	1123107	-	85	tRNA-Ser-GGA
CfUMH14_1048	80	836	-12.9379	1.73155	0.560494	0.848939	1123344	1124282	+	939	Putative 2-hydroxyacid dehydrogenase YcdW (EC 1.-.-.-)
CfUMH14_1049	72	754	-12.6316	2.64426	0.707282	0.848939	1124369	1125106	+	738	Putative hydrolase YcdX (EC 3.1.-.-)
CfUMH14_1050	46	485	-13.9381	1.30172	0.400139	0.848939	1125130	1125684	+	555	Putative oxidoreductase component of anaerobic dehydrogenases; Functional role page for Chaperone protein TorD
CfUMH14_1051	36	382	-17.1265	-4.38489	0.000805286	0.00658619	1125846	1126268	+	423	Inner membrane protein YcdZ
CfUMH14_1052	100	1042	-13.7884	-0.606167	0.204499	0.848939	1126315	1127148	-	834	Curli production assembly/transport component CsgG
CfUMH14_1053	36	382	-14.799	0.270109	0.289689	0.848939	1127174	1127557	-	384	Curli production assembly/transport component CsgF
CfUMH14_1054	36	382	-14.074	1.72016	0.439485	0.848939	1127613	1128029	-	417	Curli production assembly/transport component CsgE
CfUMH14_1055	94	981	-12.9163	1.31474	0.464441	0.848939	1128010	1128660	-	651	Transcriptional regulator CsgD for 2nd curli operon
CfUMH14_1056	72	754	-13.959	-0.0105165	0.252777	0.848939	1129395	1129880	+	486	Minor curlin subunit CsgB, nucleation component of curlin monomers
CfUMH14_1057	28	300	-14.6973	1.1765	0.366123	0.848939	1129921	1130370	+	450	Major curlin subunit precursor CsgA
CfUMH14_1058	40	424	-14.5506	0.470773	0.301181	0.848939	1130432	1130764	+	333	Putative curli production protein CsgC
CfUMH14_1059	30	320	-13.996	2.38671	0.533773	0.848939	1130917	1131237	+	321	Uncharacterized protein ymdA precursor
CfUMH14_1060	44	465	-13.4448	2.41367	0.570047	0.848939	1131338	1131880	+	543	COG2110, Macro domain, possibly ADP-ribose binding module
CfUMH14_1061	122	1269	-12.0397	2.3226	0.729824	0.848939	1131882	1133303	+	1422	Cardiolipin synthetase (EC 2.7.8.-)
CfUMH14_1062	114	1187	-12.2811	2.03396	0.679941	0.848939	1133323	1134483	-	1161	Glucans biosynthesis protein C (EC 2.1.-.-)
CfUMH14_1063	132	1372	-12.6963	0.783899	0.403504	0.848939	1134737	1136290	+	1554	Glucans biosynthesis protein G precursor
CfUMH14_1064	176	1826	-12.3745	0.602764	0.397257	0.848939	1136313	1138811	+	2499	Glucans biosynthesis glucosyltransferase H (EC 2.4.1.-)
CfUMH14_1065	18	197	-15.5491	0.692918	0.330799	0.848939	1138912	1139115	+	204	Putative outer membrane lipoprotein
CfUMH14_1066	26	279	-13.9454	2.88651	0.6265	0.848939	1139116	1139508	-	393	Acidic protein msyB
CfUMH14_1067	272	2816	-12.6513	-1.20116	0.147703	0.810056	1140097	1141518	+	1422	diguanylate cyclase
CfUMH14_1068	98	1022	-13.035	0.958249	0.421384	0.848939	1141582	1142802	-	1221	Multidrug-efflux transporter, major facilitator superfamily (MFS) (TC 2.A.1)
CfUMH14_1069	66	692	-16.7865	-5.41822	2.31515e-05	0.000200731	1142958	1143878	-	921	Lipid A biosynthesis lauroyl acyltransferase (EC 2.3.1.-)
CfUMH14_1070	102	1063	-12.593	1.72812	0.580619	0.848939	1144039	1145151	+	1113	Rhodanese domain protein, Enterobacterial subgroup, YceA homolog
CfUMH14_1071	49	516	-13.7498	1.4998	0.464465	0.848939	1145198	1145773	-	576	Protein yceI precursor
CfUMH14_1072	36	382	-14.3717	1.12473	0.367166	0.848939	1145775	1146239	-	465	Cytochrome B561
CfUMH14_1073	16	176	-19.5652	-7.01818	6.66698e-10	7.62856e-09	1146501	1146617	+	117	hypothetical protein
CfUMH14_1074	24	259	-16.8008	-2.60225	0.0395853	0.26918	1146604	1146717	-	114	Putative inner membrane protein
CfUMH14_1075	94	981	-12.738	1.6713	0.568398	0.848939	1146773	1147888	-	1116	N-methyl-L-amino-acid oxidase (EC 1.5.3.2); N-methyl-L-tryptophan oxidase (EC 1.5.3.-)
CfUMH14_1076	20	217	-14.9123	1.67777	0.396909	0.848939	1148003	1148257	-	255	FIG074102: hypothetical protein
CfUMH14_1077	24	259	-15.1832	0.632953	0.316205	0.848939	1148598	1148843	-	246	DNA-damage-inducible protein I
CfUMH14_1078	72	754	-13.3294	1.24858	0.426813	0.848939	1148909	1149955	-	1047	Dihydroorotase (EC 3.5.2.3)
CfUMH14_1079	39	413	-13.7805	2.08216	0.518401	0.848939	1150061	1150621	-	561	Putative lipoprotein yceB precursor
CfUMH14_1080	64	671	-12.668	2.90623	0.780477	0.850595	1150736	1151944	-	1209	MFS superfamily export protein YceL
CfUMH14_1081	60	630	-13.3847	1.65611	0.49264	0.848939	1152204	1152788	+	585	Ribosomal-protein-S5p-alanine acetyltransferase
CfUMH14_1082	44	465	-13.4277	2.44787	0.599024	0.848939	1152823	1153470	+	648	Protein of unknown function YceH
CfUMH14_1083	70	733	-12.7222	2.54325	0.657162	0.848939	1153472	1154395	+	924	Virulence factor MviM
CfUMH14_1084	106	1104	-17.6839	-8.56371	2.50549e-13	7.31665e-12	1154618	1156153	+	1536	Proposed peptidoglycan lipid II flippase MurJ
CfUMH14_1085	22	238	-14.6048	2.03041	0.446793	0.848939	1156239	1156631	-	393	Flagellar biosynthesis protein FlgN
CfUMH14_1086	12	135	-14.7152	3.45574	0.564507	0.848939	1156665	1156958	-	294	Negative regulator of flagellin synthesis FlgM
CfUMH14_1087	60	630	-13.4912	1.44315	0.436631	0.848939	1157052	1157855	-	804	Flagellar basal-body P-ring formation protein FlgA
CfUMH14_1088	20	217	-15.0392	1.424	0.388279	0.848939	1157869	1158285	+	417	Flagellar basal-body rod protein FlgB
CfUMH14_1089	33	351	-13.0674	3.97732	0.765787	0.849685	1158289	1158693	+	405	Flagellar basal-body rod protein FlgC
CfUMH14_1090	52	547	-12.835	3.16112	0.782764	0.850595	1158705	1159403	+	699	Flagellar basal-body rod modification protein FlgD
CfUMH14_1091	112	1166	-11.9237	2.79933	0.804248	0.853144	1159430	1160641	+	1212	Flagellar hook protein FlgE
CfUMH14_1092	61	640	-12.9347	2.50933	0.635868	0.848939	1160662	1161417	+	756	Flagellar basal-body rod protein FlgF
CfUMH14_1093	50	527	-13.383	2.17615	0.571478	0.848939	1161431	1162213	+	783	Flagellar basal-body rod protein FlgG
CfUMH14_1094	59	620	-12.537	3.39931	0.836187	0.860594	1162262	1162969	+	708	Flagellar L-ring protein FlgH
CfUMH14_1095	70	733	-12.9151	2.1574	0.604554	0.848939	1162982	1164079	+	1098	Flagellar P-ring protein FlgI
CfUMH14_1096	44	465	-12.9948	3.31372	0.774062	0.850462	1164079	1165029	+	951	Flagellar protein FlgJ [peptidoglycan hydrolase] (EC 3.2.1.-)
CfUMH14_1097	140	1455	-12.4576	1.09275	0.464375	0.848939	1165094	1166752	+	1659	Flagellar hook-associated protein FlgK
CfUMH14_1098	74	774	-12.722	2.38533	0.669052	0.848939	1166767	1167720	+	954	Flagellar hook-associated protein FlgL
CfUMH14_1099	104	1084	-12.1426	2.57336	0.762482	0.849685	1167798	1168997	-	1200	MFS permease protein
CfUMH14_1100	14	155	-16.2447	-0.0161473	0.269677	0.848939	1168988	1169122	+	135	hypothetical protein
CfUMH14_1101	74	774	-12.7779	2.27355	0.628783	0.848939	1169145	1170044	+	900	Transcriptional regulator, LysR family
CfUMH14_1102	176	1826	-14.1701	-2.98845	0.0273725	0.194178	1170085	1173348	-	3264	Ribonuclease E (EC 3.1.26.12)
CfUMH14_1103	72	754	-14.1871	-0.466818	0.218463	0.848939	1174006	1175001	+	996	Ribosomal large subunit pseudouridine synthase C (EC 4.2.1.70)
CfUMH14_1104	45	475	-13.3117	2.61653	0.61515	0.848939	1175084	1175668	-	585	FIG146278: Maf/YceF/YhdE family protein
CfUMH14_1105	40	424	-15.6698	-1.76759	0.0952647	0.577753	1175866	1176387	+	522	COG1399 protein, clustered with ribosomal protein L32p
CfUMH14_1106	8	94	-17.4235	-0.899747	0.180521	0.848939	1176404	1176577	+	174	LSU ribosomal protein L32p
CfUMH14_1107	74	774	-14.1822	-0.534889	0.209925	0.848939	1176730	1177779	+	1050	Phosphate:acyl-ACP acyltransferase PlsX
CfUMH14_1108	70	733	-18.4047	-8.82177	1.90899e-14	1.56669e-12	1177857	1178810	+	954	3-oxoacyl-[acyl-carrier-protein] synthase, KASIII (EC 2.3.1.180)
CfUMH14_1109	56	589	-18.4737	-8.3261	2.37355e-13	6.97414e-12	1178826	1179755	+	930	Malonyl CoA-acyl carrier protein transacylase (EC 2.3.1.39)
CfUMH14_1110	62	650	-18.3036	-8.27477	2.07669e-13	6.37744e-12	1179768	1180502	+	735	3-oxoacyl-[acyl-carrier protein] reductase (EC 1.1.1.100)
CfUMH14_1111	16	176	-19.811	-7.5098	3.85515e-11	5.1402e-10	1180658	1180894	+	237	Acyl carrier protein
CfUMH14_1112	104	1084	-13.168	0.522581	0.352422	0.848939	1180980	1182221	+	1242	3-oxoacyl-[acyl-carrier-protein] synthase, KASII (EC 2.3.1.179)
CfUMH14_1113	58	609	-14.4354	-0.349114	0.228184	0.848939	1182357	1183166	+	810	Aminodeoxychorismate lyase (EC 4.1.3.38)
CfUMH14_1114	108	1125	-12.2811	2.18844	0.69403	0.848939	1183169	1184191	+	1023	FIG004453: protein YceG like
CfUMH14_1115	52	547	-18.4683	-8.10541	5.64506e-13	1.33022e-11	1184181	1184822	+	642	Thymidylate kinase (EC 2.7.4.9)
CfUMH14_1116	84	877	-17.9482	-8.42822	4.98568e-13	1.21081e-11	1184819	1185823	+	1005	DNA polymerase III delta prime subunit (EC 2.7.7.7)
CfUMH14_1117	58	609	-14.6225	-0.723311	0.191656	0.848939	1185834	1186631	+	798	Putative deoxyribonuclease YcfH
CfUMH14_1118	126	1311	-12.6616	0.986439	0.433452	0.848939	1186925	1188358	+	1434	PTS system, glucose-specific IIB component (EC 2.7.1.69) / PTS system, glucose-specific IIC component (EC 2.7.1.69)
CfUMH14_1119	104	1084	-12.5799	1.69877	0.540951	0.848939	1188414	1190192	-	1779	Xaa-Pro aminopeptidase (EC 3.4.11.9)
CfUMH14_1120	114	1187	-12.1432	2.30974	0.73818	0.848939	1190209	1191663	-	1455	AMP nucleosidase (EC 3.2.2.4)
CfUMH14_1121	108	1125	-12.43	1.89073	0.621591	0.848939	1191782	1193098	-	1317	Shikimate transporter
CfUMH14_1122	18	197	-13.9058	3.97967	0.740148	0.848939	1193343	1193546	-	204	putative acetyltransferase protein
CfUMH14_1123	18	197	-15.6043	0.582521	0.328304	0.848939	1193644	1193865	+	222	hypothetical protein
CfUMH14_1124	NA	NA	NA	NA	NA	NA	1194042	1194476	-	435	Phosphoglycerate mutase (EC 5.4.2.1)
CfUMH14_1125	18	197	-15.8847	0.0218984	0.273124	0.848939	1195000	1195167	+	168	hypothetical protein
CfUMH14_1126	54	568	-13.4842	1.75594	0.48005	0.848939	1195305	1196072	-	768	Iron(III) dicitrate transport ATP-binding protein FecE (TC 3.A.1.14.1)
CfUMH14_1127	54	568	-13.6668	1.39083	0.436739	0.848939	1196073	1197029	-	957	Iron(III) dicitrate transport system permease protein FecD (TC 3.A.1.14.1)
CfUMH14_1128	46	485	-13.6179	1.94211	0.485855	0.848939	1197026	1198024	-	999	Iron(III) dicitrate transport system permease protein FecC (TC 3.A.1.14.1)
CfUMH14_1129	38	403	-14.8209	0.0743951	0.276121	0.848939	1198021	1198923	-	903	Iron(III) dicitrate transport system, periplasmic iron-binding protein FecB (TC 3.A.1.14.1)
CfUMH14_1130	170	1764	-11.8795	1.69243	0.615349	0.848939	1198982	1201306	-	2325	Iron(III) dicitrate transport protein FecA
CfUMH14_1131	52	547	-13.5587	1.71376	0.451477	0.848939	1201393	1202346	-	954	Iron(III) dicitrate transmembrane sensor protein FecR
CfUMH14_1132	28	300	-15.8157	-1.06022	0.161828	0.848939	1202343	1202864	-	522	RNA polymerase sigma factor FecI
CfUMH14_1133	24	259	-14.655	1.68942	0.410902	0.848939	1203087	1203314	-	228	hypothetical protein
CfUMH14_1134	NA	NA	NA	NA	NA	NA	1203363	1203435	-	73	tRNA-Asn-GTT
CfUMH14_1135	72	754	-12.5265	2.85432	0.775546	0.850595	1203762	1204679	+	918	Nitrogen assimilation regulatory protein Nac
CfUMH14_1136	78	816	-12.4175	2.84442	0.789434	0.852101	1204781	1205731	+	951	Alkanesulfonate utilization operon LysR-family regulator CbI
CfUMH14_1137	NA	NA	NA	NA	NA	NA	1205875	1205947	-	73	tRNA-Asn-GTT
CfUMH14_1138	138	1434	-11.5627	2.92368	0.811166	0.854222	1206047	1207501	-	1455	Putative inner membrane protein
CfUMH14_1139	NA	NA	NA	NA	NA	NA	1207695	1207767	+	73	tRNA-Asn-GTT
CfUMH14_1140	120	1249	-12.3893	1.67069	0.578209	0.848939	1207853	1209898	-	2046	Aldehyde dehydrogenase (EC 1.2.1.3), PaaZ
CfUMH14_1141	40	424	-14.2412	1.08953	0.363679	0.848939	1210184	1211113	+	930	Phenylacetate-CoA oxygenase, PaaG subunit
CfUMH14_1142	12	135	-17.2948	-1.70337	0.102728	0.616626	1211125	1211412	+	288	Phenylacetate-CoA oxygenase, PaaH subunit
CfUMH14_1143	32	341	-13.8943	2.40959	0.529147	0.848939	1211420	1212175	+	756	Phenylacetate-CoA oxygenase, PaaI subunit
CfUMH14_1144	30	320	-16.3826	-2.38647	0.050338	0.33843	1212188	1212688	+	501	Phenylacetate-CoA oxygenase, PaaJ subunit
CfUMH14_1145	45	475	-14.7325	-0.225008	0.238084	0.848939	1212696	1213766	+	1071	Phenylacetate-CoA oxygenase/reductase, PaaK subunit
CfUMH14_1146	34	362	-15.1657	-0.302999	0.236797	0.848939	1213763	1214530	+	768	Phenylacetate degradation enoyl-CoA hydratase PaaA (EC 4.2.1.17)
CfUMH14_1147	42	444	-14.0812	1.27212	0.397494	0.848939	1214533	1215321	+	789	Phenylacetate degradation enoyl-CoA hydratase PaaB (EC 4.2.1.17)
CfUMH14_1148	83	867	-13.3792	0.743935	0.349548	0.848939	1215325	1216743	+	1419	3-hydroxyacyl-CoA dehydrogenase PaaC (EC 1.1.1.-)
CfUMH14_1149	18	197	-15.5637	0.663811	0.340837	0.848939	1216736	1217158	+	423	Phenylacetic acid degradation protein PaaD, thioesterase
CfUMH14_1150	80	836	-12.8025	2.0024	0.55885	0.848939	1217158	1218363	+	1206	Acetyl-CoA acetyltransferase (EC 2.3.1.9); Beta-ketoadipyl CoA thiolase (EC 2.3.1.-)
CfUMH14_1151	94	981	-14.5994	-2.05148	0.0768539	0.487766	1218392	1219708	+	1317	Phenylacetate-coenzyme A ligase (EC 6.2.1.30) PaaF
CfUMH14_1152	70	733	-12.8759	2.23571	0.635812	0.848939	1219858	1220793	+	936	Phenylacetic acid degradation operon negative regulatory protein PaaX
CfUMH14_1153	34	362	-14.0844	1.85971	0.47165	0.848939	1220805	1221401	+	597	Phenylacetic acid degradation protein PaaY
CfUMH14_1154	205	2125	-11.5386	1.83679	0.70106	0.848939	1221424	1223610	-	2187	Putative OMR family iron-siderophore receptor precursor
CfUMH14_1155	28	300	-13.6118	3.34747	0.712242	0.848939	1223960	1224319	+	360	YcfF/hinT protein: a purine nucleoside phosphoramidase
CfUMH14_1156	26	279	-13.959	2.85925	0.575186	0.848939	1224322	1224696	+	375	YcfL protein: an outer membrane lipoprotein that is part of a salvage cluster
CfUMH14_1157	49	516	-13.5415	1.9164	0.520242	0.848939	1224710	1225351	+	642	Lipoprotein YcfM, part of a salvage pathway of unknown substrate
CfUMH14_1158	56	589	-14.2689	0.0834903	0.261431	0.848939	1225332	1226156	+	825	Thiamine kinase (EC 2.7.1.89) @ Adenosylcobinamide kinase (EC 2.7.1.156)
CfUMH14_1159	74	774	-16.8067	-5.78401	1.67386e-06	1.52928e-05	1226167	1227192	+	1026	Beta N-acetyl-glucosaminidase (EC 3.2.1.52)
CfUMH14_1160	48	506	-13.0208	3.01597	0.753953	0.849685	1227214	1227756	+	543	YcfP protein: probably an esterase that is part of a salvage cluster
CfUMH14_1161	92	960	-13.1146	0.979609	0.419695	0.848939	1227993	1229297	+	1305	NADH dehydrogenase (EC 1.6.99.3)
CfUMH14_1162	54	568	-13.2624	2.19952	0.561743	0.848939	1229466	1230005	+	540	FIG01200701: possible membrane protein
CfUMH14_1163	175	1816	-11.4725	2.42325	0.77498	0.850595	1230063	1232243	-	2181	Aerobactin siderophore receptor IutA
CfUMH14_1164	38	403	-15.2828	-0.849397	0.181813	0.848939	1232499	1233134	-	636	putative transcriptional repressor
CfUMH14_1165	20	217	-13.7981	3.90613	0.707322	0.848939	1233378	1233635	+	258	Putative outer membrane protein
CfUMH14_1166	88	919	-13.5908	0.154042	0.28441	0.848939	1233722	1234687	-	966	L,D-transpeptidase YcfS
CfUMH14_1167	215	2228	-10.9687	2.83995	0.835084	0.860342	1234837	1238283	-	3447	Transcription-repair coupling factor
CfUMH14_1168	104	1084	-12.5136	1.83145	0.583317	0.848939	1238402	1239505	-	1104	FIG00510094: hypothetical protein
CfUMH14_1169	83	867	-17.8268	-8.15113	3.18537e-12	5.42689e-11	1239728	1240927	+	1200	Lipoprotein releasing system transmembrane protein LolC
CfUMH14_1170	40	424	-17.3816	-5.19134	1.89244e-05	0.00016438	1240920	1241621	+	702	Lipoprotein releasing system ATP-binding protein LolD
CfUMH14_1171	124	1290	-17.3997	-8.444	4.35329e-13	1.09638e-11	1241621	1242865	+	1245	Lipoprotein releasing system transmembrane protein LolE
CfUMH14_1172	64	671	-13.8603	0.521757	0.326409	0.848939	1242955	1243866	+	912	N-acetyl-D-glucosamine kinase (EC 2.7.1.59)
CfUMH14_1173	42	444	-13.1943	3.04591	0.667319	0.848939	1243882	1244703	+	822	NAD-dependent protein deacetylase of SIR2 family
CfUMH14_1174	96	1001	-12.8304	1.42633	0.497609	0.848939	1244803	1245852	-	1050	ABC transporter, periplasmic spermidine putrescine-binding protein PotD (TC 3.A.1.11.1)
CfUMH14_1175	70	733	-12.9172	2.15325	0.615395	0.848939	1245877	1246656	-	780	Spermidine Putrescine ABC transporter permease component potC (TC_3.A.1.11.1)
CfUMH14_1176	70	733	-13.1947	1.59808	0.502385	0.848939	1246653	1247510	-	858	Spermidine Putrescine ABC transporter permease component PotB (TC 3.A.1.11.1)
CfUMH14_1177	79	826	-12.6564	2.33041	0.668422	0.848939	1247494	1248630	-	1137	Putrescine transport ATP-binding protein PotA (TC 3.A.1.11.1)
CfUMH14_1178	121	1259	-12.4306	1.56433	0.544681	0.848939	1248881	1250107	+	1227	Tripeptide aminopeptidase (EC 3.4.11.4)
CfUMH14_1179	76	795	-13.0061	1.7412	0.540433	0.848939	1250210	1251331	-	1122	FIG002776: hypothetical protein
CfUMH14_1180	128	1331	-12.2711	1.72244	0.624191	0.848939	1251424	1252887	-	1464	Sensor protein PhoQ (EC 2.7.13.3)
CfUMH14_1181	60	630	-13.4527	1.52009	0.466817	0.848939	1252887	1253561	-	675	Transcriptional regulatory protein PhoP
CfUMH14_1182	6	73	-17.3893	-0.106299	0.270891	0.848939	1253632	1253787	-	156	Phage integrase
CfUMH14_1183	102	1063	-12.3987	2.11668	0.690311	0.848939	1253887	1254801	-	915	Phage integrase
CfUMH14_1184	44	465	-13.966	1.37139	0.406934	0.848939	1254956	1255576	-	621	FIG01200150: hypothetical protein
CfUMH14_1185	66	692	-12.5995	2.95581	0.769708	0.850291	1255573	1256379	-	807	Oxidoreductase, short-chain dehydrogenase/reductase family
CfUMH14_1186	62	650	-13.267	1.79858	0.536218	0.848939	1256366	1257031	-	666	long-chain acyl-CoA synthetase
CfUMH14_1187	98	1022	-12.5016	2.02521	0.61711	0.848939	1257028	1258470	-	1443	Long-chain-fatty-acid--CoA ligase (EC 6.2.1.3)
CfUMH14_1188	38	403	-13.5477	2.62086	0.60276	0.848939	1258451	1258969	-	519	Thermostable hemolysin delta-VPH
CfUMH14_1189	80	836	-13.8104	-0.0135275	0.255623	0.848939	1259475	1260014	-	540	Cytochrome b561 homolog 1
CfUMH14_1190	NA	NA	NA	NA	NA	NA	1260141	1260257	-	117	Gifsy-2 prophage protein
CfUMH14_1191	96	1001	-16.8532	-6.61922	6.492e-08	6.29367e-07	1260433	1261803	-	1371	Adenylosuccinate lyase (EC 4.3.2.2)
CfUMH14_1192	30	320	-17.7778	-5.1769	3.136e-05	0.000271407	1261807	1262448	-	642	FIG002903: a protein of unknown function perhaps involved in purine metabolism
CfUMH14_1193	78	816	-17.7644	-7.84933	1.43909e-11	2.05092e-10	1262483	1263589	-	1107	tRNA-specific 2-thiouridylase MnmA
CfUMH14_1194	24	259	-15.5434	-0.0875271	0.259573	0.848939	1263643	1264104	-	462	Nudix-like NDP and NTP phosphohydrolase YmfB
CfUMH14_1195	84	877	-12.914	1.64021	0.523357	0.848939	1264114	1265046	-	933	hypothetical protein
CfUMH14_1196	58	609	-12.7776	2.96655	0.765545	0.849685	1265081	1265698	-	618	Ribosomal large subunit pseudouridine synthase E (EC 4.2.1.70)
CfUMH14_1197	100	1042	-14.5283	-2.08589	0.0717032	0.46185	1265901	1267151	+	1251	Isocitrate dehydrogenase [NADP] (EC 1.1.1.42)
CfUMH14_1198	46	485	-13.2331	2.71176	0.630672	0.848939	1267287	1267796	-	510	DedA-family integral membrane protein
CfUMH14_1199	10	114	-15.5414	2.2854	0.460363	0.848939	1267971	1268207	-	237	virulence protein
CfUMH14_1200	38	403	-14.0902	1.53591	0.410405	0.848939	1268601	1269299	-	699	Arsenic resistance protein ArsH
CfUMH14_1201	104	1084	-12.9432	0.972129	0.418753	0.848939	1269750	1271039	+	1290	Arsenic efflux pump protein
CfUMH14_1202	43	455	-13.8756	1.61698	0.44219	0.848939	1271052	1271477	+	426	Arsenate reductase (EC 1.20.4.1)
CfUMH14_1203	10	114	-16.8837	-0.399224	0.234126	0.848939	1271721	1271849	+	129	Isocitrate dehydrogenase [NADP] (EC 1.1.1.42)
CfUMH14_1204	74	774	-13.7761	0.277178	0.286802	0.848939	1272428	1272853	+	426	Outer membrane protein X precursor
CfUMH14_1205	18	197	-16.3933	-0.995475	0.169214	0.848939	1273384	1273656	-	273	hypothetical protein
CfUMH14_1206	132	1372	-12.7573	0.661987	0.38413	0.848939	1274214	1275419	+	1206	Rtn protein
CfUMH14_1207	20	217	-15.28	0.942334	0.355266	0.848939	1275589	1275786	+	198	hypothetical protein
CfUMH14_1208	137	1424	-14.0257	-1.9814	0.0840556	0.526454	1275818	1276594	-	777	Lipopolysaccharide core biosynthesis protein RfaZ
CfUMH14_1209	234	2424	-11.4455	1.64311	0.659212	0.848939	1277018	1279105	-	2088	TonB-dependent receptor; Outer membrane receptor for ferrienterochelin and colicins
CfUMH14_1210	136	1414	-11.9464	2.19826	0.724919	0.848939	1279502	1281124	+	1623	Nickel ABC transporter, periplasmic nickel-binding protein nikA2 (TC 3.A.1.5.3)
CfUMH14_1211	78	816	-12.9047	1.87011	0.561007	0.848939	1281103	1282098	+	996	Nickel transport system permease protein nikB2 (TC 3.A.1.5.3)
CfUMH14_1212	60	630	-13.4054	1.61475	0.476967	0.848939	1282088	1282900	+	813	Nickel transport system permease protein nikC2 (TC 3.A.1.5.3)
CfUMH14_1213	52	547	-14.6553	-0.479346	0.222124	0.848939	1282894	1283688	+	795	Nickel transport ATP-binding protein nikD2 (TC 3.A.1.5.3)
CfUMH14_1214	32	341	-14.1574	1.88347	0.447982	0.848939	1283672	1284262	+	591	Nickel transport ATP-binding protein nikE2 (TC 3.A.1.5.3)
CfUMH14_1215	70	733	-13.505	0.977597	0.38308	0.848939	1284446	1285000	+	555	Candidate zinc-binding lipoprotein ZinT
CfUMH14_1216	70	733	-13.0714	1.84485	0.546931	0.848939	1285116	1285778	+	663	Putative transport protein
CfUMH14_1217	10	114	-18.5773	-3.78631	0.00365418	0.0285614	1286148	1286315	+	168	FIG074102: hypothetical protein
CfUMH14_1218	22	238	-14.4295	2.38093	0.490588	0.848939	1286319	1286501	+	183	FIG074102: hypothetical protein
CfUMH14_1219	62	650	-13.966	0.40044	0.298539	0.848939	1286718	1287362	+	645	Putative membrane protein
CfUMH14_1220	170	1764	-11.6831	2.0851	0.715654	0.848939	1287415	1289562	-	2148	Formate dehydrogenase H (EC 1.2.1.2)
CfUMH14_1221	10	114	-15.7839	1.80043	0.433971	0.848939	1289729	1289851	+	123	hypothetical protein
CfUMH14_1222	22	238	-14.8309	1.57818	0.395068	0.848939	1289923	1290171	+	249	Transglycosylase associated protein
CfUMH14_1223	12	135	-15.8011	1.28398	0.386953	0.848939	1290168	1290326	-	159	hypothetical protein
CfUMH14_1224	64	671	-12.7562	2.72989	0.737639	0.848939	1290444	1291349	-	906	FIG00638308: hypothetical protein
CfUMH14_1225	20	217	-14.342	2.8184	0.556405	0.848939	1291656	1291904	+	249	FIG00510582: hypothetical protein
CfUMH14_1226	28	300	-14.9866	0.597976	0.317467	0.848939	1291912	1292259	-	348	FIG00510195: hypothetical protein
CfUMH14_1227	56	589	-13.0255	2.57035	0.635963	0.848939	1292437	1293144	+	708	CTP synthase (EC 6.3.4.2)
CfUMH14_1228	78	816	-12.6932	2.29305	0.669782	0.848939	1293181	1294368	-	1188	FIG00510213: hypothetical protein
CfUMH14_1229	36	382	-13.5864	2.69529	0.609437	0.848939	1294468	1295286	+	819	Transcriptional regulator, AraC family
CfUMH14_1230	22	238	-14.4986	2.24271	0.478993	0.848939	1295243	1295689	-	447	Putative inner membrane protein
CfUMH14_1231	34	362	-14.1093	1.8099	0.447818	0.848939	1295828	1296331	-	504	Uncharacterized protein YeaK
CfUMH14_1232	188	1950	-11.1753	2.81206	0.823731	0.856362	1296375	1297865	-	1491	Putative two-component response regulator and GGDEF family protein YeaJ
CfUMH14_1233	60	630	-12.785	2.85567	0.733619	0.848939	1298029	1298799	+	771	Ubiquinone/menaquinone biosynthesis methyltransferase UbiE (EC 2.1.1.-)
CfUMH14_1234	122	1269	-12.2912	1.81971	0.642225	0.848939	1298865	1300148	-	1284	UPF0229 protein YeaH
CfUMH14_1235	165	1713	-11.7828	1.97146	0.691389	0.848939	1300270	1302204	-	1935	Uncharacterized protein YeaG
CfUMH14_1236	106	1104	-12.0465	2.71109	0.795704	0.852668	1302515	1303384	+	870	MltA-interacting protein MipA
CfUMH14_1237	66	692	-13.4087	1.33741	0.446829	0.848939	1303544	1304398	+	855	Putative oxidoreductase YeaE, aldo/keto reductase family
CfUMH14_1238	46	485	-14.3544	0.469082	0.309078	0.848939	1304686	1305570	-	885	Aldose 1-epimerase family protein YeaD
CfUMH14_1239	94	981	-18.0142	-8.88111	2.43421e-14	1.67925e-12	1305654	1306649	-	996	NAD-dependent glyceraldehyde-3-phosphate dehydrogenase (EC 1.2.1.12)
CfUMH14_1240	36	382	-14.5658	0.736519	0.33087	0.848939	1306991	1307404	+	414	Peptide methionine sulfoxide reductase MsrB (EC 1.8.4.12)
CfUMH14_1241	26	279	-15.0347	0.707807	0.332608	0.848939	1307447	1307722	+	276	Uncharacterized protein YeaC
CfUMH14_1242	34	362	-14.4247	1.17908	0.371928	0.848939	1307767	1308120	-	354	hypothetical protein
CfUMH14_1243	94	981	-12.0287	3.09003	0.8163	0.854609	1308205	1309458	-	1254	Chitinase (EC 3.2.1.14)
CfUMH14_1244	70	733	-12.9721	2.04327	0.533541	0.848939	1309713	1310831	+	1119	Putative oxidoreductase YdjL
CfUMH14_1245	166	1723	-11.9534	1.61283	0.627474	0.848939	1310858	1312237	+	1380	Putative transport protein YdjK, MFS superfamily
CfUMH14_1246	94	981	-14.1029	-1.05848	0.160128	0.848939	1312243	1313298	+	1056	Hypothetical zinc-type alcohol dehydrogenase-like protein YdjJ
CfUMH14_1247	75	785	-15.6886	-3.58609	0.00849365	0.0644813	1313323	1314159	+	837	Putative aldolase YdjI
CfUMH14_1248	102	1063	-13.8015	-0.688849	0.193585	0.848939	1314164	1315111	+	948	Uncharacterized sugar kinase YdjH
CfUMH14_1249	84	877	-12.4337	2.60081	0.755342	0.849685	1315121	1316104	+	984	Hypothetical oxidoreductase YdjG (EC 1.-.-.-)
CfUMH14_1250	78	816	-14.8352	-1.99091	0.080466	0.508656	1316241	1316999	+	759	Putative HTH-type transcriptional regulator YdjF
CfUMH14_1251	166	1723	-12.2459	1.02775	0.488482	0.848939	1317140	1318498	+	1359	Putative transport protein YdjK, MFS superfamily
CfUMH14_1252	48	506	-13.1919	2.6738	0.681897	0.848939	1318536	1319174	-	639	Nicotinamidase (EC 3.5.1.19)
CfUMH14_1253	74	774	-13.1083	1.61281	0.520061	0.848939	1319189	1320205	-	1017	L-asparaginase I, cytoplasmic (EC 3.5.1.1)
CfUMH14_1254	120	1249	-12.1569	2.13553	0.707442	0.848939	1320261	1322117	-	1857	Signal peptide peptidase SppA (EC 3.4.21.-)
CfUMH14_1255	32	341	-14.2991	1.60008	0.409902	0.848939	1322293	1322844	+	552	FIG002003: Protein YdjA
CfUMH14_1256	75	785	-13.1765	1.43821	0.457894	0.848939	1322961	1324004	+	1044	Selenide,water dikinase (EC 2.7.9.3)
CfUMH14_1257	136	1414	-12.5375	1.01605	0.458401	0.848939	1324009	1325955	+	1947	DNA topoisomerase III (EC 5.99.1.2)
CfUMH14_1258	78	816	-14.6991	-1.7187	0.102261	0.614601	1326016	1327359	-	1344	NADP-specific glutamate dehydrogenase (EC 1.4.1.4)
CfUMH14_1259	20	217	-15.8003	-0.0981964	0.258321	0.848939	1327597	1327872	+	276	probable exported protein YPO2166
CfUMH14_1260	28	300	-15.1081	0.354804	0.297842	0.848939	1327832	1328245	-	414	5-methyl-dCTP pyrophosphohydrolase (EC 3.6.1.-)
CfUMH14_1261	38	403	-15.2838	-0.851303	0.183307	0.848939	1328325	1328894	+	570	FIG00922551: hypothetical protein
CfUMH14_1262	50	527	-14.1916	0.558978	0.317985	0.848939	1328887	1329510	+	624	Putative phosphatidylglycerophosphate synthase
CfUMH14_1263	87	908	-12.4968	2.37466	0.694946	0.848939	1329611	1330918	-	1308	Putative thiosulfate sulfurtransferase ynjE (EC 2.8.1.1)
CfUMH14_1264	28	300	-13.5132	3.5446	0.721533	0.848939	1331007	1331639	-	633	ABC transporter, ATP-binding protein YnjD
CfUMH14_1265	114	1187	-12.4106	1.77489	0.576246	0.848939	1331639	1333126	-	1488	ABC transporter, permease protein YnjC
CfUMH14_1266	68	712	-12.9314	2.20729	0.592642	0.848939	1333147	1334316	-	1170	ABC transporter, periplasmic substrate-binding protein YnjB
CfUMH14_1267	38	403	-14.7299	0.25639	0.281108	0.848939	1334348	1334959	-	612	Alkaline phosphatase like protein
CfUMH14_1268	12	135	-19.8423	-6.79839	7.1809e-09	7.57896e-08	1334942	1335064	+	123	hypothetical protein
CfUMH14_1269	62	650	-12.8749	2.58264	0.689981	0.848939	1335043	1335603	-	561	DedA family inner membrane protein YdjX
CfUMH14_1270	64	671	-13.3558	1.5307	0.456926	0.848939	1335923	1336729	-	807	Exodeoxyribonuclease III (EC 3.1.11.2)
CfUMH14_1271	16	176	-15.1065	1.8991	0.421776	0.848939	1336916	1337029	-	114	hypothetical protein
CfUMH14_1272	86	898	-12.2813	2.83849	0.692131	0.848939	1337174	1338394	+	1221	Succinylornithine transaminase (EC 2.6.1.81)
CfUMH14_1273	66	692	-12.2597	3.63546	0.804475	0.853144	1338391	1339425	+	1035	Arginine N-succinyltransferase (EC 2.3.1.109)
CfUMH14_1274	96	1001	-12.4614	2.16438	0.616752	0.848939	1339422	1340900	+	1479	Succinylglutamic semialdehyde dehydrogenase (EC 1.2.1.71)
CfUMH14_1275	78	816	-12.8498	1.97981	0.573524	0.848939	1341121	1342239	+	1119	Succinylarginine dihydrolase (EC 3.5.3.23)
CfUMH14_1276	58	609	-13.3168	1.88818	0.529013	0.848939	1342232	1343197	+	966	Succinylglutamate desuccinylase (EC 3.5.1.96)
CfUMH14_1277	19	207	-15.4479	0.747485	0.340851	0.848939	1343547	1344032	+	486	Periplasmic protein related to spheroblast formation
CfUMH14_1278	38	403	-14.804	0.108344	0.273494	0.848939	1344386	1344961	+	576	FIG00510385: hypothetical protein
CfUMH14_1279	52	547	-13.1168	2.59755	0.626134	0.848939	1344921	1345808	-	888	Excinuclease cho (excinuclease ABC alternative C subunit)
CfUMH14_1280	68	712	-18.178	-8.28597	2.83735e-13	7.99159e-12	1345940	1346770	-	831	NAD synthetase (EC 6.3.1.5)
CfUMH14_1281	22	238	-13.8914	3.45719	0.68126	0.848939	1347019	1347312	+	294	Osmotically inducible lipoprotein E precursor
CfUMH14_1282	24	259	-15.0433	0.912778	0.347078	0.848939	1347611	1347931	+	321	PTS system, chitobiose-specific IIB component (EC 2.7.1.69)
CfUMH14_1283	132	1372	-12.4239	1.32866	0.51383	0.848939	1348019	1349377	+	1359	PTS system, N,N'-diacetylchitobiose-specific IIC component
CfUMH14_1284	14	155	-15.2676	1.9381	0.424465	0.848939	1349432	1349779	+	348	PTS system, N,N'-diacetylchitobiose-specific IIA component
CfUMH14_1285	113	1176	-13.9476	-1.27398	0.140763	0.785499	1349793	1350632	+	840	N,N'-diacetylchitobiose-specific regulator ChbR, AraC family
CfUMH14_1286	106	1104	-12.692	1.4202	0.506724	0.848939	1350757	1352112	+	1356	N,N'-diacetylchitobiose-specific 6-phospho-beta-glucosidase (EC 3.2.1.86)
CfUMH14_1287	56	589	-12.912	2.79727	0.651496	0.848939	1352125	1352883	+	759	Cellobiose phosphotransferase system YdjC-like protein
CfUMH14_1288	158	1641	-11.8157	2.02997	0.698992	0.848939	1352920	1355178	-	2259	Catalase (EC 1.11.1.6)
CfUMH14_1289	18	197	-14.7752	2.2407	0.478621	0.848939	1355395	1355634	+	240	Cell division activator cedA
CfUMH14_1290	90	939	-12.7383	1.7949	0.562957	0.848939	1355698	1357089	-	1392	L-cystine uptake protein TcyP
CfUMH14_1291	50	527	-14.2966	0.349034	0.289811	0.848939	1357225	1357824	-	600	FIG00509798: hypothetical protein
CfUMH14_1292	54	568	-12.3486	4.02723	0.826045	0.856636	1357908	1358669	-	762	2-deoxy-D-gluconate 3-dehydrogenase (EC 1.1.1.125)
CfUMH14_1293	36	382	-15.6304	-1.39264	0.129946	0.739172	1358817	1359485	-	669	2-deoxyglucose-6-phosphate hydrolase YniC
CfUMH14_1294	44	465	-14.0487	1.20589	0.390949	0.848939	1359653	1360189	+	537	Putative membrane protein
CfUMH14_1295	58	609	-13.1166	2.28865	0.624623	0.848939	1360328	1361113	-	786	Ribulosamine/erythrulosamine 3-kinase potentially involved in protein deglycation
CfUMH14_1296	66	692	-13.1074	1.94	0.569041	0.848939	1361384	1362313	-	930	6-phosphofructokinase class II (EC 2.7.1.11)
CfUMH14_1297	58	609	-13.1337	2.25434	0.548097	0.848939	1362601	1363359	+	759	Putative outer membrane protein
CfUMH14_1298	96	1001	-12.2688	2.54963	0.754939	0.849685	1364088	1365296	+	1209	Phage integrase
CfUMH14_1299	20	217	-15.0842	1.33397	0.397188	0.848939	1365254	1365490	-	237	hypothetical protein
CfUMH14_1300	14	155	-14.9474	2.57843	0.475501	0.848939	1365595	1365786	-	192	hypothetical protein
CfUMH14_1301	6	73	-20.2287	-5.78515	7.1475e-06	6.28874e-05	1365998	1366144	-	147	hypothetical protein
CfUMH14_1302	12	135	-15.9959	0.894432	0.355033	0.848939	1366395	1366652	-	258	hypothetical protein
CfUMH14_1303	20	217	-13.811	3.88044	0.712555	0.848939	1366864	1367136	-	273	Phage protein
CfUMH14_1304	32	341	-13.0202	4.15786	0.789921	0.852101	1367360	1367911	-	552	probable DNA methylase
CfUMH14_1305	34	362	-13.9813	2.06588	0.504101	0.848939	1368060	1368740	-	681	Phage exonuclease (EC 3.1.11.3); Putative phage-encoded enzyme involved in integration-recombination
CfUMH14_1306	52	547	-13.456	1.91919	0.49621	0.848939	1368737	1369582	-	846	FIG01078329: hypothetical protein
CfUMH14_1307	14	155	-14.6646	3.14411	0.558459	0.848939	1369601	1369885	-	285	hypothetical protein
CfUMH14_1308	32	341	-15.7378	-1.27731	0.141043	0.786144	1369893	1370864	-	972	TolA protein
CfUMH14_1309	6	73	-16.8409	0.990561	0.378919	0.848939	1370941	1371087	-	147	hypothetical protein
CfUMH14_1310	8	94	-19.9616	-5.97602	1.33563e-06	1.22498e-05	1371144	1371302	-	159	hypothetical protein
CfUMH14_1311	10	114	-15.0738	3.22055	0.539417	0.848939	1371299	1371472	-	174	hypothetical protein
CfUMH14_1312	16	176	-14.0087	4.09473	0.683425	0.848939	1371615	1371935	-	321	hypothetical protein
CfUMH14_1313	40	424	-13.7365	2.0989	0.539002	0.848939	1372870	1373355	-	486	hypothetical protein
CfUMH14_1314	40	424	-18.6418	-7.71164	5.85088e-12	9.3457e-11	1373392	1374096	-	705	COG2932: Predicted transcriptional regulator
CfUMH14_1315	16	176	-19.0636	-6.01498	1.96407e-07	1.85129e-06	1374208	1374435	+	228	Cro
CfUMH14_1316	30	320	-15.1837	0.0112431	0.266925	0.848939	1374466	1375008	+	543	FIG00639556: hypothetical protein
CfUMH14_1317	48	506	-13.0716	2.9144	0.699091	0.848939	1375194	1376135	+	942	Origin specific replication initiation factor #replication protein O
CfUMH14_1318	30	320	-13.8395	2.69972	0.561397	0.848939	1376132	1376821	+	690	Origin specific replication binding factor
CfUMH14_1319	14	155	-15.2715	1.93025	0.437828	0.848939	1376823	1377122	+	300	Ren protein
CfUMH14_1320	26	279	-13.9443	2.88863	0.606012	0.848939	1377119	1377559	+	441	Phage eae protein
CfUMH14_1321	8	94	-15.1614	3.62442	0.557832	0.848939	1377556	1377741	+	186	Phage protein
CfUMH14_1322	46	485	-13.1504	2.87712	0.63933	0.848939	1377738	1378322	+	585	Phage protein
CfUMH14_1323	12	135	-14.5973	3.69159	0.631458	0.848939	1378348	1378500	+	153	hypothetical protein
CfUMH14_1324	58	609	-13.1059	2.30993	0.597356	0.848939	1378497	1379192	+	696	hypothetical protein
CfUMH14_1325	34	362	-13.1961	3.63622	0.76555	0.849685	1379185	1379463	+	279	hypothetical protein
CfUMH14_1326	18	197	-15.0781	1.63497	0.393038	0.848939	1379726	1379983	+	258	DNA polymerase III theta subunit (EC 2.7.7.7)
CfUMH14_1327	24	259	-14.185	2.62943	0.548096	0.848939	1380019	1380237	+	219	hypothetical protein
CfUMH14_1328	28	300	-14.995	0.581097	0.315845	0.848939	1380437	1380886	+	450	Phage NinB DNA recombination
CfUMH14_1329	4	52	-15.8518	3.93951	0.560084	0.848939	1381046	1381189	+	144	hypothetical protein
CfUMH14_1330	46	485	-13.3978	2.38228	0.560398	0.848939	1381543	1382127	+	585	Phage protein
CfUMH14_1331	212	2197	-10.8603	3.09703	0.839754	0.862326	1382608	1385100	+	2493	Phage tail length tape-measure protein 1
CfUMH14_1332	34	362	-13.5394	2.94969	0.597234	0.848939	1385100	1385597	+	498	Phage protein
CfUMH14_1333	32	341	-13.7765	2.64533	0.591717	0.848939	1385597	1386067	+	471	Phage protein
CfUMH14_1334	26	279	-14.2341	2.30903	0.477357	0.848939	1386090	1386446	+	357	Phage protein
CfUMH14_1335	242	2507	-10.311	3.81552	0.896961	0.899607	1386433	1388910	+	2478	FIG00553532: hypothetical protein
CfUMH14_1336	308	3188	-11.1742	1.39573	0.620656	0.848939	1388969	1391212	+	2244	Phage tail fibers
CfUMH14_1337	324	3353	-11.5401	0.518254	0.388533	0.848939	1391244	1393205	-	1962	Acyltransferase family protein
CfUMH14_1338	148	1537	-17.6373	-9.42579	1.73049e-15	7.90179e-13	1393692	1395620	+	1929	Threonyl-tRNA synthetase (EC 6.1.1.3)
CfUMH14_1339	42	444	-19.035	-8.63547	1.9833e-14	1.60009e-12	1395723	1396166	+	444	Translation initiation factor 3
CfUMH14_1340	20	217	-19.6226	-7.74273	3.98383e-12	6.58438e-11	1396263	1396460	+	198	LSU ribosomal protein L35p
CfUMH14_1341	32	341	-19.1704	-8.14244	3.99606e-13	1.03941e-11	1396516	1396872	+	357	LSU ribosomal protein L20p
CfUMH14_1342	62	650	-18.4784	-8.62426	2.22491e-14	1.62777e-12	1397242	1398225	+	984	Phenylalanyl-tRNA synthetase alpha chain (EC 6.1.1.20)
CfUMH14_1343	164	1702	-16.8198	-8.08522	9.84308e-12	1.47801e-10	1398241	1400628	+	2388	Phenylalanyl-tRNA synthetase beta chain (EC 6.1.1.20)
CfUMH14_1344	22	238	-17.9082	-4.5765	0.000399267	0.00330524	1400633	1400932	+	300	Integration host factor alpha subunit
CfUMH14_1345	64	671	-12.9806	2.28108	0.606308	0.848939	1401086	1402066	+	981	Vitamin B12 ABC transporter, permease component BtuC
CfUMH14_1346	32	341	-13.8166	2.56507	0.570814	0.848939	1402127	1402678	+	552	Glutathione peroxidase family protein
CfUMH14_1347	46	485	-12.7361	3.70561	0.839291	0.862298	1402678	1403427	+	750	Vitamin B12 ABC transporter, ATPase component BtuD
CfUMH14_1348	42	444	-18.5952	-7.75596	8.38183e-12	1.27468e-10	1403505	1403969	+	465	Probable lipoprotein nlpC precursor
CfUMH14_1349	72	754	-12.4312	3.04507	0.686655	0.848939	1404286	1404999	+	714	FIG00509894: hypothetical protein
CfUMH14_1350	114	1187	-12.4435	1.70915	0.602967	0.848939	1405061	1406503	+	1443	Selenoprotein O and cysteine-containing homologs
CfUMH14_1351	38	403	-14.0616	1.59306	0.427924	0.848939	1406500	1407279	-	780	ABC-type hemin transport system, ATPase component
CfUMH14_1352	52	547	-13.2167	2.39785	0.636257	0.848939	1407272	1408264	-	993	Hemin ABC transporter, permease protein
CfUMH14_1353	48	506	-13.9739	1.10981	0.376401	0.848939	1408264	1409085	-	822	Periplasmic hemin-binding protein
CfUMH14_1354	62	650	-12.8406	2.65129	0.702586	0.848939	1409082	1410113	-	1032	Hemin transport protein HmuS
CfUMH14_1355	147	1527	-12.1271	1.61397	0.609095	0.848939	1410161	1412143	-	1983	TonB-dependent hemin , ferrichrome receptor
CfUMH14_1356	16	176	-16.8486	-1.58514	0.112696	0.662265	1412218	1412397	-	180	putative cytoplasmic protein
CfUMH14_1357	10	114	-20.1302	-6.89216	1.2444e-08	1.28768e-07	1412436	1412579	+	144	hypothetical protein
CfUMH14_1358	74	774	-12.9112	2.00698	0.553528	0.848939	1412576	1413622	-	1047	2-keto-3-deoxy-D-arabino-heptulosonate-7- phosphate synthase I alpha (EC 2.5.1.54)
CfUMH14_1359	62	650	-12.8541	2.62423	0.67711	0.848939	1413749	1414582	-	834	FIG137360: hypothetical protein
CfUMH14_1360	14	155	-15.8063	0.860652	0.351452	0.848939	1414705	1414854	-	150	hypothetical protein
CfUMH14_1361	142	1476	-11.7437	2.47997	0.752531	0.849685	1414910	1417288	+	2379	Phosphoenolpyruvate synthase (EC 2.7.9.2)
CfUMH14_1362	144	1496	-12.7962	0.33482	0.332929	0.848939	1417356	1418993	-	1638	Long-chain-fatty-acid--CoA ligase (EC 6.2.1.3)
CfUMH14_1363	17	186	-15.1353	1.6767	0.422511	0.848939	1419076	1419369	-	294	Ferredoxin-like protein FixX
CfUMH14_1364	72	754	-12.9281	2.05127	0.570045	0.848939	1419366	1420655	-	1290	Probable electron transfer flavoprotein-quinone oxidoreductase FixC (EC 1.5.5.-)
CfUMH14_1365	80	836	-12.7011	2.2052	0.643469	0.848939	1420713	1421648	-	936	Electron transfer flavoprotein, alpha subunit
CfUMH14_1366	48	506	-14.382	0.293599	0.288337	0.848939	1421670	1422434	-	765	Electron transfer flavoprotein, beta subunit
CfUMH14_1367	114	1187	-13.1393	0.317397	0.318179	0.848939	1422909	1423799	+	891	Transcriptional regulator, AraC family
CfUMH14_1368	78	816	-13.8935	-0.107487	0.249506	0.848939	1423854	1425005	-	1152	Crotonobetainyl-CoA dehydrogenase (EC 1.3.99.-)
CfUMH14_1369	154	1599	-12.1342	1.46649	0.574254	0.848939	1425019	1426614	-	1596	Acetyl-CoA:acetoacetyl-CoA transferase, alpha subunit (EC 2.8.3.8)
CfUMH14_1370	50	527	-14.5079	-0.0736231	0.258048	0.848939	1426770	1427528	-	759	3-dehydroquinate dehydratase I (EC 4.2.1.10)
CfUMH14_1371	80	836	-13.1256	1.3561	0.448804	0.848939	1427565	1428431	-	867	Shikimate/quinate 5-dehydrogenase I beta (EC 1.1.1.282)
CfUMH14_1372	142	1476	-12.7491	0.469061	0.352761	0.848939	1428453	1429688	-	1236	FIG00638001: hypothetical protein
CfUMH14_1373	112	1166	-13.1448	0.357173	0.322797	0.848939	1429930	1431090	-	1161	Putative transport system permease protein
CfUMH14_1374	30	320	-15.5311	-0.683466	0.199431	0.848939	1431199	1431555	-	357	FIG00638201: hypothetical protein
CfUMH14_1375	83	867	-13.0749	1.3526	0.468789	0.848939	1432005	1433114	-	1110	Putative membrane protein
CfUMH14_1376	16	176	-15.0901	1.93202	0.431527	0.848939	1433108	1433323	-	216	hypothetical protein
CfUMH14_1377	243	2517	-10.9581	2.50929	0.802718	0.853144	1433328	1436384	+	3057	Glycolate dehydrogenase (EC 1.1.99.14), subunit GlcD
CfUMH14_1378	28	300	-14.3548	1.86152	0.452507	0.848939	1436381	1436791	+	411	1,4-dihydroxy-2-naphthoyl-CoA hydrolase (EC 3.1.2.28) in menaquinone biosynthesis
CfUMH14_1379	16	176	-15.6787	0.754667	0.3461	0.848939	1436869	1437057	+	189	FIG00639040: hypothetical protein
CfUMH14_1380	64	671	-13.2185	1.80533	0.520036	0.848939	1437124	1437975	-	852	Metallo-beta-lactamase superfamily protein PA0057
CfUMH14_1381	63	661	-13.217	1.85299	0.531112	0.848939	1438098	1438976	+	879	LysR-family transcriptional regulator clustered with PA0057
CfUMH14_1382	24	259	-15.2832	0.432993	0.313015	0.848939	1439467	1439835	+	369	Iron binding protein SufA for iron-sulfur cluster assembly
CfUMH14_1383	98	1022	-12.6497	1.7289	0.575589	0.848939	1439844	1441331	+	1488	Iron-sulfur cluster assembly protein SufB
CfUMH14_1384	49	516	-13.7377	1.52386	0.450367	0.848939	1441348	1442094	+	747	Iron-sulfur cluster assembly ATPase protein SufC
CfUMH14_1385	84	877	-13.266	0.936285	0.392366	0.848939	1442069	1443340	+	1272	Iron-sulfur cluster assembly protein SufD
CfUMH14_1386	86	898	-12.2989	2.80336	0.780734	0.850595	1443337	1444557	+	1221	Cysteine desulfurase (EC 2.8.1.7), SufS subfamily
CfUMH14_1387	34	362	-14.3305	1.36747	0.394931	0.848939	1444570	1444986	+	417	Sulfur acceptor protein SufE for iron-sulfur cluster assembly
CfUMH14_1388	98	1022	-12.6017	1.82497	0.592768	0.848939	1445110	1446114	+	1005	L,D-transpeptidase YnhG
CfUMH14_1389	18	197	-17.959	-4.12675	0.00144647	0.0116698	1446182	1446418	-	237	major outer membrane lipoprotein
CfUMH14_1390	74	774	-14.165	-0.500658	0.218268	0.848939	1446728	1448140	-	1413	Pyruvate kinase (EC 2.7.1.40)
CfUMH14_1391	154	1599	-11.7647	2.20547	0.740162	0.848939	1448555	1449898	-	1344	Amino acid transporter
CfUMH14_1392	96	1001	-13.0382	1.01086	0.418907	0.848939	1449919	1450812	-	894	Proline iminopeptidase (EC 3.4.11.5)
CfUMH14_1393	94	981	-15.0285	-2.90956	0.0268744	0.1915	1450874	1451611	-	738	FIG074102: hypothetical protein
CfUMH14_1394	174	1806	-12.6825	0.0195954	0.288854	0.848939	1451624	1452850	-	1227	Ribokinase (EC 2.7.1.15)
CfUMH14_1395	66	692	-13.2013	1.75221	0.508714	0.848939	1453345	1454367	+	1023	Methionine ABC transporter ATP-binding protein
CfUMH14_1396	44	465	-13.6724	1.95851	0.518686	0.848939	1454360	1455028	+	669	Methionine ABC transporter permease protein
CfUMH14_1397	68	712	-12.5565	2.95695	0.732133	0.848939	1455050	1455862	+	813	Methionine ABC transporter substrate-binding protein
CfUMH14_1398	14	155	-14.9079	2.65746	0.489604	0.848939	1455885	1456031	+	147	Beta-lactamase class C and other penicillin binding proteins
CfUMH14_1399	286	2961	-12.3648	-0.772358	0.194568	0.848939	1456456	1458321	-	1866	hypothetical protein
CfUMH14_1400	222	2301	-11.457	1.77133	0.687171	0.848939	1458762	1461827	-	3066	Tetrathionate reductase subunit A
CfUMH14_1401	100	1042	-12.3671	2.23634	0.657973	0.848939	1461820	1462842	-	1023	Tetrathionate reductase subunit C
CfUMH14_1402	44	465	-12.6605	3.98227	0.778505	0.850595	1462843	1463577	-	735	Tetrathionate reductase subunit B
CfUMH14_1403	100	1042	-11.8526	3.26546	0.848563	0.866401	1463787	1465538	+	1752	Tetrathionate reductase sensory transduction histidine kinase
CfUMH14_1404	27	290	-14.0892	2.49393	0.529206	0.848939	1465513	1466097	+	585	Tetrathionate reductase two-component response regulator
CfUMH14_1405	18	197	-14.7948	2.20158	0.468103	0.848939	1466190	1466399	+	210	FIG00637899: hypothetical protein
CfUMH14_1406	64	671	-13.3776	1.48703	0.45786	0.848939	1466881	1467507	+	627	putative oxidoreductase, Fe-S subunit
CfUMH14_1407	174	1806	-11.7981	1.78853	0.6618	0.848939	1467628	1469730	+	2103	FIG00509891: hypothetical protein
CfUMH14_1408	60	630	-12.9774	2.47078	0.637854	0.848939	1469741	1470406	+	666	FIG00510021: hypothetical protein
CfUMH14_1409	56	589	-13.456	1.70934	0.509565	0.848939	1470470	1471138	+	669	NrfC protein
CfUMH14_1410	54	568	-12.4412	3.84197	0.808468	0.854222	1471135	1471920	+	786	Thiosulfate reductase cytochrome B subunit
CfUMH14_1411	66	692	-12.8611	2.43264	0.662839	0.848939	1471972	1472736	+	765	FIG00510559: hypothetical protein
CfUMH14_1412	55	578	-13.4161	1.84007	0.500403	0.848939	1472746	1473423	-	678	Glutamate transport membrane-spanning protein
CfUMH14_1413	52	547	-12.2569	4.31736	0.853583	0.868174	1473413	1474198	-	786	Glutamate Aspartate transport system permease protein GltJ (TC 3.A.1.3.4)
CfUMH14_1414	50	527	-14.0207	0.900849	0.351137	0.848939	1474198	1475016	-	819	Phosphate transport ATP-binding protein PstB (TC 3.A.1.7.1)
CfUMH14_1415	66	692	-13.7024	0.750031	0.345679	0.848939	1475018	1475851	-	834	Cystine-binding protein
CfUMH14_1416	8	94	-20.1914	-6.43566	2.50785e-07	2.34066e-06	1476061	1476201	-	141	hypothetical protein
CfUMH14_1417	20	217	-14.7454	2.01156	0.445392	0.848939	1476276	1476440	+	165	hypothetical protein
CfUMH14_1418	111	1156	-12.3592	1.95402	0.597968	0.848939	1476534	1478015	+	1482	Probable amino acid permease
CfUMH14_1419	66	692	-12.6084	2.93808	0.77323	0.850291	1478037	1478735	-	699	FIG00510974: hypothetical protein
CfUMH14_1420	68	712	-13.4726	1.12471	0.388169	0.848939	1478760	1479485	-	726	Transcriptional regulator, GntR family
CfUMH14_1421	94	981	-12.7908	1.56569	0.534928	0.848939	1479801	1481228	+	1428	4-aminobutyraldehyde dehydrogenase (EC 1.2.1.19)
CfUMH14_1422	52	547	-13.484	1.86315	0.490648	0.848939	1481240	1481713	+	474	hypothetical protein
CfUMH14_1423	160	1661	-12.0721	1.48094	0.571711	0.848939	1481803	1483695	+	1893	FIG00553350: hypothetical protein
CfUMH14_1424	106	1104	-12.412	1.98017	0.658248	0.848939	1483699	1484907	+	1209	Putative diheme cytochrome c-553
CfUMH14_1425	118	1228	-12.1062	2.285	0.730445	0.848939	1484951	1486426	-	1476	Transcriptional regulator GabR of GABA utilization (GntR family with aminotransferase-like domain)
CfUMH14_1426	80	836	-12.7104	2.18651	0.596272	0.848939	1486533	1487795	+	1263	Gamma-aminobutyrate:alpha-ketoglutarate aminotransferase (EC 2.6.1.19)
CfUMH14_1427	69	723	-12.8586	2.3112	0.666204	0.848939	1487976	1489031	+	1056	Iron(III) ABC transporter, solute-binding protein
CfUMH14_1428	78	816	-13.3225	1.03449	0.398602	0.848939	1489018	1490022	+	1005	ABC-type Fe3+-siderophore transport system, permease component
CfUMH14_1429	54	568	-13.5412	1.64193	0.468413	0.848939	1490019	1490771	+	753	ABC-type cobalamin/Fe3+-siderophores transport systems, ATPase components
CfUMH14_1430	54	568	-13.634	1.45628	0.420911	0.848939	1490758	1491480	-	723	Molybdenum-binding periplasmic protein
CfUMH14_1431	NA	NA	NA	NA	NA	NA	1491654	1491727	-	74	tRNA-Val-GAC
CfUMH14_1432	NA	NA	NA	NA	NA	NA	1491735	1491808	-	74	tRNA-Val-GAC
CfUMH14_1433	14	155	-16.5627	-0.652073	0.206229	0.848939	1491871	1492053	+	183	hypothetical protein
CfUMH14_1434	10	114	-20.0613	-6.75436	2.60792e-08	2.61892e-07	1492100	1492348	-	249	Glutathione peroxidase family protein
CfUMH14_1435	9	104	-18.2659	-2.88862	0.0223821	0.161422	1492360	1492485	-	126	Glutathione peroxidase family protein
CfUMH14_1436	91	950	-12.8371	1.56564	0.519699	0.848939	1492698	1493708	-	1011	NAD-dependent glyceraldehyde-3-phosphate dehydrogenase (EC 1.2.1.12)
CfUMH14_1437	58	609	-12.5821	3.35751	0.818929	0.854609	1493787	1494767	-	981	Transcriptional regulator, AraC family
CfUMH14_1438	61	640	-13.1959	1.98688	0.557094	0.848939	1494840	1495622	-	783	Beta-fimbriae probable major subunit
CfUMH14_1439	10	114	-16.0141	1.33997	0.392482	0.848939	1495627	1495752	-	126	hypothetical protein
CfUMH14_1440	22	238	-15.1519	0.936123	0.354462	0.848939	1495843	1496163	+	321	hypothetical protein
CfUMH14_1441	244	2528	-11.0486	2.3165	0.78135	0.850595	1496175	1498589	-	2415	Beta-fimbriae usher protein
CfUMH14_1442	84	877	-13.1803	1.10761	0.420987	0.848939	1498711	1499415	-	705	Beta-fimbriae chaperone protein
CfUMH14_1443	88	919	-13.7379	-0.140132	0.246213	0.848939	1499515	1500219	-	705	Beta-fimbriae probable major subunit
CfUMH14_1444	108	1125	-13.0718	0.607109	0.351218	0.848939	1501555	1502406	+	852	Transcriptional regulator, DeoR family
CfUMH14_1445	92	960	-13.7464	-0.284117	0.229961	0.848939	1502477	1503223	+	747	3-oxoacyl-[acyl-carrier protein] reductase (EC 1.1.1.100)
CfUMH14_1446	76	795	-12.6329	2.48767	0.707217	0.848939	1503644	1504648	-	1005	Tryptophanyl-tRNA synthetase (EC 6.1.1.2)
CfUMH14_1447	123	1280	-12.2876	1.80344	0.635086	0.848939	1504850	1506634	-	1785	FIG00626183: hypothetical protein
CfUMH14_1448	84	877	-12.7325	2.0033	0.6199	0.848939	1506754	1507863	-	1110	membrane protein, putative
CfUMH14_1449	43	455	-13.693	1.98214	0.520997	0.848939	1508029	1508511	-	483	Glutathione peroxidase family protein
CfUMH14_1450	226	2342	-11.7178	1.1983	0.534628	0.848939	1508596	1510560	-	1965	diguanylate cyclase/phosphodiesterase (GGDEF & EAL domains) with PAS/PAC sensor(s)
CfUMH14_1451	62	650	-15.5667	-2.80099	0.0314069	0.218562	1510578	1511072	-	495	FIG00732374: hypothetical protein
CfUMH14_1452	58	609	-12.9951	2.53149	0.607092	0.848939	1511481	1512122	-	642	YheO-like PAS domain
CfUMH14_1453	66	692	-13.6436	0.86776	0.371367	0.848939	1512250	1513218	-	969	Threonine dehydratase, catabolic (EC 4.3.1.19)
CfUMH14_1454	24	259	-15.3222	0.355024	0.297693	0.848939	1513246	1513641	-	396	Translation initiation inhibitor
CfUMH14_1455	16	176	-14.9425	2.2271	0.47044	0.848939	1513864	1514172	-	309	Protein ydhR precursor
CfUMH14_1456	44	465	-13.4037	2.49604	0.603748	0.848939	1514209	1515000	-	792	Phenazine biosynthesis protein PhzF
CfUMH14_1457	56	589	-13.5868	1.44764	0.448063	0.848939	1515130	1515828	+	699	Ribosomal large subunit pseudouridine synthase A (EC 4.2.1.70)
CfUMH14_1458	136	1414	-12.6639	0.763098	0.397006	0.848939	1515868	1517241	-	1374	Multi antimicrobial extrusion protein (Na(+)/drug antiporter), MATE family of MDR efflux pumps
CfUMH14_1459	50	527	-18.4288	-7.91534	2.36916e-12	4.19227e-11	1517459	1518106	+	648	Riboflavin synthase eubacterial/eukaryotic (EC 2.5.1.9)
CfUMH14_1460	121	1259	-12.7964	0.8328	0.409823	0.848939	1518148	1519296	-	1149	Cyclopropane-fatty-acyl-phospholipid synthase (EC 2.1.1.79)
CfUMH14_1461	102	1063	-12.6458	1.62245	0.566992	0.848939	1519587	1520792	-	1206	Putative transport protein
CfUMH14_1462	78	816	-13.3197	1.04013	0.403952	0.848939	1520906	1521838	+	933	LysR-family transcriptional regulator YdhB
CfUMH14_1463	82	857	-14.0912	-0.645392	0.200666	0.848939	1521835	1522860	-	1026	Purine nucleotide synthesis repressor
CfUMH14_1464	102	1063	-12.4236	2.06694	0.664015	0.848939	1523424	1524593	+	1170	Putative transport protein
CfUMH14_1465	44	465	-13.8858	1.53179	0.422158	0.848939	1524633	1525214	-	582	Superoxide dismutase [Fe] (EC 1.15.1.1)
CfUMH14_1466	38	403	-14.698	0.320201	0.2945	0.848939	1525342	1525803	-	462	FIG00545237: hypothetical protein
CfUMH14_1467	6	73	-20.3994	-6.12643	3.28064e-06	2.93531e-05	1525925	1526059	+	135	hypothetical protein
CfUMH14_1468	18	197	-15.5799	0.631336	0.329075	0.848939	1526507	1526854	+	348	Probable monothiol glutaredoxin GrlA
CfUMH14_1469	34	362	-16.9065	-3.78448	0.00465745	0.0360479	1526908	1527555	-	648	Ribonuclease T (EC 3.1.13.-)
CfUMH14_1470	44	465	-13.2529	2.79759	0.682037	0.848939	1527650	1528057	-	408	Lactoylglutathione lyase (EC 4.4.1.5)
CfUMH14_1471	66	692	-13.0018	2.15124	0.592537	0.848939	1528155	1529252	-	1098	N-ethylmaleimide reductase (EC 1.-.-.-)
CfUMH14_1472	52	547	-13.3633	2.10465	0.569819	0.848939	1529307	1529906	-	600	Transcriptional regulator, TetR family
CfUMH14_1473	10	114	-16.6192	0.129772	0.290806	0.848939	1530008	1530247	+	240	FIG00553873: hypothetical protein
CfUMH14_1474	62	650	-13.1502	2.03211	0.556241	0.848939	1530297	1531193	+	897	Putative aldo/keto reductase
CfUMH14_1475	21	228	-14.7217	1.92476	0.437698	0.848939	1531275	1531799	+	525	Superoxide dismutase [Cu-Zn] precursor (EC 1.15.1.1)
CfUMH14_1476	154	1599	-12.2937	1.14743	0.506105	0.848939	1531800	1533815	-	2016	FIG00509906: hypothetical protein
CfUMH14_1477	88	919	-12.5682	2.19927	0.620711	0.848939	1533812	1534711	-	900	Putative membrane protein
CfUMH14_1478	24	259	-14.1059	2.78746	0.568849	0.848939	1534678	1534914	-	237	FIG00510160: hypothetical protein
CfUMH14_1479	20	217	-16.9385	-2.37456	0.0505869	0.339146	1535113	1535547	+	435	Transcriptional regulator SlyA
CfUMH14_1480	47	496	-14.5235	0.070078	0.266572	0.848939	1535595	1536062	-	468	Outer membrane lipoprotein pcp precursor
CfUMH14_1481	72	754	-12.9821	1.94314	0.53503	0.848939	1536337	1537458	+	1122	Anhydro-N-acetylmuramic acid kinase (EC 2.7.1.-)
CfUMH14_1482	44	465	-14.2299	0.843636	0.33595	0.848939	1537552	1537875	+	324	Membrane-bound lysozyme inhibitor of c-type lysozyme
CfUMH14_1483	42	444	-16.6309	-3.82722	0.00387609	0.0302462	1537935	1538591	+	657	Pyridoxamine 5'-phosphate oxidase (EC 1.4.3.5)
CfUMH14_1484	90	939	-18.0836	-8.89572	2.35502e-14	1.67312e-12	1538718	1539992	+	1275	Tyrosyl-tRNA synthetase (EC 6.1.1.1)
CfUMH14_1485	56	589	-13.1104	2.40048	0.636614	0.848939	1540057	1540917	+	861	Pyridoxal kinase (EC 2.7.1.35)
CfUMH14_1486	58	609	-13.6305	1.26076	0.407266	0.848939	1541001	1541606	-	606	Glutathione S-transferase (EC 2.5.1.18)
CfUMH14_1487	142	1476	-11.8047	2.35795	0.733962	0.848939	1541711	1543216	-	1506	Di/tripeptide permease DtpA
CfUMH14_1488	68	712	-13.5369	0.996242	0.38967	0.848939	1543830	1544465	-	636	Endonuclease III (EC 4.2.99.18)
CfUMH14_1489	52	547	-14.4854	-0.139627	0.248971	0.848939	1544462	1545157	-	696	Electron transport complex protein RnfE
CfUMH14_1490	60	630	-14.5137	-0.601747	0.206509	0.848939	1545161	1545781	-	621	Electron transport complex protein RnfG
CfUMH14_1491	106	1104	-12.7622	1.27976	0.455382	0.848939	1545791	1546843	-	1053	Electron transport complex protein RnfD
CfUMH14_1492	110	1146	-12.7581	1.18205	0.467159	0.848939	1546844	1548961	-	2118	Electron transport complex protein RnfC
CfUMH14_1493	40	424	-14.1516	1.2688	0.402431	0.848939	1548954	1549532	-	579	Electron transport complex protein RnfB
CfUMH14_1494	46	485	-14.2346	0.708747	0.3234	0.848939	1549532	1550113	-	582	Electron transport complex protein RnfA
CfUMH14_1495	34	362	-14.2227	1.58301	0.432924	0.848939	1550190	1550663	-	474	Putative membrane protein precursor
CfUMH14_1496	26	279	-15.436	-0.094752	0.263601	0.848939	1550722	1550937	-	216	Cnu protein
CfUMH14_1497	10	114	-15.1663	3.03551	0.574347	0.848939	1551229	1551366	-	138	hypothetical protein
CfUMH14_1498	85	888	-13.4086	0.617364	0.344442	0.848939	1551595	1552635	+	1041	Uncharacterized oxidoreductase ydgJ (EC 1.-.-.-)
CfUMH14_1499	70	733	-11.6178	4.752	0.852286	0.867411	1552737	1553738	-	1002	Adenosine deaminase (EC 3.5.4.4)
CfUMH14_1500	86	898	-12.7075	1.98625	0.590849	0.848939	1553839	1555011	-	1173	Cystathionine beta-lyase (EC 4.4.1.8) (CBL) (Beta-cystathionase) (Cysteine lyase) / Maltose regulon modulator
CfUMH14_1501	122	1269	-11.9814	2.43914	0.757707	0.849685	1555022	1556614	-	1593	PTS system, maltose and glucose-specific IIC component (EC 2.7.1.69) / PTS system, maltose and glucose-specific IIB component (EC 2.7.1.69)
CfUMH14_1502	44	465	-13.5593	2.18478	0.553983	0.848939	1556784	1557368	+	585	Maltose regulon regulatory protein MalI (repressor for malXY)
CfUMH14_1503	38	403	-14.7199	0.276418	0.293673	0.848939	1557341	1557811	+	471	Maltose regulon regulatory protein MalI (repressor for malXY)
CfUMH14_1504	113	1176	-12.4139	1.79338	0.562849	0.848939	1557859	1559379	-	1521	Putative GTP-binding protein YdgA
CfUMH14_1505	62	650	-13.8498	0.632952	0.337879	0.848939	1559474	1560649	-	1176	Mannose-6-phosphate isomerase (EC 5.3.1.8)
CfUMH14_1506	136	1414	-11.8999	2.29124	0.750453	0.848939	1560912	1562558	+	1647	Fumarate hydratase class I, aerobic (EC 4.2.1.2)
CfUMH14_1507	94	981	-12.7441	1.65921	0.536174	0.848939	1562700	1564103	+	1404	Fumarate hydratase class II (EC 4.2.1.2)
CfUMH14_1508	88	919	-12.9582	1.41928	0.471561	0.848939	1564100	1565029	-	930	DNA replication terminus site-binding protein
CfUMH14_1509	94	981	-12.3747	2.39789	0.728391	0.848939	1565103	1566413	-	1311	Sensory histidine kinase in two-component regulatory system with RstA
CfUMH14_1510	14	155	-15.5774	1.31847	0.384116	0.848939	1567545	1567730	+	186	Putative inner membrane protein
CfUMH14_1511	78	816	-12.7635	2.15243	0.598416	0.848939	1567757	1568548	-	792	beta-lactamase-like protein
CfUMH14_1512	54	568	-12.84	3.04428	0.761906	0.849685	1568739	1569581	+	843	Streptomycin 3''-kinase (EC 2.7.1.87)
CfUMH14_1513	92	960	-12.7679	1.67296	0.505647	0.848939	1569697	1570725	+	1029	HoxN/HupN/NixA family nickel/cobalt transporter
CfUMH14_1514	134	1393	-12.2508	1.63182	0.563318	0.848939	1570778	1572118	-	1341	L-cystine uptake protein TcyP
CfUMH14_1515	62	650	-12.7297	2.87317	0.756703	0.849685	1572364	1573134	-	771	Transcriptional regulatory protein RstA
CfUMH14_1516	34	362	-14.2772	1.47408	0.422479	0.848939	1573226	1573561	+	336	Putative inner membrane protein
CfUMH14_1517	52	547	-13.1097	2.61182	0.627516	0.848939	1573558	1574280	-	723	FolM Alternative dihydrofolate reductase 1
CfUMH14_1518	115	1197	-12.8253	0.920451	0.416614	0.848939	1574317	1575699	-	1383	Arginine/ornithine antiporter ArcD
CfUMH14_1519	82	857	-13.4017	0.733601	0.348423	0.848939	1575945	1576889	-	945	Protein ydgH precursor
CfUMH14_1520	84	877	-13.2674	0.933463	0.396527	0.848939	1577415	1578944	+	1530	NAD(P) transhydrogenase alpha subunit (EC 1.6.1.2)
CfUMH14_1521	94	981	-13.0617	1.02392	0.424995	0.848939	1578955	1580343	+	1389	NAD(P) transhydrogenase subunit beta (EC 1.6.1.2)
CfUMH14_1522	116	1207	-13.0109	0.524613	0.349085	0.848939	1580390	1581424	-	1035	Putative transport protein
CfUMH14_1523	48	506	-14.2543	0.549088	0.30438	0.848939	1581844	1582206	+	363	Spermidine export protein MdtJ
CfUMH14_1524	30	320	-19.0074	-7.63618	6.45012e-12	1.00335e-10	1582193	1582522	+	330	Spermidine export protein MdtI
CfUMH14_1525	56	589	-13.6833	1.25463	0.406492	0.848939	1582557	1583378	-	822	FIG00634494: possible peptidase
CfUMH14_1526	22	238	-16.4321	-1.62434	0.108731	0.644903	1583649	1584071	-	423	Acid shock protein precursor
CfUMH14_1527	106	1104	-12.8443	1.11551	0.440578	0.848939	1584182	1585669	-	1488	Thermostable carboxypeptidase 1 (EC 3.4.17.19)
CfUMH14_1528	65	681	-12.5184	3.16149	0.802947	0.853144	1585717	1586343	-	627	FIG001196: Membrane protein YedZ
CfUMH14_1529	86	898	-12.6816	2.03791	0.629285	0.848939	1586343	1587347	-	1005	Putative sulfite oxidase subunit YedY
CfUMH14_1530	52	547	-13.5771	1.67693	0.471835	0.848939	1587537	1588259	+	723	Two-component response regulator
CfUMH14_1531	132	1372	-12.9337	0.309054	0.323501	0.848939	1588256	1589746	+	1491	Osmosensitive K+ channel histidine kinase KdpD (EC 2.7.3.-)
CfUMH14_1532	66	692	-13.013	2.12879	0.607191	0.848939	1589890	1590579	+	690	FIG00510943: hypothetical protein
CfUMH14_1533	98	1022	-12.5723	1.88377	0.578832	0.848939	1590610	1591863	-	1254	Permeases of the major facilitator superfamily
CfUMH14_1534	57	599	-12.8693	2.83246	0.720287	0.848939	1591971	1592879	+	909	LysR family transcriptional regulator YnfL
CfUMH14_1535	100	1042	-12.8217	1.32733	0.490209	0.848939	1592995	1594218	+	1224	Mlc, transcriptional repressor of MalT (the transcriptional activator of maltose regulon) and manXYZ operon
CfUMH14_1536	52	547	-13.7255	1.38015	0.430013	0.848939	1594344	1595039	+	696	Dethiobiotin synthetase (EC 6.3.3.3)
CfUMH14_1537	106	1104	-12.919	0.966136	0.413608	0.848939	1594995	1596374	-	1380	FIG00509904: hypothetical protein
CfUMH14_1538	24	259	-14.4084	2.18255	0.459279	0.848939	1596404	1597018	-	615	Putative oxidoreductase component of anaerobic dehydrogenases; Functional role page for Chaperone protein TorD
CfUMH14_1539	57	599	-13.7878	0.995402	0.3703	0.848939	1597061	1597915	-	855	Anaerobic dimethyl sulfoxide reductase chain C (EC 1.8.5.3)
CfUMH14_1540	34	362	-13.8957	2.23707	0.513454	0.848939	1597917	1598534	-	618	Anaerobic dimethyl sulfoxide reductase chain B (EC 1.8.5.3)
CfUMH14_1541	71	743	-13.9798	-0.0122953	0.267224	0.848939	1598545	1599363	-	819	Anaerobic dimethyl sulfoxide reductase chain A (EC 1.8.5.3)
CfUMH14_1542	155	1610	-11.6654	2.38552	0.756598	0.849685	1599394	1600983	-	1590	Anaerobic dimethyl sulfoxide reductase chain A (EC 1.8.5.3)
CfUMH14_1543	24	259	-15.6071	-0.214879	0.248612	0.848939	1601132	1601437	-	306	FIG00510327: hypothetical protein
CfUMH14_1544	57	599	-14.6416	-0.712029	0.195369	0.848939	1601507	1602253	+	747	Hypothetical UPF0257 lipoprotein ynfC precursor
CfUMH14_1545	64	671	-12.8719	2.49842	0.69217	0.848939	1602261	1602821	-	561	Spermidine N1-acetyltransferase (EC 2.3.1.57)
CfUMH14_1546	26	279	-14.7639	1.2494	0.384183	0.848939	1602857	1603198	-	342	putative secreted protein
CfUMH14_1547	30	320	-13.5499	3.27892	0.666876	0.848939	1603352	1603678	+	327	Protein of unknown function UPF0060
CfUMH14_1548	104	1084	-12.321	2.21653	0.697343	0.848939	1603786	1605000	+	1215	Starvation sensing protein RspA
CfUMH14_1549	94	981	-12.7876	1.5722	0.515324	0.848939	1605014	1606033	+	1020	Starvation sensing protein RspB
CfUMH14_1550	148	1537	-13.5263	-1.20393	0.146968	0.80875	1606149	1607465	+	1317	Putative transport protein
CfUMH14_1551	98	1022	-12.7747	1.47889	0.519095	0.848939	1607630	1609096	+	1467	D-mannonate oxidoreductase (EC 1.1.1.57)
CfUMH14_1552	14	155	-15.1642	2.14488	0.43434	0.848939	1609172	1609375	-	204	putative cytoplasmic protein
CfUMH14_1553	50	527	-14.4426	0.0570369	0.27135	0.848939	1609567	1610253	-	687	Transcriptional regulator, GntR family
CfUMH14_1554	68	712	-13.3823	1.3054	0.443199	0.848939	1610340	1611086	-	747	3-hydroxypropionate dehydrogenase (EC 1.1.1.298)
CfUMH14_1555	148	1537	-11.8292	2.19038	0.719091	0.848939	1611224	1613269	+	2046	Dipeptidyl carboxypeptidase Dcp (EC 3.4.15.5)
CfUMH14_1556	14	155	-16.6798	-0.886329	0.181625	0.848939	1613262	1613432	+	171	hypothetical protein
CfUMH14_1557	30	320	-14.711	0.956606	0.356254	0.848939	1613558	1613776	+	219	hypothetical protein
CfUMH14_1558	80	836	-12.9835	1.64045	0.479597	0.848939	1614244	1614900	+	657	FIG00510087: hypothetical protein
CfUMH14_1559	16	176	-15.7654	0.5814	0.324345	0.848939	1615562	1615693	-	132	hypothetical protein
CfUMH14_1560	106	1104	-12.7136	1.37692	0.496433	0.848939	1615766	1617037	+	1272	Urea ABC transporter, urea binding protein
CfUMH14_1561	120	1249	-12.5487	1.35202	0.521611	0.848939	1617081	1618655	+	1575	Urea ABC transporter, permease protein UrtB
CfUMH14_1562	76	795	-13.6721	0.409296	0.321726	0.848939	1618655	1619728	+	1074	Urea ABC transporter, permease protein UrtC
CfUMH14_1563	56	589	-13.2902	2.04082	0.574618	0.848939	1619728	1620525	+	798	Urea ABC transporter, ATPase protein UrtD
CfUMH14_1564	46	485	-13.1544	2.86903	0.712481	0.848939	1620535	1621233	+	699	Urea ABC transporter, ATPase protein UrtE
CfUMH14_1565	110	1146	-12.5895	1.51912	0.54864	0.848939	1621277	1622416	-	1140	Putative transport protein
CfUMH14_1566	80	836	-12.735	2.13735	0.608061	0.848939	1622663	1623562	+	900	Permease of the drug/metabolite transporter (DMT) superfamily
CfUMH14_1567	10	114	-20.0696	-6.77102	1.96247e-08	1.99176e-07	1623593	1623811	-	219	Multiple antibiotic resistance protein MarB
CfUMH14_1568	36	382	-15.7846	-1.701	0.103086	0.617466	1623842	1624225	-	384	Multiple antibiotic resistance protein MarA
CfUMH14_1569	30	320	-14.1272	2.12426	0.482665	0.848939	1624244	1624678	-	435	Multiple antibiotic resistance protein MarR
CfUMH14_1570	56	589	-13.3435	1.93419	0.522181	0.848939	1624936	1625601	+	666	Multiple antibiotic resistance protein MarC
CfUMH14_1571	112	1166	-12.3017	2.04332	0.681181	0.848939	1625638	1626834	-	1197	Sugar efflux transporter SotB
CfUMH14_1572	58	609	-13.0242	2.47346	0.638208	0.848939	1627058	1627933	-	876	LysR family transcriptional regulator YneJ
CfUMH14_1573	96	1001	-12.8852	1.31678	0.484059	0.848939	1628037	1629425	+	1389	Succinate-semialdehyde dehydrogenase [NAD] (EC 1.2.1.24); Succinate-semialdehyde dehydrogenase [NAD(P)+] (EC 1.2.1.16)
CfUMH14_1574	130	1352	-12.6355	0.949261	0.441176	0.848939	1629529	1631106	+	1578	Methyl-accepting chemotaxis protein I (serine chemoreceptor protein)
CfUMH14_1575	58	609	-13.6601	1.20155	0.401287	0.848939	1631169	1632095	+	927	Glutaminase (EC 3.5.1.2)
CfUMH14_1576	34	362	-14.1449	1.73867	0.453861	0.848939	1632095	1632454	+	360	FIG00509851: hypothetical protein
CfUMH14_1577	26	279	-18.8447	-6.91216	6.7085e-10	7.65767e-09	1632536	1633063	+	528	GCN5-related N-acetyltransferase
CfUMH14_1578	122	1269	-12.1031	2.19588	0.709869	0.848939	1633170	1634621	+	1452	Altronate oxidoreductase (EC 1.1.1.58)
CfUMH14_1579	74	774	-13.4414	0.946529	0.370359	0.848939	1635222	1635773	+	552	Fimbrial protein precursor
CfUMH14_1580	65	681	-13.9392	0.319797	0.304994	0.848939	1635979	1636683	+	705	Chaperone
CfUMH14_1581	244	2528	-11.5569	1.29997	0.596542	0.848939	1636699	1639197	+	2499	outer membrane usher protein precursor
CfUMH14_1582	132	1372	-12.2159	1.74464	0.636691	0.848939	1639235	1640317	+	1083	hypothetical protein
CfUMH14_1583	66	692	-13.3193	1.51624	0.477225	0.848939	1640325	1641047	+	723	GGDEF/EAL domain protein YhjH
CfUMH14_1584	114	1187	-12.98	0.636124	0.346522	0.848939	1641644	1642531	-	888	Transcriptional regulator, AraC family
CfUMH14_1585	104	1084	-12.5787	1.70113	0.572241	0.848939	1642854	1643768	+	915	FIG00638206: hypothetical protein
CfUMH14_1586	NA	NA	NA	NA	NA	NA	1643765	1643902	-	138	hypothetical protein
CfUMH14_1587	76	795	-13.1606	1.43226	0.467868	0.848939	1644275	1645033	-	759	Trans-aconitate 2-methyltransferase (EC 2.1.1.144)
CfUMH14_1588	32	341	-17.5604	-4.92244	9.27191e-05	0.000789522	1645144	1645677	+	534	Acetyltransferase, GNAT family
CfUMH14_1589	46	485	-13.6874	1.80305	0.466231	0.848939	1645946	1646293	-	348	hypothetical protein
CfUMH14_1590	94	981	-13.7403	-0.333188	0.229802	0.848939	1646403	1647167	-	765	Putative transcriptional regulator MarT (Putative transcriptional regulatory protein)
CfUMH14_1591	70	733	-13.152	1.6835	0.501267	0.848939	1647223	1647879	-	657	Putative pilus chaperone, PapD family
CfUMH14_1592	136	1414	-13.2657	-0.440393	0.226314	0.848939	1647887	1649230	-	1344	Putative exported protein precursor
CfUMH14_1593	188	1950	-11.2381	2.68645	0.811755	0.854222	1649227	1651704	-	2478	outer membrane fimbrial usher protein
CfUMH14_1594	48	506	-13.7294	1.59878	0.446548	0.848939	1651691	1652404	-	714	Putative fimbrial chaperone
CfUMH14_1595	62	650	-13.6876	0.957286	0.390113	0.848939	1652419	1652973	-	555	Fimbrial protein precursor
CfUMH14_1596	457	4724	-10.5409	1.52693	0.676301	0.848939	1653977	1659307	+	5331	Hemolysin-type calcium-binding region
CfUMH14_1597	164	1702	-12.0695	1.41534	0.580185	0.848939	1659318	1661057	+	1740	ABC exporter for hemopore HasA, ATP-binding component HasD
CfUMH14_1598	132	1372	-12.1318	1.9129	0.669102	0.848939	1661057	1662385	+	1329	ABC exporter for hemopore HasA, membrane fusion protein (MFP) family component HasE
CfUMH14_1599	20	217	-16.1887	-0.874892	0.182773	0.848939	1662568	1662807	+	240	FIG00634709: hypothetical protein
CfUMH14_1600	96	1001	-12.2539	2.57949	0.748243	0.848939	1662820	1664187	+	1368	COG1649 predicted glycoside hydrolase
CfUMH14_1601	104	1084	-13.0005	0.857598	0.392189	0.848939	1664284	1665555	-	1272	HIPA PROTEIN
CfUMH14_1602	24	259	-15.5555	-0.111563	0.259546	0.848939	1665548	1665853	-	306	Predicted transcriptional regulators
CfUMH14_1603	146	1517	-12.1106	1.66643	0.577719	0.848939	1666042	1667985	-	1944	Methyl-accepting chemotaxis protein
CfUMH14_1604	34	362	-18.7889	-7.5494	2.30933e-11	3.18621e-10	1668141	1668470	-	330	Putative secreted protein
CfUMH14_1605	74	774	-12.2854	3.2586	0.741467	0.848939	1668872	1669738	+	867	Transcriptional regulators
CfUMH14_1606	46	485	-13.9263	1.32525	0.402404	0.848939	1669753	1670340	+	588	D-alanyl-D-alanine dipeptidase (EC 3.4.13.22)
CfUMH14_1607	124	1290	-12.1354	2.08459	0.655929	0.848939	1670356	1671918	+	1563	Dipeptide-binding ABC transporter, periplasmic substrate-binding component (TC 3.A.1.5.2); Putative hemin-binding lipoprotein
CfUMH14_1608	80	836	-12.7001	2.2071	0.643686	0.848939	1671963	1672985	+	1023	Putative symporter YjcG; putative hemin permease
CfUMH14_1609	54	568	-13.1333	2.45782	0.618442	0.848939	1672982	1673878	+	897	Dipeptide transport system permease protein DppC (TC 3.A.1.5.2); Putative hemine transporter ATP-binding subunit
CfUMH14_1610	54	568	-13.1044	2.51549	0.654238	0.848939	1673875	1674861	+	987	Dipeptide transport system permease protein DppC (TC 3.A.1.5.2); Putative hemine transporter ATP-binding subunit
CfUMH14_1611	68	712	-12.7717	2.52662	0.655531	0.848939	1674854	1675789	+	936	Dipeptide transport ATP-binding protein DppF (TC 3.A.1.5.2)
CfUMH14_1612	64	671	-13.895	0.452365	0.307636	0.848939	1675809	1676699	-	891	LysR family transcriptional regulator near succinyl-CoA:3-ketoacid-coenzyme A transferase
CfUMH14_1613	48	506	-13.5539	1.94979	0.499413	0.848939	1676842	1677549	+	708	Succinyl-CoA:3-ketoacid-coenzyme A transferase subunit A (EC 2.8.3.5)
CfUMH14_1614	22	238	-15.5139	0.212224	0.293583	0.848939	1677552	1678208	+	657	Succinyl-CoA:3-ketoacid-coenzyme A transferase subunit B (EC 2.8.3.5)
CfUMH14_1615	58	609	-13.7008	1.12009	0.393	0.848939	1678219	1679424	+	1206	3-ketoacyl-CoA thiolase (EC 2.3.1.16) @ Acetyl-CoA acetyltransferase (EC 2.3.1.9)
CfUMH14_1616	55	578	-13.9897	0.692906	0.335646	0.848939	1679414	1680337	+	924	Enoyl-CoA hydratase (EC 4.2.1.17) / Delta(3)-cis-delta(2)-trans-enoyl-CoA isomerase (EC 5.3.3.8) / 3-hydroxyacyl-CoA dehydrogenase (EC 1.1.1.35) / 3-hydroxybutyryl-CoA epimerase (EC 5.1.2.3)
CfUMH14_1617	116	1207	-13.0682	0.409931	0.332134	0.848939	1680378	1681769	+	1392	D-beta-hydroxybutyrate permease
CfUMH14_1618	56	589	-14.1367	0.347827	0.29719	0.848939	1681781	1682551	+	771	D-beta-hydroxybutyrate dehydrogenase (EC 1.1.1.30)
CfUMH14_1619	30	320	-15.8508	-1.32285	0.136843	0.768125	1682599	1683030	-	432	Osmotically inducible protein C
CfUMH14_1620	6	73	-17.7126	-0.752842	0.198349	0.848939	1683258	1683398	+	141	Stationary-phase-induced ribosome-associated protein
CfUMH14_1621	142	1476	-11.9306	2.10607	0.713496	0.848939	1683578	1685275	+	1698	NAD-dependent malic enzyme (EC 1.1.1.38)
CfUMH14_1622	108	1125	-12.9055	0.939736	0.414856	0.848939	1685344	1686246	-	903	probable secreted protein
CfUMH14_1623	114	1187	-12.4425	1.71117	0.573391	0.848939	1686665	1688380	+	1716	Glutathione-regulated potassium-efflux system ATP-binding protein
CfUMH14_1624	44	465	-13.9313	1.44071	0.425079	0.848939	1688460	1689062	-	603	Inorganic pyrophosphatase (EC 3.6.1.1)
CfUMH14_1625	41	434	-13.4176	2.6672	0.657378	0.848939	1689192	1689848	-	657	Formate dehydrogenase N gamma subunit (EC 1.2.1.2)
CfUMH14_1626	62	650	-13.425	1.48252	0.451728	0.848939	1689841	1690719	-	879	Formate dehydrogenase N beta subunit (EC 1.2.1.2)
CfUMH14_1627	219	2270	-11.2169	2.2905	0.773682	0.850462	1690739	1693786	-	3048	Formate dehydrogenase N alpha subunit (EC 1.2.1.2) @ selenocysteine-containing
CfUMH14_1628	94	981	-14.6269	-2.1065	0.0720868	0.463693	1694131	1694955	+	825	Permease of the drug/metabolite transporter (DMT) superfamily
CfUMH14_1629	97	1011	-12.3988	2.25998	0.707484	0.848939	1695417	1696499	+	1083	Outer membrane porin protein NmpC precursor
CfUMH14_1630	30	320	-13.6365	3.10569	0.66588	0.848939	1696583	1697023	+	441	Gfa-like protein
CfUMH14_1631	114	1187	-12.2763	2.04338	0.681135	0.848939	1697027	1698511	-	1485	Methyl viologen resistance protein smvA
CfUMH14_1632	38	403	-13.8311	2.05415	0.503097	0.848939	1698628	1699206	+	579	Transcriptional regulator, TetR family
CfUMH14_1633	110	1146	-12.6488	1.40054	0.489588	0.848939	1699418	1700803	+	1386	Nitrate/nitrite transporter
CfUMH14_1634	262	2713	-11.4273	1.35454	0.609656	0.848939	1700853	1704593	+	3741	Respiratory nitrate reductase alpha chain (EC 1.7.99.4)
CfUMH14_1635	111	1156	-12.5109	1.65055	0.580502	0.848939	1704590	1706134	+	1545	Respiratory nitrate reductase beta chain (EC 1.7.99.4)
CfUMH14_1636	48	506	-14.4539	0.149921	0.277687	0.848939	1706134	1706829	+	696	Respiratory nitrate reductase delta chain (EC 1.7.99.4)
CfUMH14_1637	44	465	-13.6514	2.00051	0.522972	0.848939	1706826	1707506	+	681	Respiratory nitrate reductase gamma chain (EC 1.7.99.4)
CfUMH14_1638	60	630	-13.672	1.08151	0.373634	0.848939	1707605	1708498	+	894	Phenazine biosynthesis protein PhzF
CfUMH14_1639	182	1888	-12.7346	-0.213611	0.256985	0.848939	1709053	1710309	+	1257	hypothetical protein
CfUMH14_1640	20	217	-15.6143	0.273878	0.293571	0.848939	1711271	1711399	-	129	Beta-lactamase class C and other penicillin binding proteins
CfUMH14_1641	48	506	-14.0705	0.916597	0.347762	0.848939	1711414	1712259	-	846	N-hydroxyarylamine O-acetyltransferase (EC 2.3.1.118)
CfUMH14_1642	44	465	-13.3844	2.5345	0.60108	0.848939	1712417	1712989	+	573	NAD(P)H-flavin oxidoreductase
CfUMH14_1643	34	362	-15.8612	-1.69398	0.103127	0.617466	1713018	1713518	-	501	Probable tautomerase ydcE (EC 5.3.2.-)
CfUMH14_1644	12	135	-14.7073	3.47149	0.591096	0.848939	1713517	1713648	+	132	Possible L-talarate permease
CfUMH14_1645	64	671	-13.0202	2.20191	0.62083	0.848939	1713718	1714335	-	618	Uncharacterized GST-like protein yncG
CfUMH14_1646	62	650	-13.0573	2.21792	0.617007	0.848939	1714448	1715368	+	921	Transcriptional regulator, LysR family
CfUMH14_1647	76	795	-12.4547	2.84408	0.789457	0.852101	1715467	1716456	+	990	Quinone oxidoreductase (EC 1.6.5.5)
CfUMH14_1648	197	2043	-12.9704	-0.91253	0.175324	0.848939	1717185	1718363	-	1179	FIG00731440: hypothetical protein
CfUMH14_1649	22	238	-15.6462	-0.0524374	0.265428	0.848939	1718706	1718852	-	147	hypothetical protein
CfUMH14_1650	50	527	-13.6239	1.69432	0.485328	0.848939	1719056	1719829	-	774	Amino acid ABC transporter, ATP-binding protein
CfUMH14_1651	68	712	-13.1509	1.76813	0.538232	0.848939	1719813	1720739	-	927	Amino acid ABC transporter permease protein
CfUMH14_1652	42	444	-13.0605	3.31359	0.751705	0.849685	1720749	1721258	-	510	GCN5-related N-acetyltransferase
CfUMH14_1653	58	609	-13.4773	1.56726	0.460514	0.848939	1721269	1722201	-	933	Periplasmic binding protein
CfUMH14_1654	106	1104	-13.6363	-0.468471	0.214587	0.848939	1722214	1723470	-	1257	Nitrilotriacetate monooxygenase component A (EC 1.14.13.-)
CfUMH14_1655	74	774	-12.5199	2.78969	0.732853	0.848939	1723553	1724674	-	1122	N-acetyl-L,L-diaminopimelate deacetylase homolog (EC 3.5.1.18)
CfUMH14_1656	62	650	-13.2846	1.76322	0.521118	0.848939	1724674	1725672	-	999	Bacterial luciferase family protein YtmO, in cluster with L-cystine ABC transporter
CfUMH14_1657	160	1661	-12.7108	0.203528	0.319412	0.848939	1726180	1727721	+	1542	Aerotaxis sensor receptor protein
CfUMH14_1658	116	1207	-12.5363	1.47375	0.552072	0.848939	1728001	1729443	+	1443	L-asparagine permease
CfUMH14_1659	20	217	-14.7201	2.0623	0.463739	0.848939	1729485	1729706	-	222	Putative outer membrane lipoprotein
CfUMH14_1660	88	919	-12.9307	1.47417	0.498468	0.848939	1729844	1730905	-	1062	FIG00509962: hypothetical protein
CfUMH14_1661	81	846	-12.8164	1.93918	0.579976	0.848939	1731170	1732204	-	1035	Putative oxidoreductase YncB
CfUMH14_1662	42	444	-13.9941	1.44629	0.425737	0.848939	1732263	1732838	-	576	Transcriptional regulator
CfUMH14_1663	33	351	-13.8644	2.38336	0.54032	0.848939	1732876	1733394	+	519	Putative acetyltransferase
CfUMH14_1664	42	444	-13.6757	2.08313	0.524831	0.848939	1733391	1733840	+	450	Putative inner membrane protein
CfUMH14_1665	18	197	-14.473	2.84525	0.551179	0.848939	1733901	1734134	-	234	FIG00638150: hypothetical protein
CfUMH14_1666	141	1465	-11.9466	2.09438	0.697401	0.848939	1734152	1735750	-	1599	Dipeptide-binding ABC transporter, periplasmic substrate-binding component (TC 3.A.1.5.2)
CfUMH14_1667	68	712	-13.4461	1.17786	0.403885	0.848939	1736033	1737340	+	1308	Putative virulence effector protein
CfUMH14_1668	220	2280	-11.4843	1.74269	0.669332	0.848939	1737345	1740326	+	2982	SrfB
CfUMH14_1669	157	1630	-12.2298	1.21997	0.529444	0.848939	1740323	1742485	+	2163	Putative virulence factor
CfUMH14_1670	12	135	-16.8943	-0.902495	0.179788	0.848939	1742505	1742678	-	174	FIG00638290: hypothetical protein
CfUMH14_1671	70	733	-13.0634	1.86074	0.548734	0.848939	1743087	1743887	-	801	Transcriptional regulator, AraC family
CfUMH14_1672	76	795	-12.6735	2.40651	0.703639	0.848939	1744016	1745095	+	1080	Multidrug resistance protein D
CfUMH14_1673	92	960	-12.9316	1.3455	0.47803	0.848939	1745289	1746716	-	1428	4-aminobutyraldehyde dehydrogenase (EC 1.2.1.19)
CfUMH14_1674	54	568	-13.6532	1.41803	0.428517	0.848939	1746738	1747544	-	807	Spermidine Putrescine ABC transporter permease component potC (TC_3.A.1.11.1)
CfUMH14_1675	92	960	-12.5834	2.04193	0.635039	0.848939	1747534	1748478	-	945	Spermidine Putrescine ABC transporter permease component PotB (TC 3.A.1.11.1)
CfUMH14_1676	54	568	-13.2049	2.31461	0.609748	0.848939	1748479	1749438	-	960	Putrescine transport ATP-binding protein PotA (TC 3.A.1.11.1)
CfUMH14_1677	112	1166	-11.9115	2.82362	0.806541	0.85388	1749512	1750657	-	1146	ABC transporter, periplasmic spermidine putrescine-binding protein PotD (TC 3.A.1.11.1)
CfUMH14_1678	82	857	-12.8151	1.90684	0.586888	0.848939	1750986	1752395	-	1410	Transcriptional regulator, GntR family domain / Aspartate aminotransferase (EC 2.6.1.1)
CfUMH14_1679	36	382	-15.2402	-0.612348	0.205308	0.848939	1752488	1752925	-	438	FIG00510518: hypothetical protein
CfUMH14_1680	120	1249	-11.8609	2.72749	0.811213	0.854222	1753391	1754794	+	1404	putative Cytochrome bd2, subunit I
CfUMH14_1681	76	795	-12.5394	2.6746	0.767961	0.850291	1754794	1755804	+	1011	putative Cytochrome bd2, subunit II
CfUMH14_1682	NA	NA	NA	NA	NA	NA	1755804	1755929	+	126	hypothetical protein
CfUMH14_1683	16	176	-16.1264	-0.140586	0.260814	0.848939	1756119	1756349	+	231	FIG00510324: hypothetical protein
CfUMH14_1684	146	1517	-11.9709	1.94591	0.678381	0.848939	1756353	1758314	-	1962	putative collagenase
CfUMH14_1685	36	382	-13.5049	2.85831	0.61053	0.848939	1758394	1758930	-	537	Transcriptional regulator yidN, Cro/CI family
CfUMH14_1686	112	1166	-12.6837	1.27928	0.497998	0.848939	1759035	1760201	+	1167	Benzoate transport protein
CfUMH14_1687	72	754	-13.0242	1.85897	0.548678	0.848939	1760184	1761053	-	870	Transcriptional regulator, AraC family
CfUMH14_1688	66	692	-12.752	2.65088	0.734876	0.848939	1761240	1762148	+	909	Permease of the drug/metabolite transporter (DMT) superfamily
CfUMH14_1689	66	692	-13.4652	1.22443	0.419115	0.848939	1762186	1762857	-	672	Uncharacterized membrane lipoprotein clustered with tellurite resistance proteins TehA/TehB
CfUMH14_1690	56	589	-13.489	1.64325	0.47422	0.848939	1763026	1763622	-	597	Tellurite resistance protein TehB
CfUMH14_1691	84	877	-12.7388	1.99068	0.607724	0.848939	1763622	1764566	-	945	Tellurite resistance protein TehA
CfUMH14_1692	78	816	-12.9981	1.68338	0.512219	0.848939	1764737	1765717	+	981	FIG005189: putative transferase clustered with tellurite resistance proteins TehA/TehB
CfUMH14_1693	48	506	-13.6017	1.85422	0.49603	0.848939	1765709	1766254	-	546	Ribosomal-protein-L7p-serine acetyltransferase
CfUMH14_1694	113	1176	-12.4667	1.68792	0.600233	0.848939	1766473	1767699	+	1227	Alanine racemase (EC 5.1.1.1)
CfUMH14_1695	107	1115	-12.2808	2.21578	0.697254	0.848939	1768158	1769813	-	1656	Glucans biosynthesis protein D precursor
CfUMH14_1696	80	836	-12.8566	1.89408	0.574652	0.848939	1770007	1771350	-	1344	FIG074102: hypothetical protein
CfUMH14_1697	52	547	-12.7802	3.27076	0.801931	0.853144	1771471	1772373	-	903	Manganese-dependent inorganic pyrophosphatase (EC 3.6.1.1)
CfUMH14_1698	54	568	-13.1891	2.34607	0.570046	0.848939	1772605	1773528	+	924	LysR family transcriptional regulator YdcI
CfUMH14_1699	127	1321	-12.3044	1.67816	0.608489	0.848939	1773569	1775239	-	1671	Methyl-accepting chemotaxis protein III (ribose and galactose chemoreceptor protein)
CfUMH14_1700	84	877	-12.7736	1.92116	0.599405	0.848939	1775427	1776545	-	1119	S-(hydroxymethyl)glutathione dehydrogenase (EC 1.1.1.284)
CfUMH14_1701	10	114	-15.6889	1.99034	0.436395	0.848939	1776578	1776853	-	276	FrmR: Negative transcriptional regulator of formaldehyde detoxification operon
CfUMH14_1702	70	733	-13.1406	1.70645	0.52017	0.848939	1776975	1777433	-	459	Putative inner membrane or exported
CfUMH14_1703	87	908	-13.6048	0.158665	0.285004	0.848939	1777468	1778070	-	603	Putative inner membrane protein
CfUMH14_1704	264	2734	-10.9395	2.30842	0.775824	0.850595	1778771	1781644	+	2874	Formate dehydrogenase N alpha subunit (EC 1.2.1.2) @ selenocysteine-containing
CfUMH14_1705	63	661	-12.6748	2.93745	0.713025	0.848939	1781657	1782544	+	888	Formate dehydrogenase O beta subunit (EC 1.2.1.2)
CfUMH14_1706	60	630	-12.9419	2.54188	0.633213	0.848939	1782537	1783190	+	654	Formate dehydrogenase N gamma subunit (EC 1.2.1.2)
CfUMH14_1707	112	1166	-12.2604	2.12592	0.706151	0.848939	1783313	1784581	-	1269	Error-prone, lesion bypass DNA polymerase V (UmuC)
CfUMH14_1708	26	279	-14.7636	1.24999	0.372848	0.848939	1784584	1785003	-	420	Error-prone repair protein UmuD
CfUMH14_1709	50	527	-13.7457	1.45073	0.442908	0.848939	1785176	1785706	-	531	Cytochrome b(561)
CfUMH14_1710	76	795	-12.8376	2.07821	0.584381	0.848939	1785896	1786897	+	1002	NAD-dependent glyceraldehyde-3-phosphate dehydrogenase (EC 1.2.1.12)
CfUMH14_1711	74	774	-13.51	0.809492	0.365263	0.848939	1787024	1787950	+	927	Xylanase
CfUMH14_1712	109	1135	-12.0904	2.54353	0.764164	0.849685	1787992	1789431	-	1440	Aldehyde dehydrogenase A (EC 1.2.1.22) / Glycolaldehyde dehydrogenase (EC 1.2.1.21)
CfUMH14_1713	10	114	-15.8116	1.74491	0.4225	0.848939	1789493	1789654	+	162	hypothetical protein
CfUMH14_1714	42	444	-13.8263	1.78197	0.470271	0.848939	1789631	1790422	-	792	Protein ydcF
CfUMH14_1715	250	2589	-11.6811	0.98176	0.530952	0.848939	1790509	1794411	-	3903	ATP-dependent RNA helicase HrpA (EC 3.6.4.13)
CfUMH14_1716	46	485	-13.5428	2.09231	0.532118	0.848939	1794613	1795218	+	606	FMN-dependent NADH-azoreductase
CfUMH14_1717	12	135	-14.8988	3.08862	0.529596	0.848939	1795262	1795453	-	192	hypothetical protein
CfUMH14_1718	20	217	-14.8426	1.81724	0.428878	0.848939	1795552	1795953	-	402	hypothetical protein
CfUMH14_1719	110	1146	-12.5088	1.68067	0.549205	0.848939	1795929	1797233	-	1305	Ser/Thr and Tyr protein phosphatase (dual specificity)
CfUMH14_1720	144	1496	-12.238	1.4512	0.544304	0.848939	1797223	1798968	-	1746	Putative lipase in cluster with Phosphatidate cytidylyltransferase
CfUMH14_1721	51	537	-13.5482	1.78987	0.495402	0.848939	1798976	1799596	-	621	1-acyl-sn-glycerol-3-phosphate acyltransferase (EC 2.3.1.51)
CfUMH14_1722	82	857	-12.7968	1.94332	0.591214	0.848939	1799621	1800538	-	918	Phosphatidate cytidylyltransferase (EC 2.7.7.41)
CfUMH14_1723	50	527	-13.5479	1.84639	0.51299	0.848939	1800535	1801140	-	606	CDP-diacylglycerol--glycerol-3-phosphate 3-phosphatidyltransferase (EC 2.7.8.5)
CfUMH14_1724	26	279	-15.1706	0.436141	0.309878	0.848939	1801248	1801574	-	327	Putative uncharacterized protein ydbL, may be related to amine metabolism
CfUMH14_1725	16	176	-16.4718	-0.831442	0.186647	0.848939	1801582	1801773	-	192	Uncharacterized protein ynbE; probable lipoprotein STY1424
CfUMH14_1726	206	2136	-11.2367	2.42661	0.798198	0.852989	1801770	1804409	-	2640	Putative uncharacterized protein ydbH
CfUMH14_1727	75	785	-12.9684	1.85445	0.575436	0.848939	1805024	1806013	+	990	D-lactate dehydrogenase (EC 1.1.1.28)
CfUMH14_1728	22	238	-15.1138	1.01228	0.356546	0.848939	1806126	1806545	+	420	Heat shock protein hslJ
CfUMH14_1729	14	155	-17.9012	-3.32911	0.0108094	0.081284	1806559	1806825	-	267	probable lipoprotein YPO2331
CfUMH14_1730	248	2569	-11.8355	0.69597	0.447898	0.848939	1807100	1810624	+	3525	Pyruvate-flavodoxin oxidoreductase (EC 1.2.7.-)
CfUMH14_1731	123	1280	-12.0055	2.36759	0.739961	0.848939	1810991	1812115	+	1125	Outer membrane protein N precursor
CfUMH14_1732	16	176	-19.5716	-7.03099	6.66698e-10	7.62856e-09	1812261	1812473	+	213	FIG00510586: hypothetical protein
CfUMH14_1733	36	382	-14.6628	0.542627	0.312382	0.848939	1812555	1812989	+	435	Universal stress protein F
CfUMH14_1734	60	630	-13.9734	0.478776	0.314119	0.848939	1813188	1814123	+	936	tRNA(Cytosine32)-2-thiocytidine synthetase
CfUMH14_1735	71	743	-13.9791	-0.0109542	0.258852	0.848939	1814217	1815590	-	1374	ATP-dependent 23S rRNA helicase DbpA
CfUMH14_1736	74	774	-13.7778	0.273733	0.293508	0.848939	1816062	1817045	-	984	Zinc transport protein ZntB
CfUMH14_1737	70	733	-12.4602	3.0672	0.742061	0.848939	1817198	1817956	-	759	Putative methyl-accepting chemotaxis protein
CfUMH14_1738	54	568	-18.7523	-8.78027	7.94813e-15	1.21762e-12	1818021	1818332	+	312	hypothetical protein
CfUMH14_1739	218	2259	-11.3065	2.12455	0.734924	0.848939	1818719	1820833	+	2115	Sensory box/GGDEF family protein
CfUMH14_1740	96	1001	-12.5982	1.89084	0.606181	0.848939	1820901	1822133	+	1233	FIG00509852: hypothetical protein
CfUMH14_1741	48	506	-13.9472	1.16328	0.397364	0.848939	1822146	1822709	-	564	FIG00510196: hypothetical protein
CfUMH14_1742	36	382	-14.0365	1.79515	0.459098	0.848939	1822935	1823450	+	516	Methylated-DNA--protein-cysteine methyltransferase (EC 2.1.1.63)
CfUMH14_1743	50	527	-13.0881	2.76591	0.696663	0.848939	1823645	1824397	+	753	Fumarate and nitrate reduction regulatory protein
CfUMH14_1744	102	1063	-12.6489	1.61627	0.551276	0.848939	1824549	1825499	+	951	Universal stress protein E
CfUMH14_1745	26	279	-13.5327	3.71192	0.733968	0.848939	1825548	1825808	-	261	Putative inner membrane protein
CfUMH14_1746	104	1084	-14.3904	-1.92221	0.0869262	0.538762	1826053	1827084	+	1032	Mechanosensitive ion channel
CfUMH14_1747	92	960	-12.3243	2.5602	0.709625	0.848939	1827120	1828172	-	1053	Alcohol dehydrogenase (EC 1.1.1.1)
CfUMH14_1748	30	320	-14.1205	2.13759	0.483848	0.848939	1828216	1828668	-	453	Transcriptional regulator
CfUMH14_1749	34	362	-13.8617	2.30511	0.53322	0.848939	1828835	1829218	-	384	Possible glyoxylase family protein (Lactoylglutathione lyase) (EC 4.4.1.5)
CfUMH14_1750	60	630	-13.4675	1.49049	0.458161	0.848939	1829339	1830109	+	771	Transcriptional regulators of sugar metabolism
CfUMH14_1751	22	238	-15.2608	0.718269	0.333468	0.848939	1830106	1830390	-	285	transcriptional antiterminator, Rof
CfUMH14_1752	8	94	-19.7638	-5.58044	5.40711e-06	4.77511e-05	1830457	1830687	-	231	hypothetical protein PA0941
CfUMH14_1753	31	331	-16.569	-2.85091	0.0274294	0.194291	1830802	1831134	+	333	Transcriptional regulator, MarR family
CfUMH14_1754	12	135	-12.0559	8.7744	0.895301	0.89832	1831152	1831364	+	213	Transcriptional regulator, MarR family
CfUMH14_1755	167	1733	-11.8637	1.7751	0.664566	0.848939	1831402	1833015	-	1614	Periplasmic Murein Peptide-Binding Protein MppA
CfUMH14_1756	52	547	-13.1997	2.43172	0.633908	0.848939	1833194	1833928	+	735	Gamma-D-Glutamyl-meso-Diaminopimelate Amidase
CfUMH14_1757	50	527	-13.1818	2.57859	0.654915	0.848939	1833903	1834868	-	966	L-alanine-DL-glutamate epimerase
CfUMH14_1758	30	320	-14.3796	1.6195	0.430147	0.848939	1834984	1835490	+	507	Thiol peroxidase, Tpx-type (EC 1.11.1.15)
CfUMH14_1759	109	1135	-13.5323	-0.340266	0.235119	0.848939	1835544	1837088	-	1545	Transcriptional repressor protein TyrR
CfUMH14_1760	60	630	-13.6231	1.17934	0.388401	0.848939	1837236	1838297	-	1062	Membrane protein YcjF
CfUMH14_1761	92	960	-13.0102	1.18838	0.439937	0.848939	1838294	1839697	-	1404	Conserved protein YcjX with nucleoside triphosphate hydrolase domain
CfUMH14_1762	30	320	-14.4063	1.56604	0.406649	0.848939	1839834	1840151	-	318	Phage shock protein E precursor
CfUMH14_1763	132	1372	-13.1412	-0.105891	0.262431	0.848939	1840380	1841390	+	1011	Transcriptional regulator YcjW, LacI family, possibly involved in maltodextrin utilization pathway
CfUMH14_1764	106	1104	-12.9237	0.956622	0.421113	0.848939	1841423	1842328	-	906	Outer membrane protein G precursor
CfUMH14_1765	97	1011	-13.202	0.653539	0.356376	0.848939	1842395	1843477	-	1083	Multiple sugar ABC transporter, ATP-binding protein
CfUMH14_1766	42	444	-13.4143	2.60584	0.601142	0.848939	1843488	1844156	-	669	Beta-phosphoglucomutase (EC 5.4.2.6)
CfUMH14_1767	168	1744	-11.594	2.29723	0.760633	0.849685	1844153	1846414	-	2262	Maltose phosphorylase (EC 2.4.1.8) / Trehalose phosphorylase (EC 2.4.1.64)
CfUMH14_1768	82	857	-12.0872	3.36259	0.851488	0.867274	1846426	1847481	-	1056	Putative oxidoreductase YcjS (EC 1.-.-.-), NADH-binding
CfUMH14_1769	82	857	-13.1122	1.31248	0.464202	0.848939	1847492	1848280	-	789	Sugar phosphate isomerases/epimerases family protein YcjR
CfUMH14_1770	70	733	-13.5229	0.941668	0.383938	0.848939	1848297	1849349	-	1053	Zinc-type alcohol dehydrogenase YcjQ
CfUMH14_1771	70	733	-12.8543	2.2789	0.623572	0.848939	1849377	1850219	-	843	Inner membrane ABC transporter permease protein YcjP
CfUMH14_1772	88	919	-12.7518	1.83194	0.567441	0.848939	1850206	1851108	-	903	Inner membrane ABC transporter permease protein YcjO
CfUMH14_1773	90	939	-12.6686	1.93428	0.579391	0.848939	1851108	1852400	-	1293	ABC-type sugar transport system, periplasmic binding protein YcjN
CfUMH14_1774	209	2167	-12.4625	-0.0664258	0.278615	0.848939	1852417	1854096	-	1680	Sucrose phosphorylase (EC 2.4.1.7)
CfUMH14_1775	16	176	-15.7466	0.618947	0.332299	0.848939	1854288	1854518	-	231	Phage shock protein D
CfUMH14_1776	18	197	-16.8919	-1.99261	0.0786132	0.498267	1854527	1854886	-	360	Phage shock protein C
CfUMH14_1777	10	114	-17.1265	-0.884806	0.183016	0.848939	1854886	1855110	-	225	Phage shock protein B
CfUMH14_1778	32	341	-14.4618	1.27465	0.380783	0.848939	1855165	1855833	-	669	Phage shock protein A
CfUMH14_1779	72	754	-13.0251	1.85717	0.537237	0.848939	1856004	1856978	+	975	Psp operon transcriptional activator
CfUMH14_1780	18	197	-15.003	1.78521	0.412192	0.848939	1857089	1857310	+	222	Qnr
CfUMH14_1781	124	1290	-14.1429	-1.93041	0.0847687	0.52935	1857954	1859597	+	1644	Peptide transport periplasmic protein sapA (TC 3.A.1.5.5)
CfUMH14_1782	58	609	-15.3965	-2.2713	0.0575356	0.378273	1859594	1860559	+	966	Peptide transport system permease protein sapB (TC 3.A.1.5.5)
CfUMH14_1783	60	630	-15.9926	-3.55954	0.00803889	0.0611264	1860546	1861436	+	891	Peptide transport system permease protein sapC (TC 3.A.1.5.5)
CfUMH14_1784	68	712	-14.9627	-1.85545	0.0893486	0.550193	1861436	1862428	+	993	Peptide transport system ATP-binding protein SapD (TC 3.A.1.5.5)
CfUMH14_1785	66	692	-14.8682	-1.58152	0.112836	0.662266	1862430	1863236	+	807	Peptide transport system ATP-binding protein SapF
CfUMH14_1786	50	527	-13.4358	2.07051	0.530026	0.848939	1863274	1863963	-	690	GGDEF/EAL domain protein YhjH
CfUMH14_1787	60	630	-13.3787	1.6681	0.482627	0.848939	1864406	1865194	+	789	Enoyl-[acyl-carrier-protein] reductase [NADH] (EC 1.3.1.9)
CfUMH14_1788	90	939	-13.039	1.19355	0.440428	0.848939	1865392	1866537	+	1146	FIG01220641: hypothetical protein
CfUMH14_1789	129	1341	-12.3367	1.56895	0.588588	0.848939	1866627	1868561	+	1935	Exoribonuclease II (EC 3.1.13.1)
CfUMH14_1790	160	1661	-11.8214	1.98246	0.68312	0.848939	1868826	1870817	+	1992	FIG00510789: hypothetical protein
CfUMH14_1791	14	155	-15.0652	2.34297	0.46443	0.848939	1871001	1871183	+	183	FIG00510295: hypothetical protein
CfUMH14_1792	53	558	-13.486	1.80537	0.496912	0.848939	1871279	1872031	+	753	Transcriptional regulatory protein YciT
CfUMH14_1793	18	197	-19.3022	-6.81327	1.29749e-09	1.44638e-08	1872300	1872518	+	219	Osmotically inducible lipoprotein B precursor
CfUMH14_1794	18	197	-19.6899	-7.58854	2.13473e-11	2.96248e-10	1872610	1872936	-	327	Translation initiation factor SUI1-related protein
CfUMH14_1795	46	485	-14.3038	0.570231	0.310492	0.848939	1872937	1873674	-	738	Orotidine 5'-phosphate decarboxylase (EC 4.1.1.23)
CfUMH14_1796	12	135	-17.1047	-1.32321	0.137614	0.770377	1873693	1873806	+	114	hypothetical protein
CfUMH14_1797	100	1042	-17.7633	-8.55597	3.15895e-13	8.59235e-12	1873864	1875033	-	1170	Heat shock (predicted periplasmic) protein YciM, precursor
CfUMH14_1798	30	320	-19.1033	-7.82795	1.42253e-12	2.71916e-11	1875040	1875348	-	309	Inner membrane protein yciS
CfUMH14_1799	66	692	-12.9303	2.29419	0.613736	0.848939	1875498	1876262	-	765	Phosphatidylglycerophosphatase B (EC 3.1.3.27)
CfUMH14_1800	32	341	-18.8688	-7.53937	1.29247e-11	1.86995e-10	1876465	1877055	+	591	GTP cyclohydrolase II (EC 3.5.4.25)
CfUMH14_1801	254	2631	-11.0779	2.14248	0.755782	0.849685	1877105	1879780	-	2676	Aconitate hydratase (EC 4.2.1.3) @ 2-methylisocitrate dehydratase (EC 4.2.1.99)
CfUMH14_1802	12	135	-14.3188	4.24855	0.652501	0.848939	1880088	1880258	-	171	FIG00510715: hypothetical protein
CfUMH14_1803	8	94	-17.0888	-0.230347	0.253684	0.848939	1880261	1880389	-	129	hypothetical protein
CfUMH14_1804	96	1001	-12.741	1.60529	0.549887	0.848939	1880717	1881691	-	975	Cys regulon transcriptional activator CysB
CfUMH14_1805	199	2063	-14.0533	-3.1073	0.0223325	0.161309	1881900	1884497	-	2598	DNA topoisomerase I (EC 5.99.1.2)
CfUMH14_1806	20	217	-14.9055	1.69133	0.417996	0.848939	1884896	1885147	+	252	FIG00948954: hypothetical protein YciN
CfUMH14_1807	86	898	-12.1751	3.05101	0.803436	0.853144	1885258	1886304	-	1047	Possible protease sohB (EC 3.4.21.-)
CfUMH14_1808	64	671	-12.9553	2.33166	0.64639	0.848939	1886526	1887287	+	762	YciK-like oxidoreductase
CfUMH14_1809	54	568	-13.2811	2.16211	0.569832	0.848939	1887284	1887874	+	591	Cob(I)alamin adenosyltransferase (EC 2.5.1.17)
CfUMH14_1810	57	599	-13.634	1.30304	0.416847	0.848939	1887958	1888833	-	876	Ribosomal large subunit pseudouridine synthase B (EC 4.2.1.70)
CfUMH14_1811	44	465	-13.0428	3.21768	0.749314	0.848939	1888934	1889554	-	621	Hypothetical YciO protein, TsaC/YrdC paralog
CfUMH14_1812	46	485	-13.788	1.6019	0.446666	0.848939	1889551	1890327	-	777	COG0613, Predicted metal-dependent phosphoesterases (PHP family)
CfUMH14_1813	104	1084	-12.6454	1.56769	0.56458	0.848939	1890704	1892266	+	1563	Anthranilate synthase, aminase component (EC 4.1.3.27)
CfUMH14_1814	92	960	-12.7815	1.6458	0.529212	0.848939	1892266	1893861	+	1596	Anthranilate synthase, amidotransferase component (EC 4.1.3.27) / Anthranilate phosphoribosyltransferase (EC 2.4.2.18)
CfUMH14_1815	104	1084	-12.162	2.53465	0.733244	0.848939	1893865	1895223	+	1359	Indole-3-glycerol phosphate synthase (EC 4.1.1.48) / Phosphoribosylanthranilate isomerase (EC 5.3.1.24)
CfUMH14_1816	74	774	-12.3643	3.10081	0.821772	0.855993	1895234	1896427	+	1194	Tryptophan synthase beta chain (EC 4.2.1.20)
CfUMH14_1817	32	341	-13.4932	3.21194	0.719335	0.848939	1896427	1897233	+	807	Tryptophan synthase alpha chain (EC 4.2.1.20)
CfUMH14_1818	162	1682	-12.063	1.46365	0.573791	0.848939	1897266	1898738	-	1473	GAF domain/GGDEF domain/EAL domain protein
CfUMH14_1819	24	259	-14.2794	2.44047	0.517377	0.848939	1898925	1899200	-	276	hypothetical protein
CfUMH14_1820	88	919	-13.9878	-0.639914	0.196762	0.848939	1899971	1900687	-	717	FIG007491: hypothetical protein YeeN
CfUMH14_1821	70	733	-12.7993	2.38904	0.669392	0.848939	1901255	1901893	-	639	Outer membrane protein W precursor
CfUMH14_1822	14	155	-16.8456	-1.21798	0.147716	0.810056	1902091	1902213	-	123	hypothetical protein
CfUMH14_1823	54	568	-13.2668	2.19064	0.54837	0.848939	1902292	1903035	+	744	Membrane protein YciC, linked to IspA
CfUMH14_1824	54	568	-13.9799	0.764441	0.342653	0.848939	1903090	1903629	+	540	Intracellular septation protein IspA
CfUMH14_1825	34	362	-13.6475	2.73339	0.592702	0.848939	1903795	1904196	+	402	Acyl-CoA thioesterase YciA, involved in membrane biogenesis
CfUMH14_1826	48	506	-14.2053	0.646966	0.331009	0.848939	1904261	1904980	-	720	Ferric siderophore transport system, periplasmic binding protein TonB
CfUMH14_1827	18	197	-14.714	2.36321	0.48148	0.848939	1905205	1905501	+	297	YciL protein
CfUMH14_1828	16	176	-16.693	-1.27378	0.141718	0.788982	1905552	1905725	-	174	hypothetical protein
CfUMH14_1829	110	1146	-12.5027	1.69276	0.550684	0.848939	1905868	1907328	+	1461	Cardiolipin synthetase (EC 2.7.8.-)
CfUMH14_1830	22	238	-15.438	0.363886	0.302447	0.848939	1907363	1907692	+	330	FIG002901: hypothetical protein co-occurring with Cardiolipin synthetase
CfUMH14_1831	84	877	-13.063	1.34219	0.452473	0.848939	1907730	1908566	-	837	Potassium voltage-gated channel subfamily KQT; possible potassium channel, VIC family
CfUMH14_1832	84	877	-12.1425	3.18328	0.76885	0.850291	1908612	1909616	-	1005	Oligopeptide transport ATP-binding protein OppF (TC 3.A.1.5.1)
CfUMH14_1833	74	774	-12.8125	2.20433	0.632362	0.848939	1909613	1910626	-	1014	Oligopeptide transport ATP-binding protein OppD (TC 3.A.1.5.1)
CfUMH14_1834	72	754	-13.3597	1.18796	0.410125	0.848939	1910638	1911546	-	909	Oligopeptide transport system permease protein OppC (TC 3.A.1.5.1)
CfUMH14_1835	102	1063	-14.2152	-1.5163	0.11929	0.692464	1911561	1912481	-	921	Oligopeptide transport system permease protein OppB (TC 3.A.1.5.1)
CfUMH14_1836	185	1919	-11.5199	2.16887	0.745091	0.848939	1912604	1914235	-	1632	Oligopeptide ABC transporter, periplasmic oligopeptide-binding protein OppA (TC 3.A.1.5.1)
CfUMH14_1837	78	816	-12.702	2.27555	0.645944	0.848939	1915007	1915744	-	738	Putative membrane protein
CfUMH14_1838	196	2032	-11.5462	1.95048	0.693385	0.848939	1916142	1918820	+	2679	Alcohol dehydrogenase (EC 1.1.1.1); Acetaldehyde dehydrogenase (EC 1.2.1.10)
CfUMH14_1839	68	712	-13.5457	0.978577	0.39244	0.848939	1919058	1919675	-	618	Thymidine kinase (EC 2.7.1.21)
CfUMH14_1840	35	372	-16.2803	-2.61342	0.0387118	0.264753	1920286	1920699	+	414	DNA-binding protein H-NS
CfUMH14_1841	93	970	-16.2381	-5.29824	3.39368e-05	0.000293175	1920837	1921745	-	909	UTP--glucose-1-phosphate uridylyltransferase (EC 2.7.7.9)
CfUMH14_1842	92	960	-12.6003	2.00814	0.615086	0.848939	1921950	1922963	-	1014	Hnr protein
CfUMH14_1843	74	774	-13.2727	1.28396	0.430564	0.848939	1923054	1923965	-	912	UPF0028 protein YchK
CfUMH14_1844	34	362	-14.2376	1.55326	0.447669	0.848939	1924176	1924532	+	357	UPF0225 protein YchJ
CfUMH14_1845	64	671	-13.2377	1.76685	0.532532	0.848939	1924588	1925430	+	843	Formyltetrahydrofolate deformylase (EC 3.5.1.10)
CfUMH14_1846	NA	NA	NA	NA	NA	NA	1925587	1925668	+	82	tRNA-Tyr-GTA
CfUMH14_1847	NA	NA	NA	NA	NA	NA	1925708	1925789	+	82	tRNA-Tyr-GTA
CfUMH14_1848	10	114	-16.6345	0.0991096	0.287481	0.848939	1926104	1926217	-	114	hypothetical protein
CfUMH14_1849	40	424	-13.2223	3.12731	0.71832	0.848939	1926204	1926881	-	678	Respiratory nitrate reductase gamma chain (EC 1.7.99.4)
CfUMH14_1850	34	362	-14.6917	0.644999	0.317491	0.848939	1926881	1927591	-	711	Respiratory nitrate reductase delta chain (EC 1.7.99.4)
CfUMH14_1851	109	1135	-12.4979	1.72858	0.575652	0.848939	1927588	1929126	-	1539	Respiratory nitrate reductase beta chain (EC 1.7.99.4)
CfUMH14_1852	285	2950	-11.2222	1.52296	0.65399	0.848939	1929123	1932866	-	3744	Respiratory nitrate reductase alpha chain (EC 1.7.99.4)
CfUMH14_1853	82	857	-13.3448	0.847463	0.369241	0.848939	1933382	1934773	-	1392	Nitrate/nitrite transporter
CfUMH14_1854	132	1372	-12.5799	1.01665	0.458445	0.848939	1935114	1936910	+	1797	Nitrate/nitrite sensor protein (EC 2.7.3.-)
CfUMH14_1855	41	434	-13.8278	1.84676	0.470517	0.848939	1936903	1937553	+	651	Nitrate/nitrite response regulator protein
CfUMH14_1856	104	1084	-12.2216	2.41532	0.735412	0.848939	1937575	1938960	-	1386	Invasin
CfUMH14_1857	24	259	-13.7714	3.45648	0.707982	0.848939	1939136	1939489	+	354	Putative ACR protein
CfUMH14_1858	18	197	-15.2699	1.25148	0.378351	0.848939	1939752	1939997	+	246	FIG00510384: hypothetical protein
CfUMH14_1859	42	444	-14.6656	0.103315	0.276198	0.848939	1940052	1940747	-	696	Cation transport protein chaC
CfUMH14_1860	106	1104	-12.9089	0.98631	0.433375	0.848939	1941151	1942251	+	1101	Calcium/proton antiporter
CfUMH14_1861	49	516	-18.3811	-7.76287	6.37425e-12	9.94801e-11	1942350	1943204	-	855	2-Keto-3-deoxy-D-manno-octulosonate-8-phosphate synthase (EC 2.5.1.55)
CfUMH14_1862	64	671	-18.5388	-8.83519	1.21241e-14	1.26742e-12	1943240	1944049	-	810	FIG002708: Protein SirB1
CfUMH14_1863	32	341	-16.7164	-3.23446	0.0144087	0.106665	1944052	1944429	-	378	FIG002082: Protein sirB2
CfUMH14_1864	54	568	-14.9806	-1.23685	0.144671	0.797128	1944441	1945274	-	834	Protein-N(5)-glutamine methyltransferase PrmC, methylates polypeptide chain release factors RF1 and RF2
CfUMH14_1865	72	754	-18.2927	-8.67796	3.65595e-14	2.12223e-12	1945274	1946356	-	1083	Peptide chain release factor 1
CfUMH14_1866	98	1022	-17.3172	-7.60607	2.37693e-10	2.88628e-09	1946398	1947654	-	1257	Glutamyl-tRNA reductase (EC 1.2.1.70)
CfUMH14_1867	42	444	-18.7672	-8.09981	3.96153e-13	1.03609e-11	1947866	1948489	+	624	Outer membrane lipoprotein LolB precursor
CfUMH14_1868	44	465	-18.6137	-7.92403	1.06555e-12	2.20523e-11	1948486	1949337	+	852	4-diphosphocytidyl-2-C-methyl-D-erythritol kinase (EC 2.7.1.148)
CfUMH14_1869	88	919	-17.9627	-8.58973	8.62385e-14	3.28396e-12	1949604	1950551	+	948	Ribose-phosphate pyrophosphokinase (EC 2.7.6.1)
CfUMH14_1870	132	1372	-12.222	1.73247	0.625461	0.848939	1950703	1952358	+	1656	Putative sulfate permease
CfUMH14_1871	70	733	-13.9481	0.0913377	0.271865	0.848939	1952479	1953942	-	1464	L-2,4-diaminobutyrate decarboxylase (EC 4.1.1.86)
CfUMH14_1872	110	1146	-12.4524	1.79351	0.604233	0.848939	1953958	1955343	-	1386	Diaminobutyrate--2-oxoglutarate aminotransferase (EC 2.6.1.76)
CfUMH14_1873	95	991	-13.936	-0.754852	0.189876	0.848939	1955952	1957313	+	1362	Aspartokinase (EC 2.7.2.4)
CfUMH14_1874	26	279	-14.8123	1.1526	0.35852	0.848939	1957428	1957709	-	282	FIG00554739: membrane protein YchH
CfUMH14_1875	48	506	-18.4953	-7.93289	2.37996e-12	4.19578e-11	1957984	1958568	+	585	Peptidyl-tRNA hydrolase (EC 3.1.1.29)
CfUMH14_1876	66	692	-14.6047	-1.05455	0.162506	0.848939	1958684	1959778	+	1095	GTP-binding and nucleic acid-binding protein YchF
CfUMH14_1877	12	135	-19.9816	-7.07694	2.09657e-09	2.29946e-08	1959993	1960154	+	162	Integrase
CfUMH14_1878	14	155	-14.8525	2.76818	0.521434	0.848939	1960580	1960738	+	159	Integrase
CfUMH14_1879	4	52	-17.5767	0.489754	0.334351	0.848939	1960926	1961600	+	675	Phosphoglycerate mutase (EC 5.4.2.1)
CfUMH14_1880	46	485	-18.6858	-8.19382	2.57939e-13	7.4109e-12	1961887	1962240	+	354	FIG00631715: hypothetical protein
CfUMH14_1881	64	671	-14.9027	-1.56301	0.11538	0.673053	1962862	1963332	+	471	COG1720: Uncharacterized conserved protein
CfUMH14_1882	44	465	-13.7548	1.79384	0.452854	0.848939	1963455	1964063	-	609	FIG074102: hypothetical protein
CfUMH14_1883	112	1166	-13.0377	0.571359	0.361996	0.848939	1964577	1965386	-	810	Transcriptional regulator, MerR family
CfUMH14_1884	10	114	-19.8181	-6.2681	1.77512e-07	1.68991e-06	1965743	1965874	-	132	hypothetical protein
CfUMH14_1885	58	609	-12.9549	2.61191	0.664096	0.848939	1965927	1967120	+	1194	Tryptophan synthase beta chain (EC 4.2.1.20)
CfUMH14_1886	55	578	-13.7788	1.11467	0.381925	0.848939	1967120	1967929	+	810	Tryptophan synthase alpha chain (EC 4.2.1.20)
CfUMH14_1887	12	135	-15.6551	1.57605	0.413648	0.848939	1968763	1968900	+	138	hypothetical protein
CfUMH14_1888	40	424	-14.5687	0.434542	0.30568	0.848939	1968937	1969371	+	435	FIG00732406: hypothetical protein
CfUMH14_1889	92	960	-12.1338	2.94105	0.817329	0.854609	1969551	1970474	+	924	FIG00731878: hypothetical protein
CfUMH14_1890	30	320	-13.6635	3.05172	0.667788	0.848939	1970499	1970891	+	393	Lactoylglutathione lyase
CfUMH14_1891	20	217	-15.3354	0.831643	0.349373	0.848939	1971048	1971398	-	351	Mannose-6-phosphate isomerase (EC 5.3.1.8)
CfUMH14_1892	74	774	-12.5941	2.64119	0.739244	0.848939	1971411	1973003	-	1593	Autoinducer 2 (AI-2) kinase LsrK (EC 2.7.1.-)
CfUMH14_1893	74	774	-12.5376	2.75422	0.75063	0.848939	1973111	1974070	-	960	LsrR, transcriptional repressor of lsr operon
CfUMH14_1894	93	970	-12.6618	1.85428	0.601648	0.848939	1974323	1975870	+	1548	Autoinducer 2 (AI-2) ABC transport system, fused AI2 transporter subunits and ATP-binding component
CfUMH14_1895	48	506	-14.494	0.0696836	0.266639	0.848939	1975864	1976913	+	1050	Autoinducer 2 (AI-2) ABC transport system, membrane channel protein LsrC
CfUMH14_1896	78	816	-13.2336	1.21232	0.432845	0.848939	1976913	1977911	+	999	Autoinducer 2 (AI-2) ABC transport system, membrane channel protein LsrD
CfUMH14_1897	70	733	-12.441	3.10565	0.788283	0.851425	1977938	1978960	+	1023	Autoinducer 2 (AI-2) ABC transport system, periplasmic AI-2 binding protein LsrB
CfUMH14_1898	60	630	-13.2108	2.00394	0.535514	0.848939	1978989	1979864	+	876	Autoinducer 2 (AI-2) aldolase LsrF (EC 4.2.1.-)
CfUMH14_1899	30	320	-14.1181	2.14242	0.491126	0.848939	1979916	1980206	+	291	Autoinducer 2 (AI-2) modifying protein LsrG
CfUMH14_1900	48	506	-13.4484	2.16087	0.532763	0.848939	1980219	1980962	+	744	Ribulose-phosphate 3-epimerase (EC 5.1.3.1)
CfUMH14_1901	92	960	-12.6205	1.96775	0.599558	0.848939	1981311	1982432	+	1122	Putative sgc region protein sgcX
CfUMH14_1902	14	155	-15.8142	0.844969	0.359191	0.848939	1982429	1982707	+	279	Putative phosphotransferase enzyme
CfUMH14_1903	114	1187	-11.9376	2.72087	0.792039	0.852221	1982718	1984031	+	1314	PTS system, galactitol-specific IIC component (EC 2.7.1.69)
CfUMH14_1904	56	589	-15.4498	-2.27824	0.0601132	0.393589	1984043	1984849	+	807	Putative nucleoside triphosphatase
CfUMH14_1905	36	382	-13.7409	2.38631	0.533754	0.848939	1984980	1985411	+	432	PTS system, IIA component
CfUMH14_1906	36	382	-13.4379	2.99238	0.656058	0.848939	1985423	1986055	+	633	Ribulose-phosphate 3-epimerase (EC 5.1.3.1)
CfUMH14_1907	54	568	-13.5223	1.67973	0.478115	0.848939	1986072	1986866	+	795	Putative arylsulfatase regulatory protein
CfUMH14_1908	46	485	-13.8649	1.4481	0.41415	0.848939	1986937	1987350	+	414	FIG00640415: hypothetical protein
CfUMH14_1909	16	176	-15.3429	1.42643	0.400387	0.848939	1987690	1987947	+	258	hypothetical protein
CfUMH14_1910	80	836	-13.2237	1.15997	0.422195	0.848939	1987958	1989595	+	1638	3-demethylubiquinone-9 3-methyltransferase (EC 2.1.1.64)
CfUMH14_1911	12	135	-17.6897	-2.49329	0.042503	0.288197	1989721	1989972	+	252	FIG00640497: hypothetical protein
CfUMH14_1912	29	310	-14.2905	1.89232	0.462001	0.848939	1990202	1990627	-	426	Arsenate reductase (EC 1.20.4.1)
CfUMH14_1913	111	1156	-12.2772	2.11801	0.675359	0.848939	1990640	1991929	-	1290	Arsenic efflux pump protein
CfUMH14_1914	124	1290	-12.3535	1.64846	0.590006	0.848939	1991976	1993727	-	1752	Arsenical pump-driving ATPase (EC 3.6.3.16)
CfUMH14_1915	23	248	-16.8631	-2.60908	0.03854	0.263958	1993745	1994107	-	363	Arsenical resistance operon trans-acting repressor ArsD
CfUMH14_1916	13	145	-16.5948	-0.517158	0.219539	0.848939	1994155	1994331	-	177	Arsenical resistance operon repressor
CfUMH14_1917	258	2672	-12.36	-0.466626	0.233501	0.848939	1995603	1997036	-	1434	hypothetical protein
CfUMH14_1918	98	1022	-12.2277	2.57302	0.747511	0.848939	1998160	1999335	-	1176	DNA primase (EC 2.7.7.-)
CfUMH14_1919	32	341	-14.185	1.82818	0.436441	0.848939	1999332	1999658	-	327	hypothetical protein
CfUMH14_1920	14	155	-15.538	1.39731	0.391228	0.848939	1999735	1999971	-	237	hypothetical protein
CfUMH14_1921	48	506	-13.2829	2.4918	0.627953	0.848939	1999968	2000363	-	396	FIG118045: Phage immunity repressor protein
CfUMH14_1922	101	1053	-12.781	1.38029	0.472181	0.848939	2000647	2001651	-	1005	Phage major capsid protein
CfUMH14_1923	125	1300	-13.0147	0.303044	0.313374	0.848939	2001674	2002546	-	873	hypothetical protein
CfUMH14_1924	124	1290	-13.3903	-0.425197	0.222546	0.848939	2002891	2003679	-	789	hypothetical protein
CfUMH14_1925	116	1207	-12.0965	2.35329	0.743171	0.848939	2003683	2004864	-	1182	Phage integrase
CfUMH14_1926	88	919	-12.0622	3.21111	0.835472	0.860408	2005382	2006377	-	996	Sucrose specific transcriptional regulator CscR, LacI family
CfUMH14_1927	110	1146	-12.2292	2.23975	0.724986	0.848939	2006551	2007987	+	1437	Sucrose-6-phosphate hydrolase (EC 3.2.1.B3)
CfUMH14_1928	48	506	-13.5641	1.92944	0.484828	0.848939	2008018	2008965	+	948	Fructokinase (EC 2.7.1.4)
CfUMH14_1929	136	1414	-12.1661	1.75879	0.629096	0.848939	2009031	2010290	+	1260	Sucrose permease, major facilitator superfamily
CfUMH14_1930	78	816	-13.7742	0.131011	0.272677	0.848939	2010368	2010919	-	552	Putative regulatory protein
CfUMH14_1931	38	403	-18.7821	-7.84793	2.33305e-12	4.14378e-11	2011052	2011318	-	267	FIG00638909: hypothetical protein
CfUMH14_1932	16	176	-19.372	-6.63184	5.50746e-09	5.85168e-08	2011353	2011508	-	156	hypothetical protein
CfUMH14_1933	14	155	-15.0838	2.30573	0.453819	0.848939	2011667	2011903	-	237	FIG00639471: hypothetical protein
CfUMH14_1934	99	1032	-12.3	2.39926	0.713356	0.848939	2012221	2013450	+	1230	Hypothetical protein ycgF
CfUMH14_1935	52	547	-13.449	1.93321	0.521995	0.848939	2013654	2014385	+	732	Putative HTH-type transcriptional regulator ycgE
CfUMH14_1936	8	94	-20.101	-6.2547	4.10908e-07	3.8053e-06	2014805	2014924	-	120	hypothetical protein
CfUMH14_1937	22	238	-14.158	2.92393	0.565379	0.848939	2014989	2015225	+	237	Sigma-fimbriae tip adhesin
CfUMH14_1938	66	692	-14.9607	-1.76648	0.0990965	0.598603	2015240	2015962	+	723	Sigma-fimbriae chaperone protein
CfUMH14_1939	214	2218	-11.5258	1.73901	0.682416	0.848939	2016018	2018303	+	2286	Sigma-fimbriae usher protein
CfUMH14_1940	98	1022	-12.3515	2.32532	0.715143	0.848939	2018317	2019285	+	969	Sigma-fimbriae tip adhesin
CfUMH14_1941	94	981	-12.8026	1.54217	0.506568	0.848939	2019607	2020881	+	1275	NAD-specific glutamate dehydrogenase (EC 1.4.1.2); NADP-specific glutamate dehydrogenase (EC 1.4.1.4)
CfUMH14_1942	78	816	-13.5731	0.533329	0.32357	0.848939	2021207	2022277	+	1071	Phosphoenolpyruvate-dihydroxyacetone phosphotransferase (EC 2.7.1.121), dihydroxyacetone binding subunit DhaK
CfUMH14_1943	28	300	-15.2629	0.0453878	0.270086	0.848939	2022286	2022921	+	636	Phosphoenolpyruvate-dihydroxyacetone phosphotransferase (EC 2.7.1.121), ADP-binding subunit DhaL
CfUMH14_1944	86	898	-12.8875	1.62619	0.51103	0.848939	2022932	2024362	+	1431	Phosphoenolpyruvate-dihydroxyacetone phosphotransferase (EC 2.7.1.121), subunit DhaM; DHA-specific IIA component / DHA-specific phosphocarrier protein HPr / DHA-specific EI component
CfUMH14_1945	118	1228	-12.1168	2.26382	0.682376	0.848939	2024533	2026245	+	1713	Trehalase (EC 3.2.1.28); Periplasmic trehalase precursor (EC 3.2.1.28)
CfUMH14_1946	62	650	-13.1693	1.99399	0.534395	0.848939	2026453	2027475	+	1023	ABC transporter, solute-binding protein
CfUMH14_1947	62	650	-14.2748	-0.217168	0.243657	0.848939	2027475	2028461	+	987	Vitamin B12 ABC transporter, permease component BtuC
CfUMH14_1948	28	300	-15.0894	0.392209	0.297699	0.848939	2028458	2029219	+	762	ABC-type hemin transport system, ATPase component
CfUMH14_1949	66	692	-12.5697	3.01539	0.76992	0.850291	2029229	2030041	+	813	Orf2
CfUMH14_1950	52	547	-13.6703	1.49052	0.418166	0.848939	2030038	2030895	+	858	Molybdenum transport system protein ModD
CfUMH14_1951	175	1816	-11.1622	3.04381	0.852485	0.867429	2030919	2032889	+	1971	Putative TonB dependent outer membrane receptor
CfUMH14_1952	16	176	-14.6609	2.79042	0.523663	0.848939	2032931	2033224	-	294	UPF0410 protein YmgE
CfUMH14_1953	64	671	-12.977	2.28833	0.618801	0.848939	2033387	2034121	+	735	Inner membrane protein
CfUMH14_1954	50	527	-13.5577	1.82683	0.50505	0.848939	2034133	2034744	-	612	Membrane-bound lytic murein transglycosylase E (EC 3.2.1.-)
CfUMH14_1955	56	589	-13.4396	1.74202	0.490319	0.848939	2034843	2035757	+	915	Muramoyltetrapeptide carboxypeptidase (EC 3.4.17.13)
CfUMH14_1956	126	1311	-12.0977	2.11432	0.689998	0.848939	2035855	2037588	+	1734	Cell volume regulation protein A
CfUMH14_1957	72	754	-12.844	2.21946	0.617237	0.848939	2037640	2038710	-	1071	Alanine racemase (EC 5.1.1.1) ## catabolic
CfUMH14_1958	98	1022	-12.2533	2.52179	0.710925	0.848939	2038723	2040021	-	1299	D-amino acid dehydrogenase small subunit (EC 1.4.99.1)
CfUMH14_1959	130	1352	-12.4213	1.37767	0.515597	0.848939	2040344	2041876	+	1533	FIG004684: SpoVR-like protein
CfUMH14_1960	60	630	-14.1967	0.032222	0.268866	0.848939	2041979	2042698	-	720	Transcriptional regulator for fatty acid degradation FadR, GntR family
CfUMH14_1961	110	1146	-12.3365	2.02517	0.66382	0.848939	2042935	2044479	+	1545	Na+/H+ antiporter NhaB
CfUMH14_1962	40	424	-14.6588	0.254378	0.291295	0.848939	2044621	2045151	+	531	Periplasmic thiol:disulfide oxidoreductase DsbB, required for DsbA reoxidation
CfUMH14_1963	26	279	-14.7192	1.33883	0.38074	0.848939	2045262	2045603	+	342	FIG074102: hypothetical protein
CfUMH14_1964	40	424	-13.6838	2.20426	0.510439	0.848939	2045633	2046079	-	447	YcgN (Fragment)
CfUMH14_1965	47	496	-13.2533	2.61059	0.621167	0.848939	2046172	2046831	-	660	FIG094199: Fumarylacetoacetate hydrolase
CfUMH14_1966	28	300	-14.7329	1.10537	0.359719	0.848939	2046901	2047185	-	285	Protein YcgL
CfUMH14_1967	56	589	-14.8859	-1.15061	0.153008	0.833315	2047321	2048028	+	708	Septum site-determining protein MinC
CfUMH14_1968	70	733	-14.4655	-0.943466	0.172407	0.848939	2048052	2048864	+	813	Septum site-determining protein MinD
CfUMH14_1969	28	300	-19.1434	-7.71579	1.96957e-12	3.51129e-11	2048868	2049134	+	267	Cell division topological specificity factor MinE
CfUMH14_1970	81	846	-12.6712	2.22955	0.657166	0.848939	2049221	2050138	-	918	Positive regulator of Tartrate dehydrogenase/decarboxylase/D-malic enzyme
CfUMH14_1971	64	671	-12.8511	2.54019	0.696586	0.848939	2050242	2051327	+	1086	Tartrate dehydrogenase (EC 1.1.1.93) @ Tartrate decarboxylase (EC 4.1.1.73) @ D-malic enzyme (EC 1.1.1.83)
CfUMH14_1972	68	712	-13.5917	0.886552	0.359348	0.848939	2051377	2052492	-	1116	Ribonuclease D (EC 3.1.26.3)
CfUMH14_1973	139	1445	-11.9779	2.07267	0.669816	0.848939	2052577	2054295	-	1719	Long-chain-fatty-acid--CoA ligase (EC 6.2.1.3)
CfUMH14_1974	59	620	-13.7168	1.03974	0.394345	0.848939	2054467	2055051	-	585	Starvation lipoprotein Slp paralog
CfUMH14_1975	52	547	-18.6018	-8.37238	1.01232e-13	3.62304e-12	2055146	2055841	-	696	TsaB protein, required for threonylcarbamoyladenosine (t(6)A) formation in tRNA
CfUMH14_1976	122	1269	-11.844	2.71408	0.814385	0.854609	2055900	2057810	-	1911	DinG family ATP-dependent helicase YoaA
CfUMH14_1977	8	94	-15.5066	2.93409	0.500859	0.848939	2057712	2057870	+	159	hypothetical protein
CfUMH14_1978	16	176	-14.5202	3.07177	0.553436	0.848939	2057951	2058295	+	345	RidA/YER057c/UK114 superfamily, group 2, YoaB-like protein
CfUMH14_1979	10	114	-20.0865	-6.80488	1.88709e-08	1.91934e-07	2058302	2058481	-	180	FIG00638134: hypothetical protein
CfUMH14_1980	116	1207	-12.0405	2.46523	0.745916	0.848939	2058565	2059926	+	1362	Para-aminobenzoate synthase, aminase component (EC 2.6.1.85)
CfUMH14_1981	38	403	-13.5507	2.61482	0.595589	0.848939	2059930	2060508	+	579	Hypothetical nudix hydrolase YeaB
CfUMH14_1982	105	1094	-12.11	2.61125	0.741357	0.848939	2060758	2062056	+	1299	L-serine dehydratase, beta subunit (EC 4.3.1.17) / L-serine dehydratase, alpha subunit (EC 4.3.1.17)
CfUMH14_1983	150	1558	-12.1868	1.43669	0.565392	0.848939	2062187	2063788	+	1602	Rtn protein
CfUMH14_1984	120	1249	-12.0392	2.37085	0.735407	0.848939	2063795	2065354	-	1560	Magnesium and cobalt efflux protein CorC
CfUMH14_1985	10	114	-19.9894	-6.61065	4.65721e-08	4.58024e-07	2065342	2065500	-	159	putative cytoplasmic protein
CfUMH14_1986	78	816	-12.7132	2.25312	0.620903	0.848939	2065814	2066776	+	963	PTS system, mannose-specific IIA component (EC 2.7.1.69) / PTS system, mannose-specific IIB component (EC 2.7.1.69)
CfUMH14_1987	78	816	-12.9574	1.76473	0.532423	0.848939	2066835	2067635	+	801	PTS system, mannose-specific IIC component
CfUMH14_1988	70	733	-12.9993	1.98904	0.563079	0.848939	2067648	2068499	+	852	PTS system, mannose-specific IID component (EC 2.7.1.69)
CfUMH14_1989	56	589	-12.8882	2.8448	0.721387	0.848939	2068560	2069018	+	459	FIG00510464: hypothetical protein
CfUMH14_1990	19	207	-15.541	0.561151	0.318155	0.848939	2069451	2070017	+	567	Putative membrane protein
CfUMH14_1991	48	506	-14.1016	0.854336	0.351542	0.848939	2070014	2070823	-	810	Ribosomal RNA large subunit methyltransferase A (EC 2.1.1.51)
CfUMH14_1992	174	1806	-11.5438	2.29705	0.769891	0.850291	2070887	2072632	-	1746	Cell division protein FtsI [Peptidoglycan synthetase] (EC 2.4.1.129)
CfUMH14_1993	13	145	-16.6623	-0.65219	0.207051	0.848939	2072852	2073061	-	210	Cold shock protein CspC
CfUMH14_1994	14	155	-14.7505	2.97229	0.537272	0.848939	2073854	2074138	-	285	FIG00510145: hypothetical protein
CfUMH14_1995	14	155	-17.138	-1.80274	0.0935265	0.568565	2074213	2074356	-	144	Putative inner membrane protein
CfUMH14_1996	22	238	-15.7174	-0.194918	0.250315	0.848939	2074521	2074760	+	240	putative exported protein
CfUMH14_1997	77	805	-12.9724	1.7714	0.533117	0.848939	2074875	2075666	-	792	Transcriptional regulator KdgR, KDG operon repressor
CfUMH14_1998	110	1146	-12.9818	0.734645	0.385619	0.848939	2075841	2077214	+	1374	Putative transport protein
CfUMH14_1999	54	568	-14.0379	0.648522	0.32242	0.848939	2077261	2078142	-	882	Probable protease HtpX (EC 3.4.24.-)
[truncated: 2,900 more rows]
